# Supplementary material for: Multi-omics revealed rumen microbiota metabolism and host immune regulation in Tibetan sheep of different ages
Source: Front Microbiol. 2024 Feb 13;15:1339889. doi: 10.3389/fmicb.2024.1339889 (PMC10896911; doi:10.3389/fmicb.2024.1339889)
Supplement: Supplementary file 1 [file Table_1.XLSX]

## Sheet: Title page
Frontiers in Microbiology
Multi-omics revealed rumen fermentation metabolism and host immune regulation in Tibetan sheep of different ages
Yuzhu Sha1, Xiu Liu1,*, Yanyu He2, Shengguo Zhao1, Jiang Hu1, Jiqing Wang1, Wenhao Li3, Pengyang Shao1, Fanxiong Wang1, Xiaowei Chen1, Wenxin Yang1, Zhuanhui Xie1
1 College of Animal Science and Technology/Gansu Key Laboratory of Herbivorous Animal Biotechnology, Gansu Agricultural University, Lanzhou 730070, China
2 School of Fundamental Sciences, Massey University, Palmerston North 4410, New Zealand
3 Academy of Animal Science and Veterinary medicine, Qinghai University, Xining 810000, China
* Correspondence: liuxiu@gsau.edu.cn, Tel.: +86‐931‐763‐1870

## Sheet: L4M_vs_L15Y
#ID	name	L4M2	L4M1	L4M4	L4M3	L4M6	L4M5	L15Y2	L15Y1	L15Y3	L15Y5	L15Y4	L15Y6	L4M_Mean	L15Y_Mean	Fold_change	log2FC	Pvalue	VIP	regulated	KEGG_annotation	KEGG_pathway_annotation	LM_ID(lipidmaps)	CATEGORY(lipidmaps)	MAIN_CLASS(lipidmaps)	SUB_CLASS	HMDB_ID	CAS	kingdom(HMDB)	super_class(HMDB)	HMDB_taxonomy	sub_class(HMDB)
neg_10016	8-iso-13,14-dihydro-15-keto-PGF2α	2179.04	2662.71	2063.2	1430.82	1727.63	2110.5	2.43172e-14	626.399	1195.93	1182.5	785.543	384.961	2028.98	695.888	0.342974	-1.54383	0.000406812	1.4555	down	--	--	LMFA03110004	Fatty Acyls [FA]	Eicosanoids [FA03]	Isoprostanes [FA0311]	HMDB0006562	191919-02-5	Organic compounds	Lipids and lipid-like molecules	Fatty Acyls	Eicosanoids
neg_10053	Lovastatin acid	548.934	458.797	569.829	451.688	461.057	421.155	10.5089	55.1994	373.8	251.961	322.134	126.394	485.244	190	0.391555	-1.35271	0.0031462	1.39758	down	C21130	Biosynthesis of various other secondary metabolites(ko00997);;Metabolic pathways(ko01100);;Biosynthesis of secondary metabolites(ko01110)	--	--	--	--	HMDB0254177	--	Organic compounds	Organic acids and derivatives	Hydroxy acids and derivatives	Medium-chain hydroxy acids and derivatives
neg_10085	Septacidin	79.9487	236.826	189.639	163.6	136.02	157.164	12.3046	11.9251	17.2433	19.4786	28.983	30.2855	160.533	20.0367	0.124813	-3.00216	0.00109878	1.53078	down	C15754	--	--	--	--	--	HMDB0258241	--	Organic compounds	Organic acids and derivatives	Carboxylic acids and derivatives	Amino acids, peptides, and analogues
neg_10088	20-Hydroxyeicosatetraenoic acid	76.4206	22.2729	34.8399	38.3821	35.374	48.6916	144.12	87.7332	134.099	98.278	72.9322	85.444	42.6635	103.768	2.43224	1.28228	0.00200513	1.37952	up	C14748	Arachidonic acid metabolism(ko00590);;Metabolic pathways(ko01100);;Vascular smooth muscle contraction(ko04270)	--	--	--	--	HMDB0005998	79551-86-3	Organic compounds	Lipids and lipid-like molecules	Fatty Acyls	Fatty acids and conjugates
neg_10100	Galactocerebroside	9627.55	12344.4	6348.3	7617.47	6105.73	7687.5	1255.79	267.083	3057.39	3149.64	958.287	2686.88	8288.5	1895.84	0.228732	-2.12827	0.000450054	1.50325	down	C02686	Sphingolipid metabolism(ko00600);;Metabolic pathways(ko01100)	--	--	--	--	HMDB0249909	--	Organic compounds	Lipids and lipid-like molecules	Fatty Acyls	Fatty acyl glycosides
neg_10112	Isolinderanolide	145.774	146.538	244.81	172.29	143.785	388.025	2.43172e-14	2.43172e-14	43.355	81.5592	25.431	60.596	206.87	35.1569	0.169946	-2.55685	0.00593788	1.35055	down	--	--	--	--	--	--	HMDB0038105	139559-06-1	Organic compounds	Organoheterocyclic compounds	Tetrahydrofurans	--
neg_10113	Sagittariol	10855.6	15228	13937.4	9948.78	9298.45	12004.1	440.087	3611.38	8328.84	7841.69	5682.29	1843.63	11878.7	4624.65	0.389322	-1.36096	0.00147046	1.39323	down	--	--	--	--	--	--	HMDB0036835	56497-92-8	Organic compounds	Lipids and lipid-like molecules	Prenol lipids	Diterpenoids
neg_10115	(S)-p-Menth-1-en-4-ol	885.49	1060.56	1621.52	1114.74	1104.16	2126.81	53.2977	141.143	479.053	662.802	287.706	497.128	1318.88	353.522	0.268047	-1.89944	0.00236399	1.39638	down	--	--	--	--	--	--	HMDB0035823	2438-10-0	Organic compounds	Lipids and lipid-like molecules	Prenol lipids	Monoterpenoids
neg_10116	Sedanonic acid	266.32	406.28	388.565	274.113	273.031	317.626	6.60056	90.4314	218.517	215.575	145.183	48.3044	320.989	120.768	0.376239	-1.41028	0.00134644	1.4006	down	--	--	--	--	--	--	HMDB0032871	6697-07-0	Organic compounds	Organic acids and derivatives	Keto acids and derivatives	Gamma-keto acids and derivatives
neg_10118	DG(22:4(7Z,10Z,13Z,16Z)/20:5(5Z,8Z,11Z,14Z,17Z)/0:0)	494.943	794.381	539.565	454.63	388.389	492.46	38.3897	78.5194	333.988	268.092	187.655	79.3062	527.395	164.325	0.311579	-1.68233	0.000736382	1.42647	down	--	--	--	--	--	--	HMDB0007694	--	Organic compounds	Lipids and lipid-like molecules	Glycerolipids	Diradylglycerols
neg_10145	gamma-Chaconine	153.919	119.219	84.982	147.044	31.1207	60.5811	5.46542	10.1315	39.6987	30.1475	4.44142	3.88622	99.4777	15.6285	0.157105	-2.6702	0.0071916	1.347	down	--	--	--	--	--	--	HMDB0033678	511-36-4	Organic compounds	Organic oxygen compounds	Organooxygen compounds	Carbohydrates and carbohydrate conjugates
neg_10196	N-Palmitoyl Serine	1353.31	663.151	1334.18	1043.56	951.335	1339.67	179.439	123.333	582.447	485.572	275.538	229.769	1114.2	312.683	0.280634	-1.83324	0.000280923	1.50392	down	--	--	LMFA08020101	Fatty Acyls [FA]	Fatty amides [FA08]	N-acyl amines [FA0802]	HMDB0241932	--	Organic compounds	Organic acids and derivatives	Carboxylic acids and derivatives	Amino acids, peptides, and analogues
neg_10199	Ser-Leu-Ile-Gly-Lys-Val	54.5583	42.9648	65.0475	35.7247	33.6346	44.0962	9.57982	10.5621	19.3784	14.3735	15.5803	10.0977	46.0044	13.262	0.288277	-1.79447	0.000658194	1.52917	down	--	--	--	--	--	--	HMDB0250013	--	Organic compounds	Organic acids and derivatives	Carboxylic acids and derivatives	Amino acids, peptides, and analogues
neg_10235	PG(a-13:0/i-12:0)	234.634	246.72	113.981	120.242	115.15	158.688	2.73317	2.43172e-14	79.4506	75.8732	13.1959	13.6563	164.903	30.8182	0.186887	-2.41976	0.00163023	1.40561	down	--	--	--	--	--	--	HMDB0116642	--	Organic compounds	Lipids and lipid-like molecules	Glycerophospholipids	Glycerophosphoglycerols
neg_10236	DG(12:0/PGJ2/0:0)	1057.07	1460.72	1118.05	706.933	904.692	1264.47	822.492	60.0207	559.485	521.285	568.101	366.207	1085.32	482.932	0.444966	-1.16823	0.00244038	1.3349	down	--	--	--	--	--	--	HMDB0294677	--	--	--	--	--
neg_10315	DG(17:0/20:3(8Z,11Z,14Z)-2OH(5,6)/0:0)	96.612	93.3324	82.8352	59.5484	78.2513	76.9467	317.15	274.593	350.431	205.853	269.469	271.232	81.2543	281.455	3.46387	1.79239	9.36743e-05	1.62159	up	--	--	--	--	--	--	HMDB0295691	--	--	--	--	--
neg_10321	3-Oxooctadecanoic acid	6050.13	6415.01	5370.54	4310.16	4514.15	3280.1	17200.6	8497.44	15384.9	14253.1	20004.4	19445.6	4990.01	15797.7	3.16586	1.6626	0.00106364	1.51545	up	--	--	--	--	--	--	HMDB0010736	--	Organic compounds	Lipids and lipid-like molecules	Fatty Acyls	Fatty acids and conjugates
neg_10322	Stearoylglycine	116.811	528.385	226.416	516.956	607.489	640.629	97.7672	143.684	40.5098	51.6307	106.014	30.2732	439.448	78.3132	0.178208	-2.48836	0.0085558	1.33864	down	--	--	--	--	--	--	HMDB0013308	--	Organic compounds	Organic acids and derivatives	Carboxylic acids and derivatives	Amino acids, peptides, and analogues
neg_10336	(Z)-3-Nonen-1-ol	19.5175	15.1372	28.2202	18.8659	17.5232	17.6884	15.2122	9.54603	9.07736	6.81869	3.60801	10.2351	19.4921	9.0829	0.465979	-1.10166	0.00168986	1.37392	down	--	--	--	--	--	--	HMDB0030959	10340-23-5	Organic compounds	Lipids and lipid-like molecules	Fatty Acyls	Fatty alcohols
neg_10340	Chenodeoxycholylphenylalanine	24.8061	19.0927	45.4187	26.8942	44.4439	15.9093	9.14399	0.250616	6.93233	11.0847	2.88736	15.5347	29.4275	7.63894	0.259585	-1.94572	0.00640293	1.31554	down	--	--	--	--	--	--	HMDB0242391	--	Organic compounds	Lipids and lipid-like molecules	Steroids and steroid derivatives	Bile acids, alcohols and derivatives
neg_10356	Ergocalciferol	2084.61	523.611	753.36	1691.27	1650.76	1242.54	165.657	248.475	322.243	280.795	997.314	218.575	1324.36	372.176	0.281024	-1.83124	0.00948769	1.26188	down	C05441	Steroid biosynthesis(ko00100);;Metabolic pathways(ko01100);;Biosynthesis of secondary metabolites(ko01110)	LMST03010001	Sterol Lipids [ST]	Secosteroids [ST03]	Vitamin D2 and derivatives [ST0301]	HMDB0000900	50-14-6	Organic compounds	Lipids and lipid-like molecules	Steroids and steroid derivatives	Vitamin D and derivatives
neg_10368	PC(22:5(4Z,7Z,10Z,13Z,16Z)/24:0)	16.2629	1.47217	19.3292	26.1493	19.631	12.1428	2.43172e-14	2.43172e-14	0.0219325	0.111533	1.77014	0.0192949	15.8312	0.320483	0.0202437	-5.62638	0.00615575	1.40161	down	--	--	--	--	--	--	HMDB0008683	--	Organic compounds	Lipids and lipid-like molecules	Glycerophospholipids	Glycerophosphocholines
neg_10397	(3Z,6Z)-3,6-Nonadien-1-ol	140.422	101.591	87.6637	100.089	97.9012	140.228	7.15567	38.7218	21.3394	12.1189	23.7587	18.4986	111.316	20.2655	0.182054	-2.45756	4.49503e-05	1.60501	down	--	--	--	--	--	--	HMDB0030957	53046-97-2	Organic compounds	Lipids and lipid-like molecules	Fatty Acyls	Fatty alcohols
neg_10407	LysoPC(18:2(9Z,12Z))	137.96	145.398	65.2195	139.904	39.1221	48.5712	2.43172e-14	2.43172e-14	24.3615	2.43172e-14	5.49917	12.28	96.0291	7.02344	0.0731386	-3.77322	0.0067402	1.37696	down	--	--	--	--	--	--	HMDB0010386	22252-07-9	Organic compounds	Lipids and lipid-like molecules	Glycerophospholipids	Glycerophosphocholines
neg_10447	Procurcumenol	104.641	417.785	552.676	330.472	383.831	631.256	4.29473	24.3802	78.7756	84.3812	10.3802	55.1423	403.444	42.8924	0.106316	-3.23357	0.00440784	1.41254	down	--	--	--	--	--	--	HMDB0036427	21698-40-8	Organic compounds	Lipids and lipid-like molecules	Prenol lipids	Sesquiterpenoids
neg_10477	Pristanal	261.312	132.769	173.791	172.683	190.831	204.624	23.6327	31.604	146.168	117.401	57.1587	65.4658	189.335	73.5717	0.38858	-1.36372	0.00142135	1.38361	down	--	--	LMPR0104010012	Prenol Lipids [PR]	Isoprenoids [PR01]	C20 isoprenoids (diterpenes) [PR0104]	HMDB0001958	105373-75-9	Organic compounds	Lipids and lipid-like molecules	Prenol lipids	Diterpenoids
neg_10537	PG(a-13:0/18:2(9Z,11Z))	1000.94	560.639	1093.03	712.872	816.673	1196.8	1418.75	4164.62	6849.73	6042.24	3962.8	4151.05	896.828	4431.53	4.94134	2.3049	0.00570006	1.3995	up	--	--	--	--	--	--	HMDB0116637	--	Organic compounds	Lipids and lipid-like molecules	Glycerophospholipids	Glycerophosphoglycerols
neg_10541	13,14-Dihydro-15-keto-PGE2	14067.3	4944.27	18935.8	14035	14291.9	16191.1	28247.5	62578.2	81169.3	78689.7	50812.4	58588.2	13744.2	60014.2	4.36651	2.12648	0.00167635	1.48762	up	--	--	LMFA03010031	Fatty Acyls [FA]	Eicosanoids [FA03]	Prostaglandins [FA0301]	HMDB0002776	363-23-5	Organic compounds	Lipids and lipid-like molecules	Fatty Acyls	Eicosanoids
neg_10555	Natamycin	772.405	843.077	491.704	735.244	967.937	841.235	2.43172e-14	183.486	333.235	333.968	2.43172e-14	183.728	775.267	172.403	0.222379	-2.16891	5.19874e-05	1.5424	down	C08073	Type I polyketide structures(ko01052)	--	--	--	--	HMDB0014964	7681-93-8	Organic compounds	Organic oxygen compounds	Organooxygen compounds	Carbohydrates and carbohydrate conjugates
neg_10560	Zipeprol	80.9195	21.0568	86.6181	61.0362	71.5291	81.7289	152.744	498.023	425.439	325.722	308.244	350.921	67.1481	343.516	5.11579	2.35496	0.00182749	1.4876	up	--	--	--	--	--	--	HMDB0260029	--	Organic compounds	Benzenoids	Benzene and substituted derivatives	Benzylethers
neg_10578	Aglepristone	1382.55	835.496	1441.16	1601.6	1952.6	1186.24	283.345	299.567	213.475	312.477	343.319	238.88	1399.94	281.844	0.201325	-2.3124	0.000704343	1.56181	down	--	--	--	--	--	--	HMDB0248061	--	Organic compounds	Lipids and lipid-like molecules	Steroids and steroid derivatives	Oxosteroids
neg_10580	Polysorbate 20	1089.85	815.94	2645.33	2426.07	2486.97	1594.36	192.429	107.224	117.66	160.987	71.016	87.9845	1843.09	122.883	0.0666726	-3.90676	0.0029836	1.47	down	--	--	--	--	--	--	HMDB0037182	9005-64-5	Organic compounds	Lipids and lipid-like molecules	Fatty Acyls	Fatty acid esters
neg_10610	LysoPE(0:0/22:0)	250.633	280.185	281.197	407.383	291.205	356.092	66.7635	101.026	185.187	170.382	101.865	97.9211	311.116	120.524	0.387393	-1.36813	0.000120097	1.52586	down	--	--	--	--	--	--	HMDB0011490	--	Organic compounds	Lipids and lipid-like molecules	Glycerophospholipids	Glycerophosphoethanolamines
neg_10634	Norchalciporyl propionate	136.337	140.278	101.294	128.917	128.28	68.0259	104.923	10.6591	46.5115	56.7264	44.3498	58.1948	117.189	53.5608	0.457048	-1.12958	0.00362734	1.30901	down	--	--	--	--	--	--	HMDB0029829	112448-75-6	Organic compounds	Organoheterocyclic compounds	Azepines	--
neg_10658	1-Hydroxy-1-phenyl-3-octadecanone	21.2486	4.86146	16.7528	15.9872	18.7519	19.2191	48.127	34.2826	51.3941	49.4956	50.2249	43.4441	16.1368	46.1614	2.86062	1.51633	7.61997e-06	1.59794	up	--	--	--	--	--	--	HMDB0035679	--	Organic compounds	Lipids and lipid-like molecules	Fatty Acyls	Fatty alcohols
neg_10677	Palmitoyl Ara-C	11947.9	7188.3	6948.7	11227.7	12430.6	10079.5	1496.55	1766.59	3188.13	2504.43	2157.15	2812.49	9970.44	2320.89	0.232777	-2.10298	0.000342666	1.57514	down	--	--	--	--	--	--	HMDB0256087	--	Organic compounds	Nucleosides, nucleotides, and analogues	Pyrimidine nucleosides	--
neg_10728	Squamostanal A	165.385	126.305	173.235	248.21	226.58	92.6211	341.487	492.856	307.536	343.559	451.09	345.971	172.056	380.417	2.211	1.1447	0.00034284	1.46978	up	--	--	--	--	--	--	HMDB0029969	156764-90-8	Organic compounds	Lipids and lipid-like molecules	Fatty Acyls	Fatty alcohols
neg_10737	6'-Oxo-G418	2969.31	2618.62	5495.2	2358.1	2229.05	2310.36	13.9481	64.2233	284.221	420.113	70.7299	25.5363	2996.77	146.462	0.0488732	-4.35481	0.00239155	1.47959	down	C21268	Neomycin, kanamycin and gentamicin biosynthesis(ko00524);;Biosynthesis of secondary metabolites(ko01110)	--	--	--	--	--	--	--	--	--	--
neg_10742	19-Hydroxycinnzeylanol 19-glucoside	2197.8	1748.89	2767.09	1215.35	1125.19	914.959	31.2284	209.453	169.629	240.831	245.13	18.4849	1661.55	152.46	0.0917576	-3.44603	0.00332537	1.45067	down	--	--	--	--	--	--	HMDB0036856	--	Organic compounds	Lipids and lipid-like molecules	Prenol lipids	Terpene glycosides
neg_10747	Phaeophorbide b	7302.18	7567.21	11914.6	5403.39	5312.86	5727.5	1.90223	210.024	599.943	904.279	74.1074	37.3752	7204.62	304.605	0.0422791	-4.56391	0.00096302	1.54059	down	--	--	--	--	--	--	HMDB0031149	20239-99-0	Organic compounds	Organoheterocyclic compounds	Tetrapyrroles and derivatives	Chlorins
neg_10781	isoleucine tetrazole	1527.84	970.458	2123.86	2030.06	2202.47	1205.97	32.7816	90.7751	128.075	130.927	77.2567	337.639	1676.77	132.909	0.0792647	-3.65718	0.000591213	1.56013	down	--	--	--	--	--	--	--	--	--	--	--	--
neg_10805	Frangulanine	540.695	547.385	446.081	512.809	534.998	446.302	1288.96	2374.1	1441.64	1308.31	828.853	2445.99	504.712	1614.64	3.19914	1.67768	0.00855336	1.35901	up	C10003	--	--	--	--	--	HMDB0030199	25350-22-5	Organic compounds	Organic acids and derivatives	Carboxylic acids and derivatives	Amino acids, peptides, and analogues
neg_10840	Gly-pro-arg-pro	6.70937	3.54684	3.63803	3.67015	1.10976	0.132725	17.2281	12.2704	13.6532	13.8796	31.334	21.2058	3.13448	18.2618	5.82612	2.54254	0.00262575	1.43653	up	--	--	--	--	--	--	HMDB0252829	--	Organic compounds	Organic acids and derivatives	Carboxylic acids and derivatives	Amino acids, peptides, and analogues
neg_10853	Megalomicin B	62.3821	60.3435	52.5497	60.4315	48.7708	58.3553	16.6872	43.4924	10.6626	16.9798	11.0663	19.1418	57.1388	19.6717	0.344279	-1.53835	0.000252597	1.55517	down	C11986	Biosynthesis of 12-, 14- and 16-membered macrolides(ko00522);;Biosynthesis of secondary metabolites(ko01110)	LMPK04000027	Polyketides [PK]	Macrolides and lactone polyketides [PK04]	--	--	--	--	--	--	--
neg_10872	MG(0:0/18:1(11Z)/0:0)	295.831	185.209	361.744	499.445	545.058	281.369	986.59	1087.01	1139.97	1094.93	1616.22	1563.28	361.443	1248	3.45283	1.78778	0.000136939	1.56261	up	--	--	--	--	--	--	HMDB0011536	--	Organic compounds	Lipids and lipid-like molecules	Glycerolipids	Monoradylglycerols
neg_10890	SM(d19:0/22:6(5Z,8E,10Z,13Z,15E,19Z)-2OH(7S, 17S))	574.471	642.513	931.569	710.283	627.038	990.166	233.968	801.42	163.16	194.049	127.177	198.849	746.007	286.437	0.38396	-1.38097	0.00548136	1.29279	down	--	--	--	--	--	--	HMDB0290642	--	--	--	--	--
neg_10923	PE(18:0/0:0)	15447.4	49581.8	35227.6	30787.3	19554.4	32129.6	14479.6	2644.67	11759.6	13846.7	2138.04	10547.9	30454.7	9236.09	0.303273	-1.72131	0.00592593	1.32433	down	--	--	LMGP02050001	Glycerophospholipids [GP]	Glycerophosphoethanolamines [GP02]	Monoacylglycerophosphoethanolamines [GP0205]	--	--	--	--	--	--
neg_10939	Desacetoxyvindoline	16.4867	2.36966	32.6371	35.6203	39.564	17.7738	42.4069	228.528	154.287	173.794	212.064	111.728	24.0753	153.801	6.38835	2.67544	0.00507538	1.39676	up	C02673	Indole alkaloid biosynthesis(ko00901);;Metabolic pathways(ko01100);;Biosynthesis of secondary metabolites(ko01110)	--	--	--	--	HMDB0304331	--	Organic compounds	Alkaloids and derivatives	Plumeran-type alkaloids	--
neg_11018	LysoPC(15:0/0:0)	8344.41	5537.88	4384.69	5003.58	6631.14	5593.08	712.443	214.179	5672.62	3759.1	1085.88	941.131	5915.8	2064.23	0.348934	-1.51897	0.00566969	1.29003	down	--	--	--	--	--	--	HMDB0010381	--	Organic compounds	Lipids and lipid-like molecules	Glycerophospholipids	Glycerophosphocholines
neg_11144	DG(14:0/18:1(11Z)/0:0)	29.0658	5.68812	18.4978	14.4171	19.4244	14.4003	26.2354	30.0635	41.2928	31.4127	43.7909	54.343	16.9156	37.8564	2.23796	1.16218	0.00334862	1.33267	up	--	--	--	--	--	--	HMDB0007014	--	Organic compounds	Lipids and lipid-like molecules	Glycerolipids	Diradylglycerols
neg_11146	Brassica napus non-fluorescent chlorophyll catabolite 3	81.1429	26.003	37.4661	44.4329	53.3414	13.2589	67.0758	205.176	206.915	206.026	170.535	92.8032	42.6075	158.088	3.71034	1.89155	0.00478851	1.36237	up	--	--	--	--	--	--	HMDB0040917	173740-48-2	Organic compounds	Organoheterocyclic compounds	Tetrapyrroles and derivatives	--
neg_11216	Docosanedioic acid	5370.98	3097.17	6434.14	6878.28	7188.88	4148.66	15732	19563.1	13116.2	12912.6	22278.9	15629.5	5519.68	16538.7	2.99631	1.58319	0.000308168	1.5407	up	C19625	Cutin, suberine and wax biosynthesis(ko00073)	LMFA01170037	Fatty Acyls [FA]	Fatty Acids and Conjugates [FA01]	Dicarboxylic acids [FA0117]	HMDB0242127	--	Organic compounds	Lipids and lipid-like molecules	Fatty Acyls	Fatty acids and conjugates
neg_11280	Aminopentol	525.299	214.096	235.267	300.241	216.639	169.051	1877.45	1882.67	2301.03	1790.14	1326.69	2245.71	276.765	1903.95	6.87928	2.78226	2.93574e-05	1.63404	up	C19805	--	--	--	--	--	HMDB0248328	--	Organic compounds	Organic nitrogen compounds	Organonitrogen compounds	Amines
neg_11314	LysoPA(0:0/16:0)	125.99	93.9971	212.192	420.585	226.163	81.6265	647.453	1233.55	656.223	676.575	395.738	560.782	193.426	695.053	3.59339	1.84534	0.00560656	1.32498	up	--	--	--	--	--	--	HMDB0007849	--	Organic compounds	Lipids and lipid-like molecules	Glycerophospholipids	Glycerophosphates
neg_11339	11-Dodecenoic acid	1054.54	1056.82	1763.11	1511.47	1468.69	1266.38	5033.08	4147.7	4224.66	3125.76	7227.65	3915.09	1353.5	4612.32	3.40769	1.7688	0.00211605	1.48064	up	--	--	LMFA01030043	Fatty Acyls [FA]	Fatty Acids and Conjugates [FA01]	Unsaturated fatty acids [FA0103]	HMDB0032248	65423-25-8	Organic compounds	Lipids and lipid-like molecules	Fatty Acyls	Fatty acids and conjugates
neg_11372	Adrenoyl ethanolamide	96.0544	253.726	386.058	499.219	465.787	374.622	36.0691	15.9933	24.6454	22.3997	19.4749	22.4081	345.911	23.4984	0.067932	-3.87977	0.00318034	1.46473	down	--	--	--	--	--	--	HMDB0013626	150314-35-5	Organic compounds	Organic nitrogen compounds	Organonitrogen compounds	Amines
neg_11436	Phytantriol	358.9	428.463	1182.67	399.974	1020.51	627.419	20.4528	9.02725	2.09335e-05	2.43172e-14	0.0072379	390.783	669.655	70.045	0.104599	-3.25706	0.00666632	1.30545	down	--	--	--	--	--	--	HMDB0256517	--	Organic compounds	Lipids and lipid-like molecules	Prenol lipids	Diterpenoids
neg_11453	9-Octadecenal	404.395	404.225	998.33	711.408	654.035	419.886	2382.44	1812.67	2313.39	2023.29	1138.68	1079.73	598.713	1791.7	2.99259	1.58139	0.00233789	1.4159	up	--	--	LMFA06000099	Fatty Acyls [FA]	Fatty aldehydes [FA06]	--	HMDB0030965	5090-41-5	Organic compounds	Lipids and lipid-like molecules	Fatty Acyls	Fatty aldehydes
neg_11471	9-Hydroxy-12-oxo-15(Z)-octadecenoic acid	2448.89	3289.18	5764.47	4622.41	4194.53	5126.64	9733.17	10735.3	11994.4	9854.47	7353.63	7050.72	4241.02	9453.63	2.22909	1.15646	0.000416637	1.48276	up	C21924	alpha-Linolenic acid metabolism(ko00592);;Biosynthesis of secondary metabolites(ko01110)	--	--	--	--	--	--	--	--	--	--
neg_11494	DG(18:4(6Z,9Z,12Z,15Z)/22:2(13Z,16Z)/0:0)	242.232	143.04	131.758	171.254	184.05	183.437	484.696	378.378	393.809	401.31	350.122	376.718	175.962	397.505	2.25905	1.17571	5.13043e-06	1.60726	up	--	--	--	--	--	--	HMDB0007349	--	Organic compounds	Lipids and lipid-like molecules	Glycerolipids	Diradylglycerols
neg_11527	Oleanilide	146.05	74.0862	112.401	119.943	91.378	60.0627	56.3168	79.0293	47.8493	48.1563	26.8676	40.0374	100.654	49.7095	0.493867	-1.01781	0.009044	1.2663	down	--	--	--	--	--	--	HMDB0255937	--	Organic compounds	Benzenoids	Benzene and substituted derivatives	Anilides
neg_11545	3beta-hydroxy-4beta-methyl-5alpha-cholest-7-ene-4alpha-carbaldehyde	5.21477	12.0048	3.68516	19.3494	15.8419	3.15987	134.942	316.563	307.722	267.159	159.172	111.887	9.87599	216.241	21.8956	4.45257	0.00259191	1.47571	up	C11509	--	LMST01010204	Sterol Lipids [ST]	Sterols [ST01]	Cholesterol and derivatives [ST0101]	HMDB0304158	--	Organic compounds	Lipids and lipid-like molecules	Steroids and steroid derivatives	Cholestane steroids
neg_11546	Piriprost	616.343	312.551	636.396	594.82	740.257	364.134	757.404	1255.26	1380.79	1609.15	1617.45	637.794	544.084	1209.64	2.22326	1.15268	0.00988932	1.2777	up	--	--	--	--	--	--	HMDB0256603	--	Organic compounds	Organoheterocyclic compounds	Pyrroles	Substituted pyrroles
neg_11547	Betamethasone 17 Valerate	1334.57	771.289	1375.49	1390.37	1729.42	800.783	2124.08	3385.4	3189.27	3781.96	3719.35	1841.95	1233.65	3007	2.43748	1.28539	0.00202932	1.42009	up	--	--	--	--	--	--	HMDB0249157	--	Organic compounds	Lipids and lipid-like molecules	Steroids and steroid derivatives	Hydroxysteroids
neg_11549	Cholylproline	53.6915	2.43172e-14	39.6319	40.3563	222.841	71.7119	302.684	200.321	399.65	174.506	225.408	340.742	71.3721	273.885	3.83743	1.94014	0.00182935	1.37085	up	--	--	--	--	--	--	HMDB0242385	--	--	--	--	--
neg_11552	DG(8:0/PGF1alpha/0:0)	90.7788	139.214	146.101	158.059	231.053	140.288	135.588	54.8802	49.7303	54.5235	24.0286	52.5562	150.916	61.8845	0.41006	-1.28609	0.00448471	1.2905	down	--	--	--	--	--	--	HMDB0297255	--	--	--	--	--
neg_11559	TR-Saponin C	1804.93	1261.68	2169.69	1687.5	1907.75	1320.65	182.39	563.252	601.415	725.308	424.351	330.224	1692.03	471.157	0.278456	-1.84448	7.74853e-05	1.5707	down	--	--	--	--	--	--	HMDB0035343	288153-03-7	Organic compounds	Lipids and lipid-like molecules	Prenol lipids	Terpene glycosides
neg_11563	Eriojaposide B	2163.47	2625.91	2940.89	1997.67	2115.17	2556.66	127.485	392.378	375.23	449.857	228.619	266.316	2399.96	306.647	0.127772	-2.96836	1.00241e-05	1.65794	down	C17889	--	--	--	--	--	HMDB0038029	351412-97-0	Organic compounds	Lipids and lipid-like molecules	Fatty Acyls	Fatty acyl glycosides
neg_11565	Tyr His Ile Glu	321.727	431.306	478.624	297.171	312.104	399.72	18.6418	53.3886	48.7434	63.8125	34.5854	40.2785	373.442	43.2417	0.115792	-3.11039	7.27616e-05	1.63353	down	--	--	--	--	--	--	--	--	--	--	--	--
neg_11566	Pheophorbide a	9191.33	14434.2	14770.5	9076.4	9091.04	12932.7	408.067	1329.95	921.895	1145.45	529.267	843.882	11582.7	863.084	0.074515	-3.74633	0.000192538	1.61453	down	C18021	Porphyrin metabolism(ko00860);;Biosynthesis of secondary metabolites(ko01110)	--	--	--	--	HMDB0256449	--	--	--	--	--
neg_11568	Medicagenic acid 3-O-b-D-glucuronide 28-O-[b-D-xylosyl-(1->4)-a-L-rhamnosyl-(1->2)-a-L-arabinosyl] ester	99.3716	122.922	140.66	110.208	137.464	87.4271	20.336	47.3641	24.8975	41.2693	21.2423	37.2447	116.342	32.059	0.275558	-1.85957	3.36505e-05	1.59846	down	--	--	--	--	--	--	HMDB0039292	128192-15-4	Organic compounds	Lipids and lipid-like molecules	Prenol lipids	Terpene glycosides
neg_11569	DL-2-hydroxy stearic acid	171.254	153.149	572.207	1100.83	1199.49	233.069	5331.83	17381.7	13127	12487.1	9075.46	7040.15	571.668	10740.5	18.7881	4.23175	0.00237461	1.48031	up	--	--	LMFA02000120	Fatty Acyls [FA]	Octadecanoids [FA02]	Other Octadecanoids [FA0200]	--	--	--	--	--	--
neg_11570	Eicosen-1-ol	230.535	190.457	249.55	245.52	249.667	196.138	909	633.244	539.452	458.196	725.892	828.91	226.978	682.449	3.00667	1.58817	0.00114321	1.53096	up	--	--	--	--	--	--	HMDB0303126	--	Organic compounds	Organic oxygen compounds	Organooxygen compounds	Enols
neg_11586	(1R,3S,5Z)-5-[(2E)-2-[(1R,3As,7aR)-1-[(2R)-3-ethoxy-7-ethyl-7-hydroxynon-4-yn-2-yl]-7a-methyl-2,3,3a,5,6,7-hexahydro-1H-inden-4-ylidene]ethylidene]-4-methylidenecyclohexane-1,3-diol	100.326	1.74491	2.43172e-14	34.5717	34.1543	1.57979	212.85	137.804	295.406	271.13	368.364	141.205	28.7295	237.793	8.27697	3.0491	0.00143785	1.45477	up	--	--	--	--	--	--	HMDB0260076	--	Organic compounds	Lipids and lipid-like molecules	Steroids and steroid derivatives	Vitamin D and derivatives
neg_11587	CDP-DG(a-17:0/i-20:0)	86.4309	50.0139	59.6975	71.6094	69.4147	50.5824	2.93544	8.03589	13.7718	18.1611	8.7081	12.443	64.6248	10.6759	0.165198	-2.59773	8.2423e-05	1.60776	down	--	--	--	--	--	--	HMDB0116111	--	Organic compounds	Lipids and lipid-like molecules	Glycerophospholipids	CDP-glycerols
neg_11589	Tetrahydropersin	125.664	96.5984	210.589	314.79	372.26	135.238	1406.62	1790	1563.57	1435.15	2596.85	1945.85	209.19	1789.67	8.55526	3.09681	0.000217038	1.59755	up	--	--	LMFA05000700	Fatty Acyls [FA]	Fatty alcohols [FA05]	--	HMDB0036344	163955-67-7	Organic compounds	Lipids and lipid-like molecules	Fatty Acyls	Fatty alcohols
neg_11591	10-(3,4-Dimethyl-5-pentylfuran-2-yl)decanoylcarnitine	1017.36	478.487	915.525	960.192	1108.67	767.667	1393.51	1344.71	2326.27	2096.48	2540.48	1841.13	874.652	1923.76	2.19946	1.13715	0.0020059	1.42346	up	--	--	--	--	--	--	HMDB0241827	--	Organic compounds	Lipids and lipid-like molecules	Fatty Acyls	Fatty acid esters
neg_11592	Gamithromycin	309.988	459.334	377.145	329.147	430.425	477.517	653.088	751.946	617.503	760.344	906.332	1145.45	397.259	805.777	2.02834	1.0203	0.00255921	1.43457	up	--	--	--	--	--	--	HMDB0252606	--	Organic compounds	Organic oxygen compounds	Organooxygen compounds	Carbohydrates and carbohydrate conjugates
neg_11608	Megalomicin C2	196.543	56.1425	156.434	163.263	209.248	85.8433	342.402	382.604	453.664	590.484	689.761	310.005	144.579	461.487	3.19193	1.67443	0.00229774	1.42342	up	C11988	Biosynthesis of 12-, 14- and 16-membered macrolides(ko00522);;Biosynthesis of secondary metabolites(ko01110)	LMPK04000029	Polyketides [PK]	Macrolides and lactone polyketides [PK04]	--	--	--	--	--	--	--
neg_11610	Erythromycin C	108.876	55.3408	154.778	170.473	155.146	143.759	1198.31	2452.65	3506.24	3483.94	417.851	3145.04	131.396	2367.34	18.0169	4.17128	0.0081094	1.36697	up	C06616	Biosynthesis of 12-, 14- and 16-membered macrolides(ko00522);;Metabolic pathways(ko01100);;Biosynthesis of secondary metabolites(ko01110)	LMPK04000009	Polyketides [PK]	Macrolides and lactone polyketides [PK04]	--	HMDB0251935	--	Organic compounds	Organic oxygen compounds	Organooxygen compounds	Carbohydrates and carbohydrate conjugates
neg_11611	PE(18:1(9Z)/0:0)	35.7835	2.34917	10.1929	8.47397	15.1024	2.27548	44.9004	43.6931	86.8559	70.1331	58.3816	54.6322	12.3629	59.7661	4.83431	2.27331	0.000282277	1.48677	up	--	--	LMGP02050004	Glycerophospholipids [GP]	Glycerophosphoethanolamines [GP02]	Monoacylglycerophosphoethanolamines [GP0205]	--	--	--	--	--	--
neg_11642	4,6-Tricosanedione	1117.83	1032.47	2447.17	2350.62	2549.14	1696.87	12960.6	11456.4	15565.3	14358.1	20739.6	11058.2	1865.68	14356.4	7.69496	2.94391	0.0002703	1.59747	up	--	--	--	--	--	--	HMDB0035565	--	Organic compounds	Organic oxygen compounds	Organooxygen compounds	Carbonyl compounds
neg_11659	Methyl phaeophorbide b	8628.98	7664.53	13359.5	10259.2	11447.6	9812.54	9.60163	260.615	2833.29	4584.25	209.226	87.7291	10195.4	1330.78	0.130528	-2.93757	1.55698e-05	1.57952	down	--	--	--	--	--	--	HMDB0302162	--	--	--	--	--
neg_11662	Crocin 3	73.4181	162.501	236.943	152.009	206.14	173.269	2.43172e-14	2.43172e-14	7.94175	25.9556	2.43172e-14	2.43172e-14	167.38	5.64955	0.0337529	-4.88885	0.000691014	1.55102	down	--	--	--	--	--	--	HMDB0039121	55750-85-1	Organic compounds	Lipids and lipid-like molecules	Prenol lipids	Diterpenoids
neg_11680	1-Pentadecene	7.68543	1.69467	32.4301	36.0091	34.3706	9.81606	73.6821	131.705	92.4999	88.64	89.8045	81.6381	20.3343	92.995	4.5733	2.19324	5.13437e-05	1.551	up	--	--	LMFA11000327	Fatty Acyls [FA]	Hydrocarbons [FA11]	--	HMDB0031082	13360-61-7	Organic compounds	Hydrocarbons	Unsaturated hydrocarbons	Unsaturated aliphatic hydrocarbons
neg_11682	Octadecanedioic acid	515.423	300.318	982.604	901.432	981.577	481.463	1594.34	1506.48	1635.16	1491.83	1678.06	1556.1	693.803	1576.99	2.27297	1.18458	0.000540962	1.55645	up	--	--	LMFA01170029	Fatty Acyls [FA]	Fatty Acids and Conjugates [FA01]	Dicarboxylic acids [FA0117]	HMDB0000782	871-70-5	Organic compounds	Lipids and lipid-like molecules	Fatty Acyls	Fatty acids and conjugates
neg_11697	Jurubine	407.688	377.561	1179.15	1331.16	1292.94	641.001	2216.05	2819.18	2837.74	2116.65	3584.14	3025.32	871.585	2766.51	3.17412	1.66636	7.10252e-05	1.5392	up	--	--	LMST01070002	Sterol Lipids [ST]	Sterols [ST01]	Furostanols and derivatives [ST0107]	HMDB0034194	14256-61-2	Organic compounds	Lipids and lipid-like molecules	Steroids and steroid derivatives	Steroidal glycosides
neg_11698	Hydroxyspirilloxanthin	147.331	131.716	253.756	219.131	221.154	201.843	258.257	319.748	477.285	650.569	510.29	454.965	195.822	445.186	2.27342	1.18487	0.00589782	1.35545	up	C15879	Carotenoid biosynthesis(ko00906);;Metabolic pathways(ko01100);;Biosynthesis of secondary metabolites(ko01110)	LMPR01070137	Prenol Lipids [PR]	Isoprenoids [PR01]	C40 isoprenoids (tetraterpenes) [PR0107]	--	--	--	--	--	--
neg_11743	Omadacycline	8104.51	4945.62	8026.18	10697.1	9045.49	3910.7	4313.35	3207.61	2952.74	3594.67	1990.48	2160.57	7454.94	3036.57	0.407323	-1.29575	0.00669575	1.3458	down	--	--	--	--	--	--	HMDB0255962	--	Organic compounds	Phenylpropanoids and polyketides	Tetracyclines	--
neg_11749	DG(22:5(4Z,7Z,10Z,13Z,16Z)/22:6(4Z,7Z,10Z,13Z,16Z,19Z)/0:0)	120.808	109.28	214.183	166.014	185.476	155.15	402.748	346.023	288.897	301.52	351.523	447.27	158.485	356.33	2.24835	1.16887	0.00010392	1.54631	up	--	--	--	--	--	--	HMDB0007730	--	Organic compounds	Lipids and lipid-like molecules	Glycerolipids	Diradylglycerols
neg_11793	N-Stearoyl Glutamine	222.626	156.057	439.742	410.177	410.543	250.736	544.07	507.569	751.313	512.797	837.918	631.091	314.98	630.793	2.00264	1.0019	0.00176208	1.36932	up	--	--	LMFA08020130	Fatty Acyls [FA]	Fatty amides [FA08]	N-acyl amines [FA0802]	HMDB0241941	--	Organic compounds	Organic acids and derivatives	Carboxylic acids and derivatives	Amino acids, peptides, and analogues
neg_11817	PC(18:0/0:0)	52549.1	38000.9	72460.2	61814.5	68335	52292.3	104683	172811	187175	173457	89816	95814.8	57575.4	137293	2.38458	1.25373	0.00628049	1.35673	up	--	--	LMGP01050026	Glycerophospholipids [GP]	Glycerophosphocholines [GP01]	Monoacylglycerophosphocholines [GP0105]	HMDB0010384	19420-57-6	Organic compounds	Lipids and lipid-like molecules	Glycerophospholipids	Glycerophosphocholines
neg_1182	Ribonolactone	4.4196	1.85172	5.26767	3.37621	5.31065	5.59724	2.43172e-14	2.43172e-14	1.66544	1.68385	2.43172e-14	2.43172e-14	4.30385	0.558214	0.129701	-2.94674	0.000578294	1.47233	down	--	--	--	--	--	--	HMDB0001900	5336-08-3	Organic compounds	Organic oxygen compounds	Organooxygen compounds	Carbohydrates and carbohydrate conjugates
neg_1198	3-(3-Oxobutanoyloxy)butanoic acid	2.43172e-14	2.43172e-14	1.67778	0.355617	0.544613	0.308828	51.7815	67.4079	117.529	131.027	8.97931	74.6866	0.48114	75.2354	156.369	7.28881	0.0092197	1.35068	up	--	--	--	--	--	--	HMDB0258085	--	Organic compounds	Organic acids and derivatives	Keto acids and derivatives	Short-chain keto acids and derivatives
neg_1220	N6-(Delta2-Isopentenyl)-adenine	1797.73	2093.02	1356.85	1742.35	1114.32	673.894	114.296	60.899	116.85	48.0001	62.798	121.858	1463.03	87.4502	0.0597734	-4.06435	0.00125632	1.53609	down	C04083	Zeatin biosynthesis(ko00908);;Biosynthesis of secondary metabolites(ko01110);;Plant hormone signal transduction(ko04075)	--	--	--	--	HMDB0245646	--	Organic compounds	Organoheterocyclic compounds	Imidazopyrimidines	Purines and purine derivatives
neg_1225	Prolyl-Arginine	2242.38	2349.74	997.5	2115.9	868.239	468.829	459.393	2.43172e-14	2.43172e-14	2.43172e-14	2.43172e-14	14.4597	1507.1	78.9754	0.0524023	-4.25423	0.00716497	1.36334	down	--	--	--	--	--	--	HMDB0029011	--	Organic compounds	Organic acids and derivatives	Carboxylic acids and derivatives	Amino acids, peptides, and analogues
neg_1237	2',3'-Didehydro-2',3'-dideoxycytidine	1247.1	1913.32	3470.8	1337.4	1310.09	2650.6	97.0362	485.47	168.903	61.5203	42.8832	235.221	1988.22	181.839	0.0914582	-3.45074	0.00403632	1.42382	down	--	--	--	--	--	--	HMDB0245545	--	Organic compounds	Nucleosides, nucleotides, and analogues	Nucleoside and nucleotide analogues	--
neg_1343	1,1-Dimethylbiguanide	1082.2	529.928	902.089	932.593	857.147	612.878	491.446	286.612	385.415	392.071	236.074	337.999	819.472	354.936	0.433128	-1.20714	0.0016718	1.44778	down	--	--	--	--	--	--	HMDB0001921	1115-70-4	Organic compounds	Organic nitrogen compounds	Organonitrogen compounds	Guanidines
neg_1473	Hydromorphone-3-glucoside	48.001	78.8428	177.526	113.268	134.213	139.703	10.1619	10.6761	12.4722	11.4493	1.85833	2.43172e-14	115.259	7.76964	0.0674104	-3.89089	0.00219963	1.48697	down	--	--	--	--	--	--	HMDB0061144	--	Organic compounds	Alkaloids and derivatives	Morphinans	--
neg_1503	3-Hydrazinylpyridazine	145.511	199.538	157.864	178.725	159.212	208.819	33.5872	18.8622	17.8975	10.4579	6.69432	29.653	174.945	19.5253	0.111609	-3.16348	3.43816e-06	1.66294	down	--	--	--	--	--	--	HMDB0245880	--	Organic compounds	Organoheterocyclic compounds	Diazines	Pyridazines and derivatives
neg_1504	L-Phenylalanine	3102.16	2359.52	3632.49	3222.85	2703.99	2054.89	1500.98	798.574	1443.56	1189.9	555.743	842.02	2845.98	1055.13	0.370743	-1.43151	0.000174116	1.52725	down	C00079	Phenylalanine metabolism(ko00360);;Phenylalanine, tyrosine and tryptophan biosynthesis(ko00400);;Cyanoamino acid metabolism(ko00460);;D-Amino acid metabolism(ko00470);;Phenylpropanoid biosynthesis(ko00940);;Tropane, piperidine and pyridine alkaloid biosynthesis(ko00960);;Glucosinolate biosynthesis(ko00966);;Aminoacyl-tRNA biosynthesis(ko00970);;Biosynthesis of various alkaloids(ko00996);;Biosynth…	--	--	--	--	HMDB0000159	63-91-2	Organic compounds	Organic acids and derivatives	Carboxylic acids and derivatives	Amino acids, peptides, and analogues
neg_1525	N-lactoyl-phenylalanine	355.014	366.952	395.459	453.855	374.943	206.294	2.43172e-14	2.43172e-14	2.43172e-14	2.43172e-14	2.43172e-14	0.134595	358.753	0.0224325	6.25292e-05	-13.9651	0.000125769	1.63748	down	--	--	--	--	--	--	HMDB0062175	183241-73-8	Organic compounds	Organic acids and derivatives	Carboxylic acids and derivatives	Amino acids, peptides, and analogues
neg_1526	Methionyl-Arginine	405.528	411.922	279.159	482.592	333.082	177.422	2.43172e-14	2.43172e-14	2.43172e-14	2.43172e-14	2.43172e-14	8.9515	348.284	1.49192	0.00428362	-7.86695	0.000556554	1.58395	down	--	--	--	--	--	--	HMDB0028967	--	Organic compounds	Organic acids and derivatives	Carboxylic acids and derivatives	Amino acids, peptides, and analogues
neg_1538	5-Aminopentanal	118.916	180.296	107.158	118.173	98.8879	138.704	55.4138	52.0249	61.383	53.4649	20.9428	95.6965	127.022	56.4877	0.444706	-1.16908	0.00114541	1.39982	down	C12455	Lysine degradation(ko00310);;Tropane, piperidine and pyridine alkaloid biosynthesis(ko00960);;Metabolic pathways(ko01100);;Biosynthesis of secondary metabolites(ko01110);;Microbial metabolism in diverse environments(ko01120)	--	--	--	--	HMDB0012815	--	Organic compounds	Organic oxygen compounds	Organooxygen compounds	Carbonyl compounds
neg_1777	Fagomine	29.8787	41.3589	36.984	31.3232	33.7073	32.7421	4.797	18.1308	22.4037	17.6331	5.74444	15.4577	34.3324	14.0278	0.408588	-1.29128	0.000312306	1.50706	down	C10144	--	--	--	--	--	HMDB0033453	53185-12-9	Organic compounds	Organoheterocyclic compounds	Piperidines	--
neg_1780	Pantothenic acid	1521.19	2608.37	2662.61	2243.97	2319.19	2253.07	497.787	985.198	1554.72	1422.09	495.597	1138.48	2268.07	1015.65	0.447802	-1.15907	0.000511617	1.44374	down	C00864	beta-Alanine metabolism(ko00410);;Pantothenate and CoA biosynthesis(ko00770);;Metabolic pathways(ko01100);;Biosynthesis of secondary metabolites(ko01110);;Biosynthesis of cofactors(ko01240);;Vitamin digestion and absorption(ko04977)	--	--	--	--	HMDB0000210	79-83-4	Organic compounds	Organic oxygen compounds	Organooxygen compounds	Alcohols and polyols
neg_1858	Elatoside D	219.2	270.271	351.588	270.892	276.072	327.718	2.43172e-14	2.43172e-14	49.9814	86.0149	2.43172e-14	2.43172e-14	285.957	22.666	0.0792639	-3.65719	1.26429e-06	1.63588	down	--	--	--	--	--	--	HMDB0040858	156856-40-5	Organic compounds	Lipids and lipid-like molecules	Prenol lipids	Terpene glycosides
neg_1884	Morellinol	907.31	1624.22	1368.36	611.903	648.037	1220.93	48.802	97.0836	112.302	123.076	68.0516	84.8211	1063.46	89.0226	0.0837103	-3.57845	0.00202875	1.49586	down	--	--	--	--	--	--	HMDB0034352	55452-65-8	Organic compounds	Lipids and lipid-like molecules	Prenol lipids	Quinone and hydroquinone lipids
neg_1885	Artemoin D	178.14	217.276	176.686	221.37	217.089	300.704	939.158	781.636	675.214	438.24	721.853	1297.4	218.544	808.916	3.70139	1.88807	0.0038138	1.4394	up	--	--	--	--	--	--	HMDB0033607	--	Organic compounds	Lipids and lipid-like molecules	Fatty Acyls	Fatty alcohols
neg_1968	Lupeoside	152.343	274.029	384.981	365.175	315.952	327.845	622.759	791.953	638.373	671.667	609.614	681.513	303.388	669.313	2.20613	1.14152	1.05311e-05	1.5949	up	--	--	--	--	--	--	HMDB0039242	111216-33-2	Organic compounds	Lipids and lipid-like molecules	Prenol lipids	Terpene glycosides
neg_1989	3-Hydroxystigmast-5-en-7-one	126.469	176.313	328.054	298.228	306.323	240.35	554.306	372.751	504.369	818.716	634.943	434.17	245.956	553.209	2.24922	1.16942	0.00344808	1.36515	up	--	--	--	--	--	--	HMDB0034422	2034-74-4	Organic compounds	Lipids and lipid-like molecules	Steroids and steroid derivatives	Stigmastanes and derivatives
neg_2015	DG(14:0/16:1(9Z)/0:0)	78.1657	81.0607	95.2221	101.002	116.984	87.4806	196.854	190.763	174.96	195.514	204.863	169.086	93.3192	188.673	2.02181	1.01565	3.73214e-07	1.64632	up	--	--	--	--	--	--	HMDB0007012	--	Organic compounds	Lipids and lipid-like molecules	Glycerolipids	Diradylglycerols
neg_2020	18-Hydroxyoctadecadienoic acid	67.7431	99.7462	142.371	85.8076	84.758	155.412	245.597	169.549	180.835	171.181	339.118	226.232	105.973	222.086	2.09568	1.06742	0.0053867	1.32068	up	--	--	--	--	--	--	HMDB0244806	--	Organic compounds	Lipids and lipid-like molecules	Fatty Acyls	Lineolic acids and derivatives
neg_2041	9,10-DiHOME	267.086	230.47	966.465	1012.85	942.381	785.373	1664.33	4788.82	5237.05	5665.36	3864.54	2971.59	700.771	4031.95	5.75359	2.52446	0.00243023	1.45842	up	--	--	LMFA02000229	Fatty Acyls [FA]	Octadecanoids [FA02]	Other Octadecanoids [FA0200]	HMDB0004704	125356-86-7	Organic compounds	Lipids and lipid-like molecules	Fatty Acyls	Fatty acids and conjugates
neg_2077	alpha-Isomethyl-ionone	39.2964	31.3219	75.019	72.2157	74.4313	61.1452	176.255	85.2438	177.2	157.181	205.564	286.224	58.9049	181.278	3.07747	1.62174	0.00489445	1.38922	up	--	--	--	--	--	--	--	--	--	--	--	--
neg_2080	(3R)-11-cis-3-Hydroxyretinal	31.9803	35.3811	61.9762	52.5742	49.4806	53.5264	144.164	97.2045	128.688	125.23	167.587	164.439	47.4865	137.886	2.90368	1.53788	0.000138733	1.579	up	C18195	Phototransduction - fly(ko04745)	--	--	--	--	--	--	--	--	--	--
neg_2101	N-Desethyl Sunitinib	55.7238	91.6527	161.283	121.792	120.389	75.6913	523.126	1318.27	980.931	1091.12	621.921	642.227	104.422	862.934	8.26392	3.04683	0.00186415	1.49761	up	--	--	--	--	--	--	HMDB0255114	--	Organic compounds	Organoheterocyclic compounds	Indoles and derivatives	--
neg_2123	Bremelanotide	3112.83	2757.43	3952.79	3806.58	3209.1	2392.81	551.735	2207.78	1512.27	1651.17	2468.12	1197.57	3205.26	1598.11	0.498589	-1.00408	0.00162809	1.37845	down	--	--	--	--	--	--	HMDB0249376	--	Organic compounds	Organic acids and derivatives	Carboxylic acids and derivatives	Amino acids, peptides, and analogues
neg_2128	trans-Dec-2-enoic acid	29.9347	32.999	64.8671	46.3431	47.5833	26.9099	66.0402	161.024	135.23	105.171	111.99	108.734	41.4395	114.698	2.76784	1.46876	0.0013726	1.45104	up	--	--	--	--	--	--	HMDB0010726	--	Organic compounds	Lipids and lipid-like molecules	Fatty Acyls	Fatty acids and conjugates
neg_2138	Desglucocheirotoxin	4.811	12.0843	9.01899	8.39494	5.24997	8.17333	2.43172e-14	0.619801	2.43172e-14	0.393097	4.08155	2.15346	7.95543	1.20798	0.151844	-2.71934	0.000665976	1.46283	down	--	--	--	--	--	--	HMDB0034362	5822-57-1	Organic compounds	Lipids and lipid-like molecules	Steroids and steroid derivatives	Steroid lactones
neg_2143	Tripelargonin	12.4794	10.0096	63.6355	131.218	202.806	208.333	518.377	1097.08	960.245	1183.94	292.641	942.828	104.747	832.519	7.94792	2.99058	0.00309068	1.43464	up	--	--	--	--	--	--	HMDB0259260	--	Organic compounds	Lipids and lipid-like molecules	Glycerolipids	Triradylcglycerols
neg_2172	3-Hydroxy-1-phenyl-1-eicosanone	61.075	43.7119	42.0234	51.0866	65.1631	51.3999	98.7759	74.0231	128.162	138.714	156.027	102.96	52.41	116.444	2.22178	1.15172	0.00252645	1.44368	up	--	--	--	--	--	--	HMDB0036371	--	Organic compounds	Lipids and lipid-like molecules	Fatty Acyls	Fatty alcohols
neg_2187	Androsterone sulfate	11.016	2.64513	27.2171	35.4242	48.6169	3.33243	339.358	683.277	252.2	316.197	274.369	271.672	21.3753	356.179	16.6631	4.05859	0.00386652	1.43646	up	--	--	--	--	--	--	HMDB0002759	2479-86-9	Organic compounds	Lipids and lipid-like molecules	Steroids and steroid derivatives	Sulfated steroids
neg_2191	LysoPA(18:0/0:0)	9451.06	19759.4	13197.9	14483.3	11008.1	20179.1	7433.9	5455.31	6446.69	7547.12	4631.92	6655.03	14679.8	6361.66	0.433361	-1.20636	0.00508807	1.38763	down	--	--	--	--	--	--	HMDB0007854	--	Organic compounds	Lipids and lipid-like molecules	Glycerophospholipids	Glycerophosphates
neg_2203	DG(21:0/18:1(12Z)-2OH(9,10)/0:0)	99.872	60.176	162.898	147.091	151.314	129.963	748.057	694.627	338.961	304.845	665.152	1068.61	125.219	636.709	5.08476	2.34618	0.00658189	1.38547	up	--	--	--	--	--	--	HMDB0296547	--	--	--	--	--
neg_2205	PE(18:2(9Z,12Z)/20:3(6,8,11)-OH(5))	51.2773	51.0853	43.3528	52.2943	49.6542	45.1426	122.336	75.1202	71.1806	98.7258	101.534	129.777	48.8011	99.779	2.04461	1.03182	0.00308132	1.45807	up	--	--	--	--	--	--	HMDB0261500	--	--	--	--	--
neg_2208	Phytal	17.9977	3.49463	35.434	46.841	57.8243	21.1531	132.065	228.011	155.303	184.722	151.698	83.8936	30.4574	155.949	5.12022	2.3562	0.000759692	1.49603	up	--	--	--	--	--	--	HMDB0035654	13754-69-3	Organic compounds	Lipids and lipid-like molecules	Prenol lipids	Diterpenoids
neg_2334	DG(10:0/PGF1alpha/0:0)	7890.65	7226.75	10011.1	13169.3	15538.8	8051.19	3918.77	4388.89	4920.55	7617.45	3652.18	2050.81	10314.6	4424.78	0.428981	-1.22102	0.00572138	1.3097	down	--	--	--	--	--	--	HMDB0294597	--	--	--	--	--
neg_2358	Aminodeoxykanamycin	135.183	76.7757	170.699	162.395	165.809	111.019	3.14049	24.9058	90.2109	115.06	34.2905	20.699	136.98	48.0512	0.350789	-1.51132	0.0038383	1.30981	down	--	--	--	--	--	--	HMDB0242522	--	Organic compounds	Organic oxygen compounds	Organooxygen compounds	Carbohydrates and carbohydrate conjugates
neg_2360	Domoic acid	24.3179	14.0986	26.4439	19.7773	21.4305	18.5786	2.43172e-14	2.34838	11.7293	17.1314	3.18908	1.94689	20.7745	6.05752	0.291585	-1.77801	0.00178401	1.39336	down	C13732	--	--	--	--	--	HMDB0033939	14277-97-5	Organic compounds	Organic acids and derivatives	Carboxylic acids and derivatives	Amino acids, peptides, and analogues
neg_2363	7,8-Dihydrovomifoliol 9-[apiosyl-(1->6)-glucoside]	95.5411	48.7972	130.817	125.122	120.322	99.3752	0.0294283	18.4664	75.392	94.1645	30.9021	16.1776	103.329	39.1887	0.379261	-1.39874	0.00872112	1.23119	down	--	--	--	--	--	--	HMDB0029771	177261-70-0	Organic compounds	Lipids and lipid-like molecules	Fatty Acyls	Fatty acyl glycosides
neg_2396	3-Epidemissidine	2.43172e-14	2.43172e-14	5.26474	8.92819	14.3228	1.4288	107.992	283.564	346.214	244.809	233.552	146.024	4.99075	227.026	45.4893	5.50746	0.00156176	1.51688	up	--	--	--	--	--	--	HMDB0032023	78513-80-1	Organic compounds	Lipids and lipid-like molecules	Steroids and steroid derivatives	Steroidal alkaloids
neg_2442	Levetiracetam	19.1481	28.9446	27.2404	27.6842	33.0694	33.9286	108.671	223.784	149.801	94.7047	145.743	121.283	28.3359	140.664	4.96417	2.31155	0.00174253	1.50484	up	C07841	--	--	--	--	--	HMDB0015333	102767-28-2	Organic compounds	Organic acids and derivatives	Carboxylic acids and derivatives	Amino acids, peptides, and analogues
neg_2454	11-Deoxycortisol	0.17988	0.867895	6.72447	21.6285	22.9273	1.19942	73.0048	136.076	81.6797	69.837	98.4921	82.8608	8.92125	90.3251	10.1247	3.33981	0.000163119	1.5682	up	C05488	Steroid hormone biosynthesis(ko00140);;Metabolic pathways(ko01100);;Cortisol synthesis and secretion(ko04927);;Cushing syndrome(ko04934)	LMST02030086	Sterol Lipids [ST]	Steroids [ST02]	C21 steroids (gluco/mineralocorticoids, progestogins) and derivatives [ST0203]	HMDB0000015	152-58-9	Organic compounds	Lipids and lipid-like molecules	Steroids and steroid derivatives	Hydroxysteroids
neg_2458	4-(4-Methylcyclohexyl)-4-oxobutanoic acid	16.9548	16.7411	37.7427	11.9855	33.8831	66.259	111.112	90.6913	110.624	57.8648	210.42	186.478	30.5944	127.865	4.17936	2.06328	0.00799658	1.32427	up	--	--	--	--	--	--	HMDB0253742	--	Organic compounds	Organic acids and derivatives	Keto acids and derivatives	Gamma-keto acids and derivatives
neg_2467	1-Hydroxy-1,2-dihydrolycopene	5003.77	4672.61	10806.2	8546.77	9153.7	6243.89	19648.2	28240.5	26192.5	18038.2	10652	18738.2	7404.49	20251.6	2.73504	1.45156	0.0028565	1.40703	up	C19795	Carotenoid biosynthesis(ko00906);;Metabolic pathways(ko01100);;Biosynthesis of secondary metabolites(ko01110)	--	--	--	--	HMDB0304015	--	Organic compounds	Lipids and lipid-like molecules	Prenol lipids	Tetraterpenoids
neg_2473	DG(13:0/PGE2/0:0)	235.651	272.737	517.492	421.44	496.036	454.172	851.665	1028	899.332	874.945	822.922	869.934	399.588	891.134	2.23013	1.15713	1.92835e-05	1.60318	up	--	--	--	--	--	--	HMDB0294869	--	--	--	--	--
neg_2479	Ubiquinol	529.573	270.201	662.654	636.859	456.065	455.045	3004.84	3638.08	2979.59	2635.45	2621.2	1390.73	501.733	2711.65	5.40457	2.43418	0.000620544	1.5548	up	C00390	Ubiquinone and other terpenoid-quinone biosynthesis(ko00130);;Oxidative phosphorylation(ko00190);;Metabolic pathways(ko01100);;Biosynthesis of secondary metabolites(ko01110);;Biosynthesis of cofactors(ko01240)	--	--	--	--	HMDB0001304	56275-39-9	Organic compounds	Lipids and lipid-like molecules	Prenol lipids	Quinone and hydroquinone lipids
neg_2495	Ikshusterol	748.971	274.929	1131.24	992.656	1292.83	801.731	2583.27	2826.04	3332.63	3513.81	4370.68	2497.5	873.726	3187.32	3.64797	1.86709	0.000142266	1.5602	up	--	--	LMST01040258	Sterol Lipids [ST]	Sterols [ST01]	Stigmasterols and C24-ethyl derivatives [ST0104]	HMDB0030022	34427-61-7	Organic compounds	Lipids and lipid-like molecules	Steroids and steroid derivatives	Stigmastanes and derivatives
neg_2497	Erythrodiol 3-decanoate	231.441	253.03	686.802	579.09	719.898	785.603	788.203	1011.03	1950.81	1217.51	2198.6	2329.61	542.644	1582.63	2.91651	1.54424	0.00994399	1.29235	up	--	--	--	--	--	--	HMDB0034510	36286-67-6	Organic compounds	Lipids and lipid-like molecules	Prenol lipids	Triterpenoids
neg_2506	8-Cyclopentyl-1,3-dipropylxanthine	11.6345	0.838736	46.4633	58.8066	68.6744	50.7431	141.521	146.111	140.432	181.881	90.5316	60.0024	39.5268	126.746	3.2066	1.68104	0.00293532	1.35179	up	C13709	--	--	--	--	--	HMDB0247432	--	Organic compounds	Organoheterocyclic compounds	Imidazopyrimidines	Purines and purine derivatives
neg_2518	PI(22:2(13Z,16Z)/TXB2)	129.937	43.0751	140.14	173.915	96.134	48.0497	3.73032	4.15134	6.74916	4.60093	2.43172e-14	3.10456	105.208	3.72272	0.0353842	-4.82075	0.0051303	1.42589	down	--	--	--	--	--	--	HMDB0277729	--	--	--	--	--
neg_2541	8-Aminooctanoic acid	6.82004	9.68638	94.0205	53.8485	106.786	59.3613	231.019	963.999	873.562	230.025	732.129	777.263	55.0871	634.666	11.5211	3.52621	0.00677939	1.38159	up	--	--	--	--	--	--	HMDB0247418	--	Organic compounds	Lipids and lipid-like molecules	Fatty Acyls	Fatty acids and conjugates
neg_2564	Undecylprodigiosin	2.43172e-14	2.43172e-14	0.832227	2.43172e-14	0.344889	0.0687574	16.899	62.243	29.692	32.8008	22.6479	19.3099	0.207646	30.5988	147.361	7.20321	0.00655854	1.3884	up	C12023	Prodigiosin biosynthesis(ko00333);;Metabolic pathways(ko01100);;Biosynthesis of secondary metabolites(ko01110)	--	--	--	--	HMDB0259405	--	Organic compounds	Organoheterocyclic compounds	Pyrroles	Substituted pyrroles
neg_2599	TG(a-13:0/8:0/16:0)[rac]	271.989	1572.24	1611.89	993.56	570.457	1497.01	1964.18	2250.38	4228.62	2847.14	2820.52	3699.74	1086.19	2968.43	2.73288	1.45042	0.00168243	1.39643	up	--	--	--	--	--	--	HMDB0096595	--	Organic compounds	Lipids and lipid-like molecules	Glycerolipids	Triradylcglycerols
neg_2631	Ginsenoside Mc	1146.55	575.255	1659.15	1084.95	1156.79	1240.28	1974.16	5162.22	6101.48	6937.59	5713.6	3777.66	1143.83	4944.45	4.32272	2.11194	0.0031003	1.44749	up	--	--	--	--	--	--	HMDB0062593	--	Organic compounds	Lipids and lipid-like molecules	Prenol lipids	Terpene glycosides
neg_2650	3-Hexaprenyl-4,5-dihydroxybenzoic acid	14699.3	30001.4	7810.58	16844.6	19365.2	11505.2	1037.38	8167.42	2285.74	2975.21	1238.82	4034.15	16704.4	3289.79	0.196942	-2.34416	0.00634035	1.34315	down	--	--	LMPR02010043	Prenol Lipids [PR]	Quinones and hydroquinones [PR02]	Ubiquinones [PR0201]	HMDB0001063	63975-40-6	Organic compounds	Lipids and lipid-like molecules	Prenol lipids	Polyprenylphenols
neg_2700	14alpha-Hydroxy-5beta-cholest-7-ene-3,6-dione	364.725	454.445	243.787	347.566	392.337	225.356	112.908	162.18	132.123	134.787	126.267	139.036	338.036	134.55	0.398035	-1.32903	0.00210027	1.48166	down	C16509	Insect hormone biosynthesis(ko00981)	--	--	--	--	--	--	--	--	--	--
neg_2734	Episterol	63.695	7.53925	54.9244	38.7486	82.6048	77.2923	150.351	87.0145	155.466	213.168	164.906	137.609	54.1341	151.419	2.79711	1.48394	0.00100284	1.42885	up	C15777	Steroid biosynthesis(ko00100);;Metabolic pathways(ko01100);;Biosynthesis of secondary metabolites(ko01110)	LMST01030115	Sterol Lipids [ST]	Sterols [ST01]	Ergosterols and C24-methyl derivatives [ST0103]	HMDB0006847	474-68-0	Organic compounds	Lipids and lipid-like molecules	Steroids and steroid derivatives	Ergostane steroids
neg_2737	(3beta,17alpha,23S)-17,23-Epoxy-3,28,29-trihydroxy-27-norlanost-8-en-24-one	2434.77	4655.36	5306.49	4337.06	3828.73	7772.48	3010.38	1328.88	1840.56	2353.72	1376.89	1333.76	4722.48	1874.03	0.396832	-1.3334	0.00931493	1.28896	down	--	--	--	--	--	--	HMDB0035221	--	Organic compounds	Lipids and lipid-like molecules	Prenol lipids	Diterpenoids
neg_2742	Panaxydol linoleate	350.117	293.883	1219.28	1123.38	1211.57	3280.46	7290.45	4356.52	4830.79	5308.36	5697.29	2243.29	1246.45	4954.45	3.97486	1.9909	0.00151281	1.40119	up	--	--	--	--	--	--	HMDB0041205	155551-19-2	Organic compounds	Lipids and lipid-like molecules	Fatty Acyls	Lineolic acids and derivatives
neg_2814	N-Oleoyl Arginine	537.833	163.788	529.32	449.3	588.099	946.31	1237.08	1302.29	4208.69	2014.42	3229.31	2902.99	535.775	2482.46	4.6334	2.21207	0.0088628	1.33834	up	--	--	--	--	--	--	HMDB0241954	--	--	--	--	--
neg_3176	4-Dedimethylamino sancycline	2.43172e-14	2.43172e-14	2.43172e-14	12.2993	30.6152	2.43172e-14	1558.34	908.511	545.34	500.675	582.114	1344.33	7.15242	906.553	126.748	6.98581	0.00452202	1.4327	up	--	--	--	--	--	--	HMDB0246406	--	Organic compounds	Phenylpropanoids and polyketides	Tetracyclines	--
neg_3192	3-Deoxyarabinohexonic acid	1773.48	2303.26	2146.09	1801.24	3966.72	2429.24	143.9	416.418	361.756	522.286	692.342	384.319	2403.34	420.17	0.174828	-2.51599	0.00148828	1.49343	down	--	--	--	--	--	--	HMDB0000346	29625-79-4	Organic compounds	Organic acids and derivatives	Hydroxy acids and derivatives	Medium-chain hydroxy acids and derivatives
neg_3193	4-Fluorocyclohexadiene-cis,cis-1,2-diol	415.948	554.108	601.544	604.332	598.164	376.745	21.0572	2.43172e-14	252.282	319.776	31.7941	50.5844	525.14	112.582	0.214385	-2.22172	0.000202729	1.50462	down	C16483	Fluorobenzoate degradation(ko00364);;Microbial metabolism in diverse environments(ko01120);;Degradation of aromatic compounds(ko01220)	--	--	--	--	--	--	--	--	--	--
neg_3216	Tryptophan 2-C-mannoside	397.127	328.008	149.757	347.79	225.064	189.291	93.7518	16.4558	80.6597	49.4784	91.7701	89.8328	272.84	70.3248	0.257751	-1.95595	0.00301288	1.42847	down	--	--	--	--	--	--	HMDB0240296	180509-18-6	Organic compounds	Organoheterocyclic compounds	Indoles and derivatives	Indolyl carboxylic acids and derivatives
neg_3219	4-Pyridoxolactone	30.1882	38.4495	21.5834	12.0552	19.539	27.7768	102.558	36.642	53.1312	48.0292	56.887	77.6169	24.932	62.4774	2.50591	1.32533	0.00994362	1.28665	up	C00971	Vitamin B6 metabolism(ko00750);;Microbial metabolism in diverse environments(ko01120)	--	--	--	--	HMDB0003454	4753-19-9	Organic compounds	Organoheterocyclic compounds	Pyridines and derivatives	Pyridinecarboxylic acids and derivatives
neg_3227	Malvidin 3-rhamnoside	356.145	1200.66	519.635	961.053	878.584	453.259	8.00384	2.43172e-14	32.8233	26.3942	4.02208	2.49189	728.223	12.2892	0.0168756	-5.88891	0.00330105	1.46056	down	--	--	--	--	--	--	HMDB0303639	--	Organic compounds	Phenylpropanoids and polyketides	Kavalactones	--
neg_3228	N,N'-Diacetylchitobiosyldiphosphodolichol	0.977106	2.43172e-14	0.871288	2.27097	7.60372	0.209211	438.657	422.899	257.353	230.441	228.642	502.397	1.98871	346.732	174.35	7.44584	0.000948148	1.55278	up	C04537	--	--	--	--	--	HMDB0001196	--	Organic compounds	Organic oxygen compounds	Organooxygen compounds	Carbohydrates and carbohydrate conjugates
neg_3236	L-L-Homoglutathione	397.503	753.111	290.742	443.643	371.989	254.327	32.6055	23.1478	72.614	62.0672	40.9164	71.0299	418.553	50.3968	0.120407	-3.054	0.00370324	1.44338	down	--	--	--	--	--	--	HMDB0029395	18710-27-5	Organic compounds	Organic acids and derivatives	Peptidomimetics	Hybrid peptides
neg_3238	(2S)-3-[3-[(4-Carbamimidoylbenzoyl)amino]propanoylamino]-2-[(4-ethylphenyl)sulfonylamino]propanoic acid	261.744	780.866	305.32	582.903	489.511	254.125	6.14367	2.43172e-14	4.97795	5.85074	0.592809	6.63676	445.745	4.03366	0.00904925	-6.78799	0.00370613	1.45122	down	--	--	--	--	--	--	HMDB0258340	--	Organic compounds	Benzenoids	Benzene and substituted derivatives	Benzenesulfonamides
neg_3240	4-ACETOXYPHENOL	27.4142	11.9354	15.3297	16.0844	13.3249	15.2033	44.2022	50.2089	55.8223	54.717	29.8138	42.7088	16.5487	46.2455	2.79452	1.4826	0.00018411	1.53178	up	--	--	--	--	--	--	HMDB0060390	--	Organic compounds	Benzenoids	Phenol esters	--
neg_3253	Bosentan	163.438	60.2985	55.164	75.2974	74.3709	74.9372	2.43172e-14	2.43172e-14	0.949757	2.43172e-14	2.43172e-14	4.51923	83.9177	0.911499	0.0108618	-6.52459	0.0037504	1.45106	down	--	--	--	--	--	--	HMDB0014699	147536-97-8	Organic compounds	Organoheterocyclic compounds	Diazines	Pyrimidines and pyrimidine derivatives
neg_3254	ADP-D-glycero-D-manno-heptose	52.3026	36.8026	23.5469	22.6376	18.1879	14.8746	2.43172e-14	2.43172e-14	2.43172e-14	2.43172e-14	2.43172e-14	2.43172e-14	28.0587	2.43172e-14	8.66654e-16	-50.0354	0.00448913	1.43432	down	--	--	--	--	--	--	HMDB0029952	1961-73-5	Organic compounds	Organic oxygen compounds	Organooxygen compounds	Carbohydrates and carbohydrate conjugates
neg_3258	Topaquinone	12.5273	8.80972	6.93741	6.43402	5.98071	8.54621	23.7586	19.5456	28.7969	28.4537	24.6182	17.194	8.2059	23.7278	2.89156	1.53185	0.000124581	1.5616	up	--	--	--	--	--	--	HMDB0011639	64192-68-3	Organic compounds	Organic acids and derivatives	Carboxylic acids and derivatives	Amino acids, peptides, and analogues
neg_3263	3'-(1-Butylphosphoryl)adenosine	2.58535	2.43172e-14	2.43172e-14	0.540972	0.41436	0.520298	3.59062	1.93634	4.28742	6.29668	5.70169	8.59763	0.676829	5.06839	7.48844	2.90467	0.00408671	1.37456	up	--	--	--	--	--	--	HMDB0246085	--	Organic compounds	Nucleosides, nucleotides, and analogues	Ribonucleoside 3'-phosphates	--
neg_3269	N-(1-Deoxy-1-fructosyl)glycine	1524.56	3372.25	2053.24	2045.01	2275.26	1807.84	16.2324	1.0847	110.622	71.9683	38.356	24.179	2179.69	43.7404	0.0200672	-5.63901	0.000425079	1.58852	down	--	--	--	--	--	--	HMDB0037848	60644-20-4	Organic compounds	Organic oxygen compounds	Organooxygen compounds	Carbohydrates and carbohydrate conjugates
neg_3272	Sulfamoxole	603.921	1133.28	829.821	823.327	922.637	736.153	10.2115	2.68409	64.5791	47.138	5.05423	2.94448	841.522	22.1019	0.0262642	-5.25076	7.841e-05	1.63833	down	--	--	--	--	--	--	HMDB0015688	729-99-7	Organic compounds	Benzenoids	Benzene and substituted derivatives	Benzenesulfonamides
neg_3274	Cefadroxil	1670.77	3655.11	1805.29	2005.69	2119.58	1644.56	87.2443	27.8613	195.563	165.477	76.9579	73.9215	2150.17	104.504	0.0486029	-4.36281	0.00116525	1.53441	down	C06878	--	--	--	--	--	HMDB0015271	66592-87-8	Organic compounds	Organoheterocyclic compounds	Benzoxepines	Dibenzoxepines
neg_3305	Emtricitabine	8.08152	13.8239	25.376	13.4121	24.9362	26.1731	92.8874	53.0874	32.3154	41.6806	59.8629	59.4342	18.6338	56.5447	3.03452	1.60147	0.00506052	1.36314	up	C12599	--	--	--	--	--	HMDB0015017	143491-57-0	Organic compounds	Nucleosides, nucleotides, and analogues	Nucleoside and nucleotide analogues	3'-thia pyrimidine nucleosides
neg_3320	indole-3-glycol aldehyde	3.16035	0.980215	1.2797	0.303926	1.03967	1.69948	17.0373	14.673	6.52936	7.03009	24.4139	13.8787	1.41056	13.9271	9.87345	3.30355	0.00553226	1.40187	up	--	--	--	--	--	--	HMDB0304393	--	Organic compounds	Organoheterocyclic compounds	Indoles and derivatives	Indoles
neg_3327	5-Hydroxyindoxyl sulfate	125.011	122.361	164.712	121.147	172.105	190.219	742.33	443.969	258.09	298.032	452.49	428.402	149.259	437.219	2.92926	1.55054	0.00840276	1.34888	up	--	--	--	--	--	--	HMDB0304936	--	--	--	--	--
neg_3332	GDP-D-mannuronate	53.624	85.6995	88.6639	50.0564	74.701	68.346	136.765	191.357	126.104	158.487	144.948	117.094	70.1818	145.792	2.07735	1.05475	0.000302401	1.50719	up	C00976	Fructose and mannose metabolism(ko00051);;Amino sugar and nucleotide sugar metabolism(ko00520);;Metabolic pathways(ko01100);;Biosynthesis of nucleotide sugars(ko01250)	--	--	--	--	--	--	--	--	--	--
neg_3340	Flavogallol	2.36133	10.6804	1.99461	2.43172e-14	5.52617	3.63314	84.285	80.7978	24.2178	39.1105	61.3472	29.3927	4.0326	53.1918	13.1904	3.72142	0.00542869	1.40063	up	--	--	--	--	--	--	HMDB0302901	--	Organic compounds	Phenylpropanoids and polyketides	Tannins	Hydrolyzable tannins
neg_3355	Alinamin	65.919	49.905	43.2683	53.5819	48.0499	48.7265	122.984	107.374	152.306	127.653	136.594	132.216	51.5751	129.854	2.51777	1.33215	5.12604e-06	1.64363	up	--	--	--	--	--	--	HMDB0256863	--	Organic compounds	Organoheterocyclic compounds	Diazines	Pyrimidines and pyrimidine derivatives
neg_3359	(2,5-Dioxopyrrolidin-1-yl) 5-(2-hydroxyethoxy)-4-oxopentanoate	598.424	802.863	667.316	565.347	612.833	591.97	19.6822	9.07832	29.8875	30.7139	77.9759	68.0388	639.792	39.2294	0.0613159	-4.0276	3.58626e-06	1.67163	down	--	--	--	--	--	--	HMDB0242493	--	Organic compounds	Organic acids and derivatives	Keto acids and derivatives	Gamma-keto acids and derivatives
neg_3394	Azimexon	2665.58	5202.58	3901.9	1496.7	1823.13	3747.33	234.194	250.63	302.831	286.916	180.972	424.518	3139.54	280.01	0.0891883	-3.487	0.00410234	1.43495	down	--	--	--	--	--	--	HMDB0248804	--	Organic compounds	Organic acids and derivatives	Carboxylic acids and derivatives	Amino acids, peptides, and analogues
neg_3418	N-acetyl-D-methionine	253.402	234.63	559.687	391.985	472.159	226.17	1.35058	2.43172e-14	48.0725	53.1511	8.97428	2.43172e-14	356.339	18.5914	0.0521734	-4.26054	0.00173639	1.49722	down	--	--	--	--	--	--	--	--	--	--	--	--
neg_3424	5-Hydroxyindolepyruvate	11.0198	2.43172e-14	7.30609	10.1035	8.78959	12.2307	197.378	82.8151	111.922	114.313	81.4132	104.684	8.24161	115.421	14.0047	3.80784	0.0015525	1.51503	up	C05646	Tryptophan metabolism(ko00380);;Metabolic pathways(ko01100)	--	--	--	--	--	--	--	--	--	--
neg_3447	Gentisate aldehyde	159.043	46.386	38.2122	68.1056	54.6916	48.6721	168.057	175.641	124.033	125.717	128.461	123.057	69.1851	140.828	2.03552	1.0254	0.00962237	1.24731	up	C05585	Tyrosine metabolism(ko00350);;Metabolic pathways(ko01100);;Microbial metabolism in diverse environments(ko01120)	--	--	--	--	HMDB0004062	1194-98-5	Organic compounds	Organic oxygen compounds	Organooxygen compounds	Carbonyl compounds
neg_3453	Aspartame	66.403	33.2899	85.094	53.0295	48.2656	36.644	27.0025	16.6623	17.6007	16.0469	18.2246	20.5749	53.7877	19.352	0.359785	-1.47479	0.00669456	1.37062	down	C11045	Taste transduction(ko04742)	--	--	--	--	HMDB0001894	22839-47-0	Organic compounds	Organic acids and derivatives	Carboxylic acids and derivatives	Amino acids, peptides, and analogues
neg_3504	Noxytiolin	32.6997	12.551	14.356	6.17027	9.86014	24.5224	94.4152	216.574	122.206	114.153	72.5674	88.1779	16.6933	118.015	7.06964	2.82164	0.00430184	1.41412	up	--	--	--	--	--	--	HMDB0255760	--	Organic compounds	Organosulfur compounds	Thioureas	--
neg_3530	Pyridoxine (Vitamin B6)	7.80486	7.11058	6.70746	5.30726	6.40569	5.51559	17.3143	7.62487	10.8635	12.4332	18.9534	19.0411	6.47524	14.3717	2.21949	1.15023	0.0089352	1.34203	up	--	--	--	--	--	--	--	--	--	--	--	--
neg_3531	3-Hydroxy-9,10-secoandrosta-1,3,5(10)-triene-9,17-dione	40.2436	43.4057	48.1086	27.4128	28.4568	35.6306	89.801	46.6415	69.793	62.8863	104.359	102.744	37.2097	79.3708	2.13307	1.09293	0.0053505	1.36566	up	C19944	Steroid degradation(ko00984);;Metabolic pathways(ko01100);;Microbial metabolism in diverse environments(ko01120)	--	--	--	--	--	--	--	--	--	--
neg_3544	Noopept	2.43172e-14	2.43172e-14	1.08587	0.847886	2.73769	4.35599	23.4871	32.2403	57.8255	55.8239	12.8188	30.2675	1.50457	35.4105	23.5352	4.55675	0.00553206	1.40516	up	--	--	--	--	--	--	HMDB0255714	--	Organic compounds	Organic acids and derivatives	Carboxylic acids and derivatives	Amino acids, peptides, and analogues
neg_3550	6-Methoxyflavanone	30.496	22.0184	3.0255	15.9274	6.74168	11.9617	102.1	84.681	97.6903	58.9684	29.6654	74.1998	15.0284	74.5508	4.96064	2.31053	0.00195419	1.44281	up	--	--	--	--	--	--	--	--	--	--	--	--
neg_3551	AH 6809	70.7178	120.741	49.5432	39.5507	37.5343	46.807	721.567	388.743	584.368	552.605	174.083	830.849	60.8157	542.036	8.91276	3.15587	0.0038236	1.44058	up	--	--	--	--	--	--	--	--	--	--	--	--
neg_3552	Salicylamide glucuronide	281	264.497	291.047	474.288	223.495	318.15	29.9346	37.7483	146.997	129.478	70.3006	48.1144	308.746	77.0956	0.249705	-2.0017	0.000483839	1.49727	down	--	--	--	--	--	--	HMDB0257458	--	Organic compounds	Organic oxygen compounds	Organooxygen compounds	Carbohydrates and carbohydrate conjugates
neg_3569	5-(3',4',5'-Trihydroxyphenyl)-gamma-valerolactone	102.221	160.493	88.3358	55.0808	50.1521	91.1799	118.537	150.154	187.051	180.905	265.839	192.956	91.2438	182.574	2.00094	1.00068	0.00587875	1.27426	up	--	--	--	--	--	--	HMDB0041691	--	Organic compounds	Benzenoids	Phenols	Benzenetriols and derivatives
neg_3596	Rimiterol	64.5209	150.149	94.06	47.5907	83.3988	118.665	15.9865	4.28737	14.7537	13.9504	36.6837	7.37948	93.0641	15.5069	0.166626	-2.58532	0.00282385	1.42552	down	--	--	--	--	--	--	HMDB0257235	--	Organic compounds	Benzenoids	Phenols	Benzenediols
neg_3612	Pheneticillin	95.9549	140.205	76.7097	75.6441	67.9871	105.412	227.801	243.744	204.834	192.36	198.978	177.106	93.6521	207.47	2.21533	1.14752	1.71353e-05	1.57691	up	--	--	--	--	--	--	HMDB0256401	--	Organic compounds	Organic acids and derivatives	Carboxylic acids and derivatives	Amino acids, peptides, and analogues
neg_3616	Butyl ethyl malonate	13.3948	15.8708	9.41211	12.7633	6.07703	18.0344	100.125	42.1311	57.0497	41.665	51.7719	61.5727	12.5921	59.0526	4.68966	2.22948	0.00286693	1.45435	up	--	--	--	--	--	--	HMDB0036233	17373-84-1	Organic compounds	Organic acids and derivatives	Carboxylic acids and derivatives	Dicarboxylic acids and derivatives
neg_3652	(7E)-2-acetyl-2,3,4,5-tetrahydrooxonine-6,9-dione	10.7787	13.3665	12.2505	13.3822	12.8377	12.7182	39.7259	47.8595	25.89	23.5941	23.8517	36.7557	12.5556	32.9462	2.62401	1.39178	0.00404676	1.43613	up	--	--	--	--	--	--	--	--	--	--	--	--
neg_3678	Famoxadone	23.4886	9.1247	8.95236	14.9718	14.9138	23.6758	48.9574	28.3076	38.0151	43.4701	61.8898	46.573	15.8545	44.5355	2.80901	1.49006	0.000634642	1.4736	up	C18591	--	--	--	--	--	--	--	--	--	--	--
neg_3679	Riboflavin (Vitamin B2)	819.297	1012.85	1072.67	833.316	901.347	1041.81	347.423	343.946	418.322	401.232	298.251	288.584	946.883	349.626	0.369239	-1.43737	5.24718e-06	1.64749	down	--	--	--	--	--	--	--	--	--	--	--	--
neg_3700	Isovestitol	136.008	174.222	124.02	134.231	115.229	125.314	972.264	746.382	553.112	631.456	538.938	632.963	134.837	679.186	5.03707	2.33259	0.000378004	1.58952	up	--	--	LMPK12080028	Polyketides [PK]	Flavonoids [PK12]	Isoflavans [PK1208]	HMDB0030526	63631-42-5	Organic compounds	Phenylpropanoids and polyketides	Isoflavonoids	O-methylated isoflavonoids
neg_3712	Furo[3,2-c]pyran-4-one	1518.13	2955.67	1202.64	1150.24	1106.28	2480.6	428.139	154.383	196.166	167.361	870.487	533.917	1735.59	391.742	0.225711	-2.14745	0.00711675	1.32384	down	--	--	--	--	--	--	HMDB0252541	--	Organic compounds	Organoheterocyclic compounds	Furopyrans	--
neg_3713	8-hydroxyquinoline	18.4718	61.9085	51.0254	56.485	67.4683	34.63	2.43172e-14	2.43172e-14	13.3198	14.8849	19.5196	5.29332	48.3315	8.83628	0.182827	-2.45145	0.00206568	1.41983	down	C19434	--	--	--	--	--	--	--	--	--	--	--
neg_3719	cerulenin	280.468	313.302	102.593	179.212	185.441	181.091	88.7911	20.2688	60.3189	65.197	137.834	39.9211	207.018	68.7219	0.331961	-1.59091	0.0050447	1.32167	down	C12058	--	LMFA08010013	Fatty Acyls [FA]	Fatty amides [FA08]	Primary amides [FA0801]	HMDB0015168	17397-89-6	Organic compounds	Organoheterocyclic compounds	Epoxides	Oxirane carboxylic acids and derivatives
neg_3722	usnic acid	1118	1840.94	1427.37	1111.25	1257.91	1447.37	5522.92	3392.1	5766.38	5677.99	3547.79	5776.75	1367.14	4947.32	3.61873	1.85548	0.000434319	1.57116	up	--	--	--	--	--	--	HMDB0259730	--	Organic compounds	Benzenoids	Benzene and substituted derivatives	Acetophenones
neg_3724	Theaflagallin	364.844	2.43172e-14	131.43	57.9248	29.5396	291.166	4501.21	2484.12	3077.44	1646.76	3695.07	1646.5	145.817	2841.85	19.4891	4.2846	0.00202268	1.49256	up	--	--	--	--	--	--	HMDB0033287	102208-15-1	Organic compounds	Organoheterocyclic compounds	Benzopyrans	1-benzopyrans
neg_3741	5-Deoxydiplosporin	9.89561	12.9185	4.72332	4.29856	4.86244	5.98803	23.5229	15.9636	22.4256	22.6508	17.0088	16.7995	7.1144	19.7286	2.77304	1.47147	9.37265e-05	1.5228	up	--	--	--	--	--	--	HMDB0030681	--	Organic compounds	Organoheterocyclic compounds	Pyrans	Pyranones and derivatives
neg_3742	Pefloxacin N-oxide	6.62695	2.43172e-14	45.1602	2.08561	1.36817	5.45387	81.5781	57.8017	66.3474	36.6655	49.7733	102.926	10.1158	65.8487	6.50949	2.70255	0.00113647	1.41365	up	--	--	--	--	--	--	HMDB0060613	--	Organic compounds	Organoheterocyclic compounds	Quinolines and derivatives	Quinoline carboxylic acids
neg_3786	omega-Salicoyisalicin	135.409	50.1903	36.0702	38.5115	62.0576	53.4832	200.762	118.577	125.656	143.979	120.023	222.39	62.6203	155.231	2.47893	1.30972	0.00322558	1.32613	up	--	--	--	--	--	--	HMDB0031423	--	Organic compounds	Organic oxygen compounds	Organooxygen compounds	Carbohydrates and carbohydrate conjugates
neg_3795	2,4-Dihydroxy-2H-1,4-benzoxazin-3(4H)-one	11.4597	10.5083	2.61508	4.40329	5.22031	5.63989	34.9516	30.7384	24.7074	21.7274	27.8381	22.9482	6.64108	27.1518	4.08846	2.03156	1.95297e-05	1.58929	up	C15770	Benzoxazinoid biosynthesis(ko00402);;Biosynthesis of various plant secondary metabolites(ko00999);;Metabolic pathways(ko01100);;Biosynthesis of secondary metabolites(ko01110)	--	--	--	--	HMDB0033733	17359-54-5	Organic compounds	Organoheterocyclic compounds	Benzoxazines	Benzoxazinones
neg_3814	4-Hydroxy-2,6,6-trimethyl-3-oxo-1,4-cyclohexadiene-1-carboxaldehyde	1.62314	1.87429	0.0190796	1.30629	1.27266	1.32402	10.2572	11.9574	11.1116	9.94803	5.89842	9.59813	1.23658	9.79512	7.92114	2.98571	7.90681e-05	1.61788	up	--	--	--	--	--	--	HMDB0037602	35692-95-6	Organic compounds	Organic oxygen compounds	Organooxygen compounds	Carbonyl compounds
neg_3818	6-Methylmercaptopurine	8.8057	13.6727	18.2506	12.8961	17.0556	10.5906	41.8024	53.7351	46.7158	44.3128	28.7854	56.7091	13.5452	45.3434	3.34755	1.74311	0.000245537	1.56887	up	C16614	Drug metabolism - other enzymes(ko00983)	--	--	--	--	HMDB0060412	--	Organic compounds	Organoheterocyclic compounds	Imidazopyrimidines	Purines and purine derivatives
neg_3820	1-(2-Furanyl)-1-pentanone	10.2534	16.1833	13.0359	9.09995	10.2565	9.08256	29.0695	38.6258	32.8544	33.1125	19.8057	40.176	11.3186	32.274	2.85141	1.51167	0.000467287	1.53605	up	--	--	--	--	--	--	HMDB0039801	3194-17-0	Organic compounds	Organic oxygen compounds	Organooxygen compounds	Carbonyl compounds
neg_3821	beta-Thujaplicin	5.86721	14.5533	9.67083	5.51386	4.65375	7.67054	15.9681	20.8873	21.1808	23.292	10.7381	20.2624	7.98824	18.7214	2.34362	1.22874	0.00134495	1.39268	up	C09904	--	--	--	--	--	HMDB0035213	499-44-5	Organic compounds	Hydrocarbon derivatives	Tropones	Tropolones
neg_3822	1-Hydro-1,1a-dihydroxy-9-fluorenone	63.1559	93.2744	85.1972	55.514	64.9484	72.3972	238.003	245.268	226.339	220.169	121.89	279.257	72.4145	221.821	3.06321	1.61504	0.0006786	1.54121	up	C16262	Polycyclic aromatic hydrocarbon degradation(ko00624);;Metabolic pathways(ko01100);;Microbial metabolism in diverse environments(ko01120)	--	--	--	--	--	--	--	--	--	--
neg_3823	Lettucenin A	27.7482	40.4664	38.2206	22.5669	24.3584	29.8681	77.3557	88.3969	95.204	96.0609	47.6342	109.632	30.5381	85.714	2.80679	1.48892	0.000906448	1.50846	up	--	--	--	--	--	--	HMDB0036738	97915-46-3	Organic compounds	Organoheterocyclic compounds	Cycloheptafurans	--
neg_3824	Coriandrone E	37.3535	46.8971	49.4204	32.6529	42.1061	38.7393	133.749	124.132	124.026	118.767	75.8898	149.683	41.1949	121.041	2.93826	1.55496	0.000342524	1.57867	up	--	--	--	--	--	--	HMDB0029971	177795-34-5	Organic compounds	Organoheterocyclic compounds	Benzopyrans	2-benzopyrans
neg_3830	3-O-Acetylpinobanksin	181.785	203.47	144.321	97.5871	108.277	128.362	795.357	847.368	1142.12	999.157	352.711	1051.81	143.967	864.753	6.0066	2.58655	0.00136978	1.51922	up	--	--	--	--	--	--	HMDB0245955	--	Organic compounds	Phenylpropanoids and polyketides	Flavonoids	Flavans
neg_3849	N-Acetyl-D-valine	17.7308	11.2394	9.08861	9.8443	10.8908	7.84161	33.1206	25.489	37.1293	24.5725	13.3958	18.6842	11.1059	25.3986	2.28694	1.19342	0.00867677	1.29341	up	--	--	--	--	--	--	--	--	--	--	--	--
neg_3891	Versiconal	8.32117	5.84853	2.66984	7.23548	2.26559	4.63306	11.686	11.6767	18.4967	19.739	13.0891	13.4676	5.16228	14.6925	2.84613	1.509	0.000424829	1.47093	up	C20507	Aflatoxin biosynthesis(ko00254);;Metabolic pathways(ko01100);;Biosynthesis of secondary metabolites(ko01110)	--	--	--	--	--	--	--	--	--	--
neg_3920	HAEMATOMMIC ACID	32.7965	82.7251	63.8606	34.9555	39.0939	52.7286	7.19872	40.6602	9.79383	11.4899	26.4223	6.17637	51.0267	16.9569	0.332314	-1.58938	0.00679344	1.26214	down	--	--	--	--	--	--	--	--	--	--	--	--
neg_3924	Bilobalide	30.3723	29.8421	18.7756	21.1606	18.5963	18.6541	58.9796	76.8918	47.7448	47.9478	32.4416	47.5608	22.9002	51.9277	2.26757	1.18115	0.00358967	1.38805	up	C07605	--	--	--	--	--	HMDB0242203	--	Organic compounds	Lipids and lipid-like molecules	Prenol lipids	Terpene lactones
neg_3928	5-(3-Aminopropylphosphanyloxy)-2-(hydroxymethyl)pyran-4-one	24.8728	58.184	29.4383	26.2281	29.8811	26.5605	80.5361	104.974	87.1948	94.2791	37.1142	76.7218	32.5275	80.1367	2.46366	1.3008	0.00254233	1.38192	up	--	--	--	--	--	--	HMDB0258034	--	Organic compounds	Organoheterocyclic compounds	Pyrans	Pyranones and derivatives
neg_3932	5-Hydroxy-3-(4-hydroxybenzyl)-7,8-dimethoxy-4-chromanone	758.175	1224.37	776.98	619.777	719.258	709.875	1491.35	2048.66	2054.58	2079	812.198	1436.26	801.406	1653.68	2.06347	1.04507	0.00720965	1.30936	up	--	--	--	--	--	--	HMDB0037253	93078-82-1	Organic compounds	Phenylpropanoids and polyketides	Homoisoflavonoids	Homoisoflavans
neg_3938	Petunidin 3-O-(acetylglucoside)	71.1893	67.2531	23.1522	80.4877	35.6133	45.3881	384.236	145.595	232.474	184.469	140.016	177.623	53.8473	210.736	3.91358	1.96849	0.0074209	1.34653	up	--	--	--	--	--	--	--	--	--	--	--	--
neg_3951	Allyl phenoxyacetate	46.0025	47.3198	45.0686	37.0829	39.0285	45.4343	449.874	245.632	199.1	162.46	179.536	228.641	43.3228	244.207	5.63693	2.49491	0.00544279	1.41129	up	--	--	--	--	--	--	HMDB0031610	7493-74-5	Organic compounds	Benzenoids	Benzene and substituted derivatives	Phenoxyacetic acid derivatives
neg_3961	Isovaleraldehyde	25.1833	38.1717	29.6915	48.7319	25.9757	40.2167	16.0362	4.72422	4.79021	6.05997	12.5248	36.4374	34.6618	13.4288	0.387424	-1.36802	0.0075074	1.24879	down	C07329	--	--	--	--	--	HMDB0006478	590-86-3	Organic compounds	Organic oxygen compounds	Organooxygen compounds	Carbonyl compounds
neg_4007	Daidzein 4'-O-glucuronide	83.8284	94.0303	75.8377	71.8441	91.7133	98.2845	19.7391	41.9357	49.5306	50.3558	37.9489	19.8042	85.9231	36.5524	0.425408	-1.23308	5.45728e-05	1.55072	down	--	--	--	--	--	--	HMDB0041717	--	Organic compounds	Phenylpropanoids and polyketides	Isoflavonoids	Isoflavonoid O-glycosides
neg_4008	FMNH	26.7312	8.67005	0.0728735	14.2966	7.94654	12.0407	53.9507	53.7989	59.8719	53.3964	40.8221	37.1117	11.6263	49.8253	4.28556	2.09948	2.08801e-05	1.5668	up	--	--	--	--	--	--	HMDB0001142	5666-16-0	Organic compounds	Nucleosides, nucleotides, and analogues	Flavin nucleotides	--
neg_4029	SAICAR	135.77	143.005	76.3796	135.591	63.1466	199.232	232.437	255.413	544.416	463.019	341.648	404.375	125.521	373.551	2.97601	1.57338	0.00269401	1.4107	up	C04823	Purine metabolism(ko00230);;Metabolic pathways(ko01100);;Biosynthesis of secondary metabolites(ko01110)	--	--	--	--	HMDB0000797	3031-95-6	Organic compounds	Nucleosides, nucleotides, and analogues	Imidazole ribonucleosides and ribonucleotides	1-ribosyl-imidazolecarboxamides
neg_4037	4-Hydroxystyrene	69.882	103.05	64.8198	65.015	80.1438	116.306	331.188	283.867	146.813	131.462	161.845	260.961	83.2026	219.356	2.63641	1.39857	0.00916483	1.32212	up	C05627	Phenylpropanoid biosynthesis(ko00940);;Biosynthesis of secondary metabolites(ko01110)	--	--	--	--	HMDB0004072	2628-17-3	Organic compounds	Benzenoids	Benzene and substituted derivatives	Styrenes
neg_4055	3-Hydroxymugineic acid	115.356	75.8343	87.5943	114.554	134.188	92.1023	280.587	213.682	256.9	284.844	153.582	257.368	103.272	241.16	2.33521	1.22355	0.000481851	1.51933	up	--	--	--	--	--	--	HMDB0033927	74235-23-7	Organic compounds	Organic acids and derivatives	Carboxylic acids and derivatives	Amino acids, peptides, and analogues
neg_4077	Ala-TyrMe-OH	22.363	19.0645	15.0447	20.4467	9.20224	22.37	77.6134	77.4296	62.7606	57.5552	34.0971	40.2634	18.0819	58.2865	3.22348	1.68862	0.00228034	1.45063	up	--	--	--	--	--	--	--	--	--	--	--	--
neg_4103	Maltotriose	143.585	126.628	49.663	93.1239	69.3936	96.0961	416.684	280.106	295.633	243.857	181.095	205.175	96.4149	270.425	2.8048	1.4879	0.00250444	1.41157	up	C01835	ABC transporters(ko02010);;Carbohydrate digestion and absorption(ko04973)	--	--	--	--	HMDB0001262	1109-28-0	Organic compounds	Organic oxygen compounds	Organooxygen compounds	Carbohydrates and carbohydrate conjugates
neg_4134	3-[3-Fluoro-4-[6-(2-methyl-2H-tetrazol-5-YL)-3-pyridinyl]phenyl]-5-(hydroxymethyl)-2-oxazolidinone	3.40698	3.76219	3.3501	1.98897	6.77127	5.82325	16.8422	9.44562	16.435	11.1534	14.8708	14.9	4.18379	13.9412	3.33219	1.73647	0.000115308	1.55562	up	--	--	--	--	--	--	HMDB0245794	--	Organic compounds	Organoheterocyclic compounds	Pyridines and derivatives	Phenylpyridines
neg_4166	2beta,9xi-Dihydroxy-8-oxo-1(10),4,11(13)-germacratrien-12,6alpha-olide	22.0318	17.8466	10.4551	14.3874	4.32864	40.0222	147.125	110.521	360.561	328.678	90.8092	210.645	18.1786	208.056	11.4451	3.51666	0.00925272	1.34573	up	--	--	--	--	--	--	HMDB0036662	--	Organic compounds	Lipids and lipid-like molecules	Prenol lipids	Terpene lactones
neg_4167	Dendrodoine	173.372	156.982	91.2167	84.4433	91.5128	136.48	706.188	543.427	284.168	286.482	587.16	270.311	122.335	446.289	3.64811	1.86715	0.00789616	1.34929	up	--	--	--	--	--	--	HMDB0250998	--	Organic compounds	Organoheterocyclic compounds	Indoles and derivatives	Indolecarboxylic acids and derivatives
neg_4176	Niazidin	221.959	137.032	80.3645	119.091	87.2091	93.0049	376.668	348.862	252.827	205.152	189.489	333.306	123.11	284.384	2.31	1.20789	0.00266543	1.35356	up	--	--	--	--	--	--	HMDB0031981	198969-42-5	--	--	--	--
neg_4183	diethyl 2,6-dimethyl-4-oxo-4h-pyran-3,5-dicarboxylate	18.4979	3.36272	13.1294	10.5469	15.2674	15.8219	197.166	113.747	55.2146	54.7261	123.905	118.179	12.771	110.49	8.65157	3.11296	0.00602621	1.39704	up	--	--	--	--	--	--	--	--	--	--	--	--
neg_4200	Decitabine	2.0927	4.26999	3.13339	1.40876	1.54625	1.68431	11.4504	14.3659	18.6966	14.9276	2.81452	24.2163	2.3559	14.4119	6.11735	2.61291	0.00879583	1.3477	up	--	--	--	--	--	--	HMDB0015391	2353-33-5	Organic compounds	Organoheterocyclic compounds	Triazines	Triazinones
neg_4213	3-methylanthranilate	1043.36	1292.89	1093.56	743.607	773.843	1062.94	2980.56	1300.08	1792.75	1620.83	2520.73	2228.25	1001.7	2073.87	2.07035	1.04987	0.00678396	1.34309	up	--	--	--	--	--	--	--	--	--	--	--	--
neg_4215	4-Demethylpremithramycinone	11.504	37.2333	19.6513	89.5978	84.057	86.7141	814.235	466.229	646.835	371.667	129.817	781.362	54.7929	535.024	9.76448	3.28754	0.00628719	1.38837	up	C12382	Biosynthesis of type II polyketide products(ko01057);;Metabolic pathways(ko01100);;Biosynthesis of secondary metabolites(ko01110)	--	--	--	--	--	--	--	--	--	--
neg_4223	3',4',5'-Trimethoxyflavone	94.9546	55.3812	66.7572	96.5242	97.3908	97.3111	253.55	183.648	236.309	228.638	144.876	222.307	84.7198	211.555	2.49711	1.32026	0.000194524	1.5543	up	--	--	LMPK12110112	Polyketides [PK]	Flavonoids [PK12]	Flavones and Flavonols [PK1211]	HMDB0033639	67858-30-4	Organic compounds	Phenylpropanoids and polyketides	Flavonoids	O-methylated flavonoids
neg_4243	N-(3-Chloro-4-morpholinophenyl)-N'-hydroxyformimidamide	163.566	110.034	109.757	151.621	104.49	178.534	391.08	361.389	693.864	612.546	217.204	383.135	136.334	443.203	3.25087	1.70083	0.00743793	1.35906	up	--	--	--	--	--	--	HMDB0246171	--	Organic compounds	Organoheterocyclic compounds	Oxazinanes	Morpholines
neg_4246	Naringin	42.9597	31.741	45.186	44.2012	35.0363	51.1032	237.834	225.094	160.957	135.751	176.191	209.452	41.7046	190.88	4.57695	2.19439	0.000196621	1.60969	up	C09789	Flavonoid biosynthesis(ko00941)	LMPK12140235	Polyketides [PK]	Flavonoids [PK12]	Flavanones [PK1214]	HMDB0002927	10236-47-2	Organic compounds	Phenylpropanoids and polyketides	Flavonoids	Flavonoid glycosides
neg_4265	Cinnatriacetin A	86.7284	39.3503	58.6944	72.467	61.0576	66.7291	297.754	245.812	226.777	198.798	90.5061	289.536	64.1711	224.864	3.50413	1.80906	0.00300167	1.44723	up	--	--	--	--	--	--	HMDB0033932	--	Organic compounds	Phenylpropanoids and polyketides	Cinnamic acids and derivatives	Hydroxycinnamic acids and derivatives
neg_4272	Isosyringinoside	213.908	189.064	145.904	179.13	139.637	187.507	579.709	462.181	541.329	443.197	431.989	371.841	175.858	471.708	2.68232	1.42348	7.99496e-05	1.60512	up	--	--	--	--	--	--	HMDB0040814	152686-85-6	Organic compounds	Organic oxygen compounds	Organooxygen compounds	Carbohydrates and carbohydrate conjugates
neg_4307	4,4-Dimethyl-2-oxazoline	97.5742	39.4574	62.681	54.0341	79.069	67.4857	24.0431	16.7346	14.0751	7.29479	12.2507	12.8437	66.7169	14.5403	0.21794	-2.19799	0.00100951	1.51445	down	--	--	--	--	--	--	HMDB0246597	--	Organic compounds	Organoheterocyclic compounds	Azolines	Oxazolines
neg_4308	6-Oxopiperidine-2-carboxylic acid	257.672	144.239	168.641	120.603	216.41	178.416	78.0809	52.4978	27.3552	25.0747	38.6061	44.5367	180.997	44.3586	0.245079	-2.02868	0.000550179	1.52042	down	--	--	--	--	--	--	HMDB0061705	--	Organic compounds	Organic acids and derivatives	Carboxylic acids and derivatives	Amino acids, peptides, and analogues
neg_4311	Scytalone	602.588	321.775	444.645	300.378	536.83	456.292	191.207	120.991	83.4472	65.4154	112.788	95.1486	443.751	111.5	0.251266	-1.99271	0.000511496	1.52918	down	C00779	--	--	--	--	--	--	--	--	--	--	--
neg_4314	(Z)-3-Oxo-2-(2-pentenyl)-1-cyclopenteneacetic acid	268.404	387.314	357.492	258.246	289.724	326.92	724.365	626.361	654.309	636.714	564.98	741.423	314.683	658.025	2.09107	1.06424	2.24911e-06	1.63017	up	--	--	--	--	--	--	HMDB0030197	120282-76-0	Organic compounds	Organic oxygen compounds	Organooxygen compounds	Carbonyl compounds
neg_4323	Doxorubicin	129.889	103.531	62.4422	97.262	89.1217	135.729	513.892	490.386	603.631	340.171	326.14	318.732	102.996	432.159	4.19589	2.06898	0.000852304	1.53369	up	C01661	Biosynthesis of type II polyketide products(ko01057);;Biosynthesis of secondary metabolites(ko01110)	--	--	--	--	HMDB0015132	23214-92-8	Organic compounds	Organic acids and derivatives	Carboxylic acids and derivatives	Amino acids, peptides, and analogues
neg_4334	m-CRESYL ACETATE	38.7962	21.0802	27.2189	16.122	30.0132	30.4597	10.9615	6.45533	3.81153	2.89347	7.19641	6.10924	27.2817	6.23791	0.228648	-2.1288	0.000730288	1.51215	down	--	--	--	--	--	--	--	--	--	--	--	--
neg_4377	Xanthurenic acid	30.5546	27.4292	33.9175	21.1185	40.7762	28.8791	6.80293	14.9839	14.2008	17.9601	14.5247	19.3773	30.4459	14.6416	0.480907	-1.05617	0.000947959	1.42431	down	C02470	Tryptophan metabolism(ko00380)	--	--	--	--	HMDB0000881	59-00-7	Organic compounds	Organoheterocyclic compounds	Quinolines and derivatives	Quinoline carboxylic acids
neg_4383	Nicotine glucuronide	43.0258	36.433	29.9003	43.4507	47.1537	45.841	97.7595	57.3118	85.3549	85.6961	80.8681	107.159	40.9674	85.6915	2.0917	1.06468	0.000710981	1.51336	up	--	--	--	--	--	--	HMDB0001272	152306-59-7	Organic compounds	Nucleosides, nucleotides, and analogues	Purine nucleotides	Purine ribonucleotides
neg_4386	Pummeline	88.5338	60.5571	41.7769	67.0937	79.9345	94.437	418.35	272.247	238.496	198.844	310.558	334.447	72.0555	295.49	4.10087	2.03593	0.000619277	1.54988	up	--	--	--	--	--	--	HMDB0040382	145940-36-9	Organic compounds	Organoheterocyclic compounds	Quinolines and derivatives	Benzoquinolines
neg_4399	5-epi-Valiolol 7-phosphate	48.1172	99.0507	72.8526	46.7482	74.7861	72.6823	14.9899	9.31606	30.8496	35.339	7.52792	11.9938	69.0395	18.3361	0.265588	-1.91274	0.000548264	1.46988	down	C21204	Acarbose and validamycin biosynthesis(ko00525);;Metabolic pathways(ko01100);;Biosynthesis of secondary metabolites(ko01110)	--	--	--	--	--	--	--	--	--	--
neg_4402	8-Acetoxy-4'-methoxypinoresinol 4-glucoside	105.797	103.123	91.6038	91.5011	94.2605	175.411	511.877	265.248	398.672	320.867	429.587	328.5	110.283	375.792	3.40753	1.76873	0.000372794	1.55084	up	--	--	--	--	--	--	HMDB0033278	--	Organic compounds	Lignans, neolignans and related compounds	Lignan glycosides	--
neg_4406	9-Hydroxyxanthene	6.78564	21.2363	13.4271	7.22363	7.67858	14.4499	26.9415	26.7544	33.2061	33.133	14.55	32.4425	11.8002	27.8379	2.3591	1.23824	0.00176686	1.37587	up	--	--	--	--	--	--	HMDB0247601	--	Organic compounds	Organoheterocyclic compounds	Benzopyrans	1-benzopyrans
neg_4408	2'-beta-Dihydroxychalcone	32.9355	73.8203	63.1957	37.6949	49.1754	50.1012	139.439	155.406	208.926	188.331	71.6295	149.423	51.1538	152.192	2.97519	1.57298	0.00246666	1.43953	up	--	--	LMPK12120395	Polyketides [PK]	Flavonoids [PK12]	Chalcones and dihydrochalcones [PK1212]	--	--	--	--	--	--
neg_4411	5,7-Dihydroxy-4'-methoxy-8-methylisoflavanone	760.968	1298.49	972.861	806.678	836.218	906.131	2245.26	2952.85	3228.6	3038.15	1500.83	2355.55	930.225	2553.54	2.74508	1.45685	0.00113113	1.50099	up	--	--	--	--	--	--	HMDB0041322	163021-16-7	Organic compounds	Phenylpropanoids and polyketides	Isoflavonoids	O-methylated isoflavonoids
neg_4412	Muscomin	4.11402	7.74991	7.21294	4.53179	8.33417	7.61398	34.4193	27.1619	25.6118	26.6134	23.1754	24.902	6.5928	26.9806	4.09244	2.03296	7.60885e-06	1.64643	up	--	--	--	--	--	--	HMDB0037250	96910-98-4	Organic compounds	Phenylpropanoids and polyketides	Homoisoflavonoids	Homoisoflavans
neg_4422	1-[(2R,5R)-4-Azidooxy-5-(hydroxymethyl)oxolan-2-yl]-5-methylpyrimidine-2,4-dione	38.9613	45.5828	26.0548	32.6161	37.5998	29.5812	189.431	188.096	138.038	92.8763	107.398	124.547	35.066	140.064	3.99431	1.99795	0.00126369	1.5188	up	--	--	--	--	--	--	HMDB0257735	--	Organic compounds	Nucleosides, nucleotides, and analogues	Pyrimidine nucleosides	Pyrimidine 2'-deoxyribonucleosides
neg_4446	Vaccinoside	103.608	15.0417	9.12889	73.4725	50.0972	36.9941	254.868	147.481	129.779	109.122	116.23	106.57	48.057	144.008	2.99661	1.58333	0.00719813	1.26227	up	--	--	--	--	--	--	HMDB0034733	36138-58-6	Organic compounds	Lipids and lipid-like molecules	Prenol lipids	Terpene glycosides
neg_4471	3-[(2-Methyl-3-furanyl)thio]-4-heptanone	473.638	673.144	631.541	464.983	536.225	591.088	2009.52	1145.88	1298.86	1286.6	837.698	1710.1	561.77	1381.44	2.45909	1.29813	0.00427782	1.41882	up	--	--	--	--	--	--	HMDB0037158	61295-41-8	Organic compounds	Organosulfur compounds	Thioethers	Aryl thioethers
neg_4489	Isonicophen	131.333	234.36	125.652	85.8281	112.098	136.698	594.288	259.648	375.829	326.999	617.412	489.059	137.661	443.873	3.22438	1.68902	0.00263775	1.43263	up	--	--	--	--	--	--	HMDB0247959	--	Organic compounds	Benzenoids	Benzene and substituted derivatives	Phenoxyacetic acid derivatives
neg_4506	(S)-3-Mercaptohexyl pentanoate	95.0745	150.558	94.4289	65.5881	80.4198	89.3744	322.483	166.168	239.144	225.39	328.85	293.33	95.9073	262.561	2.73765	1.45294	0.000632602	1.50484	up	--	--	--	--	--	--	HMDB0038945	--	Organic compounds	Lipids and lipid-like molecules	Fatty Acyls	Fatty acid esters
neg_4511	CAY10397	8593.04	13635.7	9598.7	6828.03	7873.94	8788.21	29996.4	14850	20551.1	20219.5	30190.1	21895.4	9219.61	22950.4	2.4893	1.31574	0.00159627	1.46021	up	--	--	--	--	--	--	--	--	--	--	--	--
neg_4517	(2S,3S,4S,5R,6R)-3,4,5-Trihydroxy-6-[2-hydroxy-2-(4-hydroxy-3-methoxyphenyl)ethoxy]oxane-2-carboxylic acid	30.6666	46.2394	34.4724	29.4211	32.403	34.1961	109.563	75.2261	60.5402	66.2521	74.8845	59.808	34.5664	74.379	2.15177	1.10552	0.002353	1.44235	up	--	--	--	--	--	--	HMDB0242591	--	Organic compounds	Organic oxygen compounds	Organooxygen compounds	Carbohydrates and carbohydrate conjugates
neg_4518	S-adenosyl-4-methylthio-2-oxobutanoic acid	6.93151	7.46347	14.9566	19.1487	22.4725	21.941	40.2683	40.322	40.1559	39.2169	46.8264	23.0952	15.4856	38.3141	2.47417	1.30695	0.000371836	1.46246	up	--	--	--	--	--	--	HMDB0304475	--	Organic compounds	Nucleosides, nucleotides, and analogues	5'-deoxyribonucleosides	5'-deoxy-5'-thionucleosides
neg_4542	latrunculin B	46.0363	10.6142	7.66507	25.6976	16.1937	24.1683	74.0225	27.4673	82.0456	60.4844	56.8527	71.3793	21.7292	62.042	2.85524	1.51361	0.00240184	1.35704	up	C19904	--	--	--	--	--	HMDB0253990	--	Organic compounds	Phenylpropanoids and polyketides	Macrolides and analogues	--
neg_4563	Ilepatril	1.47496	0.545689	0.223348	1.46805	1.52149	1.61903	5.79881	2.89174	2.98541	1.72473	4.50077	5.54508	1.1421	3.90776	3.42157	1.77466	0.0071527	1.32797	up	--	--	--	--	--	--	HMDB0253398	--	Organic compounds	Organic acids and derivatives	Carboxylic acids and derivatives	Amino acids, peptides, and analogues
neg_4584	Bms-275183	0.528653	2.43172e-14	0.433652	2.78129	1.0051	0.171724	11.2451	2.78162	11.8658	6.14848	10.0525	9.70713	0.820069	8.63344	10.5277	3.39612	0.00204569	1.46284	up	--	--	--	--	--	--	HMDB0249316	--	Organic compounds	Lipids and lipid-like molecules	Prenol lipids	Diterpenoids
neg_4605	Ala-Abu-OH	918.232	2043.73	923.327	540.906	792.717	717.18	2859.73	1474.97	1766.06	1733.67	3047.92	3655.34	989.348	2422.95	2.44903	1.29221	0.00899291	1.25605	up	--	--	--	--	--	--	--	--	--	--	--	--
neg_4635	Blasticidin S	131.459	121.301	95.7846	97.7039	139.13	124.264	31.8381	38.865	76.4708	76.6655	30.9933	32.5594	118.274	47.8987	0.404982	-1.30407	0.000155743	1.50792	down	C02010	--	--	--	--	--	HMDB0030452	2079-00-7	Organic compounds	Organic acids and derivatives	Carboxylic acids and derivatives	Amino acids, peptides, and analogues
neg_4653	(E)-3-oxo-beta-ionone	380.998	595.047	543.419	341.55	459.551	529.488	2215.01	1489.88	1680.12	1723.26	1236.94	1928.64	475.009	1712.31	3.6048	1.84992	0.000159555	1.60166	up	--	--	--	--	--	--	HMDB0303900	--	Organic compounds	Lipids and lipid-like molecules	Prenol lipids	Sesquiterpenoids
neg_4655	5C-aglycone	119.032	163.911	173.899	107.344	135.299	169.71	780.106	348.552	413.761	413.349	523.964	662.192	144.866	523.654	3.61475	1.8539	0.00233829	1.47992	up	--	--	--	--	--	--	HMDB0004810	34927-45-2	Organic compounds	Lipids and lipid-like molecules	Prenol lipids	Quinone and hydroquinone lipids
neg_4656	5,8-Dihydroxy-3-(4-hydroxybenzyl)-7-methoxy-4-chromanone	1062.39	1758.73	1280.18	747.175	954.591	1221.26	8769.62	2474.08	4105.27	3826.39	5372.01	6470.25	1170.72	5169.6	4.41574	2.14266	0.00668544	1.38169	up	--	--	--	--	--	--	HMDB0037251	93078-83-2	Organic compounds	Phenylpropanoids and polyketides	Homoisoflavonoids	Homoisoflavans
neg_4663	8-Demethyl-8-(2,3,4-tri-O-methyl-alpha-L-rhamnosyl)tetracenomycin C	369.776	544.34	570.132	334.736	411.977	643.296	1690.82	1058.59	1111.16	1000.63	1036.02	1661.19	479.043	1259.74	2.62969	1.3949	0.00120182	1.48268	up	C20977	Biosynthesis of type II polyketide products(ko01057);;Metabolic pathways(ko01100);;Biosynthesis of secondary metabolites(ko01110)	--	--	--	--	--	--	--	--	--	--
neg_4665	Monoxerutin	75.455	56.0237	58.7901	64.9714	60.0282	69.4219	448.674	196.076	181.227	169.84	219.212	289.078	64.1151	250.685	3.90992	1.96714	0.00749613	1.37544	up	--	--	--	--	--	--	HMDB0254873	--	Organic compounds	Lipids and lipid-like molecules	Fatty Acyls	Fatty alcohol esters
neg_4666	cis-Ferulic acid [arabinosyl-(1->3)-[glucosyl-(1->6)]-glucosyl] ester	369.278	322.708	180.778	192.887	220.394	269.261	1415.07	637.634	929.129	747.461	823.956	815.028	259.218	894.713	3.45159	1.78726	0.00171992	1.4796	up	--	--	--	--	--	--	HMDB0034682	--	Organic compounds	Organic oxygen compounds	Organooxygen compounds	Carbohydrates and carbohydrate conjugates
neg_4681	Asp-Asp-Asp-Asp-Lys	369.667	588.928	403.612	308.437	386.13	539.001	1236.98	666.562	888.616	770.968	922.025	944.043	432.629	904.865	2.09155	1.06457	0.000855287	1.46319	up	--	--	--	--	--	--	HMDB0248661	--	Organic compounds	Organic acids and derivatives	Carboxylic acids and derivatives	Amino acids, peptides, and analogues
neg_4684	Crocin	494.795	358.906	170.707	254.592	261.112	312.442	124.778	86.8113	157.352	87.6445	156.444	125.255	308.759	123.048	0.398523	-1.32726	0.00808981	1.3312	down	C08589	Biosynthesis of various plant secondary metabolites(ko00999);;Metabolic pathways(ko01100);;Biosynthesis of secondary metabolites(ko01110)	--	--	--	--	HMDB0002398	42553-65-1	Organic compounds	Lipids and lipid-like molecules	Prenol lipids	Diterpenoids
neg_4688	O-Ethyl s-(2-furylmethyl)thiocarbonate	93.7592	79.3184	78.536	150.184	105.503	106.899	44.7218	48.5841	50.7181	49.6137	53.9741	56.579	102.367	50.6985	0.495264	-1.01373	0.0045759	1.4249	down	--	--	--	--	--	--	HMDB0303266	--	Organic compounds	Organoheterocyclic compounds	Heteroaromatic compounds	--
neg_4692	Curcolone	149.184	192.977	173.509	119.914	137.798	176.481	46.2474	37.2891	80.9515	78.4291	88.1759	65.4081	158.31	66.0835	0.41743	-1.26039	8.55549e-05	1.53388	down	--	--	--	--	--	--	HMDB0038188	17015-43-9	Organic compounds	Lipids and lipid-like molecules	Prenol lipids	Sesquiterpenoids
neg_4694	5-Phosphooxy-L-lysine	61.8881	102.648	96.1584	46.375	57.6774	94.9583	273.01	169.469	247.222	232.353	197.076	253.653	76.6175	228.797	2.98623	1.57832	2.81216e-05	1.59427	up	C03366	Lysine degradation(ko00310);;Metabolic pathways(ko01100)	--	--	--	--	--	--	--	--	--	--
neg_4695	sn-Glycero-3-phosphocholine	54.0148	66.4569	58.6152	40.9126	47.979	57.6802	26.75	13.3374	26.6835	26.9612	26.4767	24.2836	54.2764	24.0821	0.443693	-1.17237	8.93781e-05	1.55359	down	C00670	Glycerophospholipid metabolism(ko00564);;Ether lipid metabolism(ko00565);;Choline metabolism in cancer(ko05231)	--	--	--	--	HMDB0000086	28319-77-9	Organic compounds	Lipids and lipid-like molecules	Glycerophospholipids	Glycerophosphocholines
neg_4698	Pteroic acid	2353.96	2835.64	2768.59	1908.54	2268.09	2697.02	366.167	704.709	1368.77	1355.77	1193.3	867.965	2471.97	976.114	0.394872	-1.34054	4.95692e-05	1.54295	down	C07582	--	--	--	--	--	HMDB0256914	--	Organic compounds	Organoheterocyclic compounds	Pteridines and derivatives	Pterins and derivatives
neg_4700	Methyl helianthenoate A glucoside	31.6677	41.4341	30.4664	26.3393	25.9005	31.6344	7.12326	8.31021	20.5869	20.0064	14.8901	10.9788	31.2404	13.6493	0.436911	-1.19459	0.000330035	1.46519	down	--	--	--	--	--	--	HMDB0040899	152230-54-1	Organic compounds	Lipids and lipid-like molecules	Fatty Acyls	Fatty acyl glycosides
neg_4715	HoPhe-Ser-OH	30.2732	18.4361	12.879	25.7302	20.8255	44.8049	49.2768	52.9621	66.3508	57.2088	41.6718	67.5189	25.4915	55.8315	2.1902	1.13107	0.000600875	1.43702	up	--	--	--	--	--	--	--	--	--	--	--	--
neg_4733	3,4-dimethylidenehexanedioylcarnitine	8.69054	9.38973	12.8179	15.6763	15.6491	15.2702	78.1488	34.7399	47.0909	40.2566	41.8629	64.9721	12.9156	51.1785	3.96253	1.98642	0.00221368	1.47906	up	--	--	--	--	--	--	HMDB0241045	--	Organic compounds	Lipids and lipid-like molecules	Fatty Acyls	Fatty acid esters
neg_4737	Icariside I	47.9398	7.92416	15.2313	36.0983	33.2192	31.919	140.66	93.3359	96.9461	95.7422	145.151	86.7396	28.722	109.762	3.82155	1.93416	0.000169358	1.53934	up	--	--	LMPK12112004	Polyketides [PK]	Flavonoids [PK12]	Flavones and Flavonols [PK1211]	HMDB0253343	--	Organic compounds	Phenylpropanoids and polyketides	Flavonoids	Flavonoid glycosides
neg_4757	Lisofylline	1675.03	5180.02	2841.36	2028.63	2315.51	3673.14	606.982	863.924	712.804	731.957	639.033	684.749	2952.28	706.575	0.239332	-2.06292	0.00801645	1.3621	down	--	--	--	--	--	--	HMDB0243557	--	Organic compounds	Organoheterocyclic compounds	Imidazopyrimidines	Purines and purine derivatives
neg_4774	7,8-Dihydropyrene-8-carboxylate	315.98	337.302	177.396	241.29	250.405	349.161	738.905	661.526	904.709	937.373	442.146	456.816	278.589	690.246	2.47765	1.30897	0.00405028	1.39495	up	C18273	Polycyclic aromatic hydrocarbon degradation(ko00624);;Microbial metabolism in diverse environments(ko01120)	--	--	--	--	--	--	--	--	--	--
neg_4801	Heteroartonin A	144.212	174.039	99.7605	181.16	96.9541	145.46	31.0822	20.2492	13.9436	16.4128	34.3857	10.0825	140.264	21.026	0.149902	-2.7379	0.000273438	1.58779	down	--	--	LMPK12110909	Polyketides [PK]	Flavonoids [PK12]	Flavones and Flavonols [PK1211]	HMDB0041323	170894-23-2	Organic compounds	Phenylpropanoids and polyketides	Flavonoids	Flavones
neg_4813	(2E,11Z)-Wyerone acid	1333.06	728.824	883.352	942.17	1144.22	997.043	268.225	267.587	655.843	697.912	806.824	272.081	1004.78	494.745	0.492392	-1.02212	0.00365692	1.3113	down	--	--	--	--	--	--	HMDB0030946	--	Organic compounds	Lipids and lipid-like molecules	Fatty Acyls	Fatty acids and conjugates
neg_4849	2-Amino-2-deoxy-D-gluconic acid	75.4302	73.1094	50.6913	62.6133	52.2656	59.3566	316.326	313.512	151.601	133.519	226.15	267.638	62.2444	234.791	3.77208	1.91536	0.00286806	1.46439	up	--	--	--	--	--	--	HMDB0250755	--	Organic compounds	Organic acids and derivatives	Carboxylic acids and derivatives	Amino acids, peptides, and analogues
neg_4854	2-Feruloyl-1-sinapoylgentiobiose	936.243	649.042	322.332	588.118	561.948	796.768	1568.19	1261.34	1417.33	1175.87	1251.93	1085.27	642.409	1293.32	2.01324	1.00952	0.000188815	1.49764	up	--	--	--	--	--	--	HMDB0030334	--	Organic compounds	Phenylpropanoids and polyketides	Cinnamic acids and derivatives	Hydroxycinnamic acids and derivatives
neg_4863	9-(3,4-Dihydroxybutyl)guanine	12.6045	12.2939	4.98559	4.62438	6.81878	5.84721	18.7165	13.8559	22.7419	20.1664	25.3595	24.8427	7.86239	20.9471	2.66422	1.41371	0.000230869	1.49402	up	--	--	--	--	--	--	HMDB0247573	--	Organic compounds	Organoheterocyclic compounds	Imidazopyrimidines	Purines and purine derivatives
neg_4866	Cyclo(-D-Tyr-Arg-Gly-Asp-Cys(carboxymethyl)-OH) sulfoxide	616.47	468.874	314.569	499.979	432.685	573.692	1280.13	1120.23	1747.88	1514.18	821.441	894.324	484.378	1229.7	2.53872	1.3441	0.00292542	1.42779	up	--	--	--	--	--	--	HMDB0244621	--	Organic compounds	Organic acids and derivatives	Carboxylic acids and derivatives	Amino acids, peptides, and analogues
neg_4874	Lapachenole	67.0124	95.3113	75.5602	59.9992	67.8766	71.8168	203.079	117.887	157.795	152.33	159.243	203.752	72.9294	165.681	2.2718	1.18383	0.000515714	1.53685	up	C09950	--	--	--	--	--	HMDB0301851	--	Organic compounds	Organoheterocyclic compounds	Naphthopyrans	--
neg_4876	Dracorhodin	210.752	235.165	236.816	177.02	207.948	229.617	572.485	361.357	456.748	454.505	416.434	572.454	216.22	472.33	2.18449	1.1273	0.000473032	1.5628	up	--	--	--	--	--	--	HMDB0251617	--	Organic compounds	Phenylpropanoids and polyketides	Flavonoids	O-methylated flavonoids
neg_4881	Codeinone	61.8312	81.6721	47.3695	71.8677	44.6829	52.2992	156.426	102.451	166.473	131.624	147.679	118.216	59.9538	137.145	2.28751	1.19378	0.000138016	1.54016	up	C06171	Isoquinoline alkaloid biosynthesis(ko00950);;Biosynthesis of alkaloids derived from shikimate pathway(ko01063);;Metabolic pathways(ko01100);;Biosynthesis of secondary metabolites(ko01110)	--	--	--	--	HMDB0304293	--	Organic compounds	Alkaloids and derivatives	Morphinans	--
neg_4947	N-Desmethyl-O-hydroxy rosiglitazone	104.756	14.5961	16.5506	62.8706	34.6852	29.5626	208.49	146.647	117.155	115.423	109.09	92.6132	43.8369	131.57	3.00135	1.58561	0.00278753	1.32825	up	--	--	--	--	--	--	HMDB0060836	--	Organic compounds	Benzenoids	Phenol ethers	--
neg_4965	[4-[4-(4-Hydroxyphenyl)hex-3-en-3-yl]phenyl] phosphono hydrogen phosphate	12.1231	18.9604	18.7663	15.4018	21.7538	15.616	28.7355	39.2553	47.6306	51.8738	27.1065	28.0288	17.1036	37.1051	2.16944	1.11732	0.00503948	1.37527	up	--	--	--	--	--	--	HMDB0258154	--	Organic compounds	Phenylpropanoids and polyketides	Stilbenes	--
neg_4979	Ethylbenzene	46.5552	92.4397	71.1926	45.106	49.9045	71.8261	27.1556	18.7576	17.3448	18.7715	25.3573	37.7153	62.8374	24.1837	0.384861	-1.37759	0.00269056	1.40401	down	C07111	Ethylbenzene degradation(ko00642);;Metabolic pathways(ko01100);;Microbial metabolism in diverse environments(ko01120);;Degradation of aromatic compounds(ko01220)	--	--	--	--	HMDB0059905	100-41-4	Organic compounds	Benzenoids	Benzene and substituted derivatives	--
neg_4992	Sialyllacto-N-tetraose b	16.6112	10.1928	12.079	10.3713	20.0963	18.4187	72.4417	45.7629	41.4699	33.1813	36.9255	37.4595	14.6282	44.5401	3.04481	1.60635	0.00285641	1.4329	up	--	--	--	--	--	--	HMDB0006600	64003-54-9	Organic compounds	Organic oxygen compounds	Organooxygen compounds	Carbohydrates and carbohydrate conjugates
neg_5024	Austinol	311.925	428.42	244.933	254.142	276.979	381.064	749.774	843.786	1071.21	1032.15	381.821	1190.15	316.244	878.149	2.77681	1.47343	0.00435731	1.40602	up	--	--	--	--	--	--	HMDB0034464	72040-27-8	Organic compounds	Organoheterocyclic compounds	Furopyrans	--
neg_5034	Hydroxyprolyl-Tryptophan	102.953	137.509	145.998	102.588	115.615	156.332	44.3956	37.5726	26.4787	26.5546	24.7495	21.4786	126.833	30.2049	0.238148	-2.07007	4.65544e-05	1.61811	down	--	--	--	--	--	--	HMDB0028874	--	Organic compounds	Organic acids and derivatives	Carboxylic acids and derivatives	Amino acids, peptides, and analogues
neg_5035	Gossyvertin	20.5894	58.1978	46.6553	28.9336	35.6236	27.0315	113.559	76.7525	114.264	107.127	31.319	138.562	36.1719	96.9308	2.67973	1.42209	0.00916021	1.29916	up	--	--	--	--	--	--	HMDB0039660	60089-74-9	Organic compounds	Lipids and lipid-like molecules	Prenol lipids	Sesquiterpenoids
neg_5043	3-[2-(6-Methyl-2-pyridinyl)ethynyl]-2-cyclohexene-1-one O-methyloxime	54.0746	88.1243	81.1413	58.9109	63.1668	51.3705	213.509	85.4816	159.653	152.533	255.312	190.599	66.1314	176.181	2.66411	1.41365	0.00479117	1.3984	up	--	--	--	--	--	--	HMDB0247757	--	Organic compounds	Organoheterocyclic compounds	Pyridines and derivatives	Methylpyridines
neg_5059	Calceolarioside E	270.413	203.984	158.132	152.878	164.73	244.373	1285.38	503.184	628.169	548.501	465.345	775.434	199.085	701.002	3.52112	1.81603	0.00973377	1.33303	up	--	--	--	--	--	--	HMDB0302773	--	Organic compounds	Phenylpropanoids and polyketides	Cinnamic acids and derivatives	Hydroxycinnamic acids and derivatives
neg_5082	cis-Resveratrol 3-O-glucuronide	290.751	69.8058	113.368	239.778	171.592	308.564	1196.31	913.6	1206.51	1034.91	729.16	538.001	198.976	936.415	4.70616	2.23455	0.000565924	1.52477	up	--	--	--	--	--	--	HMDB0041711	--	Organic compounds	Phenylpropanoids and polyketides	Stilbenes	Stilbene glycosides
neg_5084	10-Formyldihydrofolate	105.743	23.169	50.5303	96.6905	62.5925	87.0746	896.027	398.293	404.477	381.743	205.873	477.464	70.9666	460.646	6.49102	2.69845	0.00880042	1.34689	up	C03204	--	--	--	--	--	HMDB0006485	--	Organic compounds	Organoheterocyclic compounds	Pteridines and derivatives	Pterins and derivatives
neg_5094	8-Hydroxy-3,9-dimethoxypterocarpan	26.6246	22.1438	19.3443	19.0921	16.7995	24.698	144.079	123.258	117.962	114.021	72.8106	95.0566	21.4504	111.198	5.18396	2.37406	0.000242424	1.60385	up	--	--	--	--	--	--	HMDB0033292	108335-31-5	Organic compounds	Phenylpropanoids and polyketides	Isoflavonoids	Furanoisoflavonoids
neg_5125	Osmanthuside B	268.754	97.7297	82.2247	107.23	113.708	148.488	526.628	340.047	298.001	248.165	358.341	251.686	136.356	337.145	2.47253	1.30599	0.00346332	1.33214	up	--	--	--	--	--	--	HMDB0038749	94492-23-6	Organic compounds	Phenylpropanoids and polyketides	Cinnamic acids and derivatives	Hydroxycinnamic acids and derivatives
neg_5126	Salbostatin 6'-phosphate	140.609	57.4367	46.6156	136.005	110.67	135.396	290.253	253.469	206.732	148.498	194.458	184.376	104.455	212.964	2.03881	1.02773	0.00260325	1.33573	up	C21211	Acarbose and validamycin biosynthesis(ko00525);;Biosynthesis of secondary metabolites(ko01110)	--	--	--	--	--	--	--	--	--	--
neg_5147	BL IV	4723.27	5572.24	4767.94	5126.48	4301.1	10198.4	1038.46	1080.79	1232.24	1294.88	1076.67	676.249	5781.57	1066.55	0.184474	-2.43851	0.00324753	1.45761	down	--	--	--	--	--	--	HMDB0034709	112209-53-7	Organic compounds	Lipids and lipid-like molecules	Prenol lipids	Diterpenoids
neg_5152	Landomycin D	330.149	201.431	180.687	230.695	254.577	312.252	656.071	663.512	621.913	601.682	509.053	587.164	251.632	606.566	2.41053	1.26935	9.62847e-07	1.6328	up	C18684	Biosynthesis of type II polyketide products(ko01057);;Biosynthesis of secondary metabolites(ko01110)	--	--	--	--	--	--	--	--	--	--
neg_5158	Kaempferol 3-rhamnosyl-(1->3)(4'''-acetylrhamnosyl)(1->6)-glucoside	202.604	132.586	107.562	174.712	115.387	192.2	640.498	591.532	503.984	425.506	520.316	319.385	154.175	500.204	3.24439	1.69795	0.000382627	1.54697	up	--	--	LMPK12111960	Polyketides [PK]	Flavonoids [PK12]	Flavones and Flavonols [PK1211]	HMDB0301961	--	Organic compounds	Phenylpropanoids and polyketides	Flavonoids	Flavonoid glycosides
neg_5159	Epimedin B	470.174	127.194	177.765	297.947	249.218	343.189	1051.08	747.163	662.616	450.856	785.75	691.607	277.581	731.512	2.63531	1.39797	0.00113867	1.42427	up	--	--	LMPK12112011	Polyketides [PK]	Flavonoids [PK12]	Flavones and Flavonols [PK1211]	HMDB0251854	--	Organic compounds	Phenylpropanoids and polyketides	Flavonoids	Flavonoid glycosides
neg_5161	3'-Azido-3'-deoxy-5'- O-beta-D-glucopyranuronosylthymidine	747.804	257.653	150.79	346.385	286.658	583.209	2379.02	1697.32	1719.98	1462.99	918.67	899.952	395.417	1512.99	3.82632	1.93596	0.0030901	1.39601	up	--	--	--	--	--	--	HMDB0060752	--	Organic compounds	Nucleosides, nucleotides, and analogues	Pyrimidine nucleosides	Pyrimidine 2',3'-dideoxyribonucleosides
neg_5174	Clorobiocin	1163.94	447.974	422.438	679.802	492.564	801.012	2566.58	1608.15	1840.43	1381.8	1631.11	1197.72	667.954	1704.3	2.55152	1.35136	0.00173291	1.39894	up	C12032	Novobiocin biosynthesis(ko00401);;Biosynthesis of secondary metabolites(ko01110)	--	--	--	--	--	--	--	--	--	--
neg_5175	Sesamolinol 4'-O-b-D-glucosyl (1->6)-O-b-D-glucoside	113.752	71.901	74.4831	112.428	91.1778	121.634	299.36	243.081	252.735	239.676	231.216	179.489	97.5627	240.926	2.46945	1.30419	5.12858e-05	1.58133	up	--	--	--	--	--	--	HMDB0029299	--	Organic compounds	Organic oxygen compounds	Organooxygen compounds	Carbohydrates and carbohydrate conjugates
neg_5178	Salicylic acid	1209.92	1637.73	713.064	749.944	615.3	782.526	78.3388	45.9089	42.7909	41.4886	68.6338	70.1588	951.414	57.8866	0.0608427	-4.03877	0.0025849	1.48091	down	C00805	Dioxin degradation(ko00621);;Polycyclic aromatic hydrocarbon degradation(ko00624);;Naphthalene degradation(ko00626);;Biosynthesis of various alkaloids(ko00996);;Biosynthesis of siderophore group nonribosomal peptides(ko01053);;Biosynthesis of phenylpropanoids(ko01061);;Biosynthesis of plant hormones(ko01070);;Metabolic pathways(ko01100);;Biosynthesis of secondary metabolites(ko01110);;Microbial m…	--	--	--	--	HMDB0001895	69-72-7	Organic compounds	Benzenoids	Benzene and substituted derivatives	Benzoic acids and derivatives
neg_5184	Homomethionine	15.2153	22.233	10.0057	9.41647	14.2638	15.8382	26.8172	29.3063	49.8243	49.0488	27.9725	25.2805	14.4954	34.7083	2.39443	1.25968	0.00589866	1.33785	up	C17213	Glucosinolate biosynthesis(ko00966);;Biosynthesis of secondary metabolites(ko01110);;2-Oxocarboxylic acid metabolism(ko01210)	--	--	--	--	HMDB0030406	25148-30-5	Organic compounds	Organic acids and derivatives	Carboxylic acids and derivatives	Amino acids, peptides, and analogues
neg_5195	Kanzonol K	211.345	148.753	132.145	160.664	181.01	170.93	76.3697	21.6539	58.9817	57.3157	119.005	48.297	167.475	63.6039	0.379783	-1.39675	0.000152006	1.50643	down	--	--	--	--	--	--	HMDB0041212	156281-30-0	Organic compounds	Phenylpropanoids and polyketides	Isoflavonoids	Isoflavans
neg_5198	3-Hydroxy-4-butanolide	226.523	151.52	78.8009	157.716	149.796	194.041	484.496	437.91	328.527	244.374	389.711	246.551	159.733	355.262	2.2241	1.15322	0.0031692	1.37102	up	--	--	--	--	--	--	HMDB0034681	211107-44-7	Organic compounds	Organic oxygen compounds	Organooxygen compounds	Carbohydrates and carbohydrate conjugates
neg_5199	Rhodomycin D	235.09	53.9634	66.4349	98.4088	87.6701	134.004	409.039	347.152	197.281	172.59	333.694	293.096	112.595	292.142	2.59462	1.37552	0.00353194	1.32278	up	C12426	Biosynthesis of type II polyketide products(ko01057);;Biosynthesis of secondary metabolites(ko01110)	--	--	--	--	--	--	--	--	--	--
neg_5201	2-Acetylacteoside	208.582	92.6183	53.8929	117.57	86.9037	110.069	293.359	198.163	257.934	176.382	221.674	219.168	111.606	227.78	2.04093	1.02923	0.00191995	1.36349	up	--	--	--	--	--	--	HMDB0245529	--	Organic compounds	Phenylpropanoids and polyketides	Flavonoids	Flavonoid glycosides
neg_5230	2'-Fluoro-2',3'-dideoxyinosine	203.34	117.505	46.6854	123.292	106.122	125.648	395.807	279.792	225.202	219.581	328.038	206.186	120.432	275.768	2.28982	1.19523	0.00231252	1.36409	up	--	--	--	--	--	--	HMDB0245537	--	Organic compounds	Nucleosides, nucleotides, and analogues	Purine nucleosides	Purine 2',3'-dideoxyribonucleosides
neg_5249	3-Methyl-5-pentyl-2-furanpropanoic acid	84.9983	131.728	122.566	78.9181	85.3944	154.18	2.43172e-14	1.85608	13.3846	12.8849	13.9253	19.8126	109.631	10.3106	0.0940484	-3.41045	0.000359118	1.572	down	--	--	--	--	--	--	HMDB0112084	69662-69-7	Organic compounds	Lipids and lipid-like molecules	Fatty Acyls	Fatty acids and conjugates
neg_5256	Lupiwighteone hydrate 7-glucoside	210.47	169.082	113.357	155.488	146.293	201.423	617.657	466.696	334.452	321.746	396.504	250.076	166.019	397.855	2.39644	1.26089	0.00618374	1.35954	up	--	--	--	--	--	--	HMDB0034813	--	Organic compounds	Phenylpropanoids and polyketides	Isoflavonoids	Isoflavonoid O-glycosides
neg_5257	Monoglutamyl folate	113.675	92.6454	62.1593	95.5462	87.7293	116.574	316.193	262.384	196.46	183.472	233.482	175.554	94.7216	227.924	2.40625	1.26679	0.00111421	1.48554	up	--	--	--	--	--	--	HMDB0254856	--	Organic compounds	Organic acids and derivatives	Carboxylic acids and derivatives	Amino acids, peptides, and analogues
neg_5274	Fructose 1-phosphate	73.8865	59.7016	70.6702	97.8315	110.235	57.6967	27.8728	37.4914	23.8227	22.0512	24.7631	23.1784	78.337	26.5299	0.338664	-1.56207	0.0013847	1.4979	down	--	--	--	--	--	--	HMDB0001076	15978-08-2	Organic compounds	Organic oxygen compounds	Organooxygen compounds	Carbohydrates and carbohydrate conjugates
neg_5283	Simmondsin 2'-ferulate	48.5702	16.9481	28.3636	27.8573	39.3046	37.8709	287.046	302.447	151.884	159.682	216.754	189.108	33.1525	217.82	6.57025	2.71595	0.000741881	1.55095	up	--	--	--	--	--	--	HMDB0035475	179466-18-3	Organic compounds	Phenylpropanoids and polyketides	Cinnamic acids and derivatives	Hydroxycinnamic acids and derivatives
neg_5284	beta-D-Gentiobiosyl crocetin	78.8785	58.2572	80.896	42.0344	54.6529	112.111	13.7598	10.2027	21.7717	25.9671	33.4085	11.4321	71.1383	19.4237	0.273041	-1.87281	0.00270287	1.41711	down	C19869	Biosynthesis of various plant secondary metabolites(ko00999);;Metabolic pathways(ko01100);;Biosynthesis of secondary metabolites(ko01110)	--	--	--	--	--	--	--	--	--	--
neg_5287	2-Phenyl-1,3-propanediol monocarbamate	6.21737	13.9069	8.46064	4.77031	6.13289	9.17574	63.5972	58.3498	45.4856	47.96	26.3309	55.0778	8.11065	49.4669	6.099	2.60857	0.000400396	1.57053	up	C16586	Drug metabolism - cytochrome P450(ko00982)	--	--	--	--	HMDB0060351	--	Organic compounds	Benzenoids	Benzene and substituted derivatives	--
neg_5290	Armexifolin	25.0178	23.6981	25.861	13.0402	17.4686	19.5283	118.494	87.5673	105.254	98.6845	60.0637	122.07	20.769	98.6889	4.75174	2.24846	0.000284729	1.59195	up	--	--	--	--	--	--	HMDB0035596	64929-15-3	Organic compounds	Lipids and lipid-like molecules	Prenol lipids	Terpene lactones
neg_5294	2,6-Dihydroxy-N-methylmyosmine	19.2814	18.5978	20.6977	20.5285	15.4759	18.9601	77.4061	57.8971	74.0195	68.9847	43.2535	72.7316	18.9236	65.7154	3.47268	1.79605	0.0002541	1.60424	up	C16151	Nicotinate and nicotinamide metabolism(ko00760);;Microbial metabolism in diverse environments(ko01120)	--	--	--	--	--	--	--	--	--	--
neg_5296	Pinocembrin	158.769	126.074	117.558	116.336	135.99	161.83	32.6495	29.0024	79.7651	76.1313	123.703	29.4808	136.093	61.7886	0.454018	-1.13918	0.00335931	1.36147	down	C09827	Flavonoid biosynthesis(ko00941)	LMPK12140214	Polyketides [PK]	Flavonoids [PK12]	Flavanones [PK1214]	HMDB0030808	480-39-7	Organic compounds	Phenylpropanoids and polyketides	Flavonoids	Flavans
neg_5307	5,10-Methenyltetrahydrofolate	5184.46	3371.5	2992.79	3125.81	3463.26	3766.59	989.037	827.981	1954.64	1942.81	3489.92	854.874	3650.74	1676.54	0.459234	-1.1227	0.00447672	1.29723	down	C00445	One carbon pool by folate(ko00670);;Carbon fixation pathways in prokaryotes(ko00720);;Metabolic pathways(ko01100);;Microbial metabolism in diverse environments(ko01120);;Carbon metabolism(ko01200);;Biosynthesis of cofactors(ko01240)	--	--	--	--	HMDB0001354	7444-29-3	Organic compounds	Organoheterocyclic compounds	Pteridines and derivatives	Pterins and derivatives
neg_5317	Serotonin	19.6788	33.2333	16.9284	21.7477	23.2812	46.4965	150.578	98.8423	95.6354	85.306	56.6338	110.602	26.8943	99.5995	3.70336	1.88884	0.00142295	1.47327	up	C00780	Tryptophan metabolism(ko00380);;Biosynthesis of alkaloids derived from shikimate pathway(ko01063);;Metabolic pathways(ko01100);;Biosynthesis of secondary metabolites(ko01110);;cAMP signaling pathway(ko04024);;Neuroactive ligand-receptor interaction(ko04080);;Axon regeneration(ko04361);;Gap junction(ko04540);;Synaptic vesicle cycle(ko04721);;Serotonergic synapse(ko04726);;Taste transduction(ko0474…	--	--	--	--	HMDB0000259	50-67-9	Organic compounds	Organoheterocyclic compounds	Indoles and derivatives	Tryptamines and derivatives
neg_5320	Aflatoxin B1 dialcohol	17.2723	10.7708	13.4047	17.3018	12.6618	25.9072	50.5407	84.5639	66.4203	66.3651	48.3922	54.1827	16.2198	61.7441	3.80672	1.92855	0.000174535	1.57193	up	--	--	--	--	--	--	HMDB0011672	--	Organic compounds	Benzenoids	Benzene and substituted derivatives	Phenylpyruvic acid derivatives
neg_5322	S-Adenosyl-L-homocysteine	510.015	351.765	199.589	401.157	344.231	416.194	1659.22	1453.75	1016.85	715.545	993.859	804.602	370.492	1107.3	2.98874	1.57954	0.00377793	1.40943	up	C00021	Cysteine and methionine metabolism(ko00270);;Metabolic pathways(ko01100);;Biosynthesis of amino acids(ko01230);;Biosynthesis of cofactors(ko01240);;Chemical carcinogenesis - reactive oxygen species(ko05208)	--	--	--	--	HMDB0000939	979-92-0	Organic compounds	Organoheterocyclic compounds	Lactones	Gamma butyrolactones
neg_5324	2-(2-Hydroxy-4-methylphenyl)-3-pentanone	25.6807	37.7164	35.5691	25.2744	34.3222	45.5933	145.455	66.8732	91.0709	94.7137	80.07	136.59	34.026	102.462	3.01129	1.59038	0.00257059	1.45841	up	--	--	--	--	--	--	HMDB0038180	86843-15-4	Organic compounds	Lipids and lipid-like molecules	Prenol lipids	Monoterpenoids
neg_5332	Temocapril	108.084	68.7523	57.0151	108.142	78.3036	101.853	226.772	184.239	183.205	185.505	171.017	176.518	87.0251	187.876	2.15887	1.11028	8.73476e-06	1.5907	up	--	--	--	--	--	--	HMDB0061720	--	Organic compounds	Organic acids and derivatives	Carboxylic acids and derivatives	Amino acids, peptides, and analogues
neg_5341	Armillasin	41.4386	31.0945	102.585	73.1712	68.1759	21.9477	2.43172e-14	12.6995	7.72552	2.43172e-14	9.96954	3.24005	56.4022	5.60577	0.0993891	-3.33077	0.00878437	1.3449	down	--	--	--	--	--	--	HMDB0038742	139051-16-4	Organic compounds	Lipids and lipid-like molecules	Prenol lipids	Sesquiterpenoids
neg_5356	2-(2-Cyclopropylhydrazinyl)-9-[(2R,5R)-3,4-dihydroxy-5-(hydroxymethyl)oxolan-2-yl]-1H-purin-6-one	50.8636	99.1774	81.6718	107.412	76.2497	66.7493	5.46333	2.43172e-14	39.1947	21.4211	7.6982	0.734562	80.354	12.4187	0.154549	-2.69386	0.000107712	1.53435	down	--	--	--	--	--	--	HMDB0255354	--	Organic compounds	Nucleosides, nucleotides, and analogues	Purine nucleosides	--
neg_5424	AG 2034	22.7573	3.56902	8.24203	8.78553	21.3444	24.9165	43.0348	32.7312	27.3363	35.6858	26.8217	47.5405	14.9358	35.5251	2.37852	1.25006	0.00225557	1.35113	up	C21280	Antifolate resistance(ko01523)	--	--	--	--	--	--	--	--	--	--
neg_5439	(2S)-2-Butanol O-[b-D-Apiofuranosyl-(1->6)-b-D-glucopyranoside]	50.6186	7.19271	1.03186	16.0745	3.8506	9.12245	108.523	79.4134	63.6155	38.3458	49.9687	46.2411	14.6485	64.3512	4.39304	2.13522	0.00409086	1.30884	up	--	--	--	--	--	--	HMDB0041255	--	Organic compounds	Organic oxygen compounds	Organooxygen compounds	Carbohydrates and carbohydrate conjugates
neg_5443	3'-AZIDO-2',3'-DIDEOXYURIDINE	63.8802	58.5955	29.914	66.4056	66.3761	76.8466	241.8	229.207	142.651	114.863	154.648	124.089	60.3363	167.877	2.78235	1.4763	0.00371949	1.40692	up	--	--	--	--	--	--	HMDB0246087	--	Organic compounds	Nucleosides, nucleotides, and analogues	Pyrimidine nucleosides	Pyrimidine 2',3'-dideoxyribonucleosides
neg_5469	PINOSYLVIN	593.417	819.038	778.972	656.709	681.963	678.317	1888.82	1330.82	1571.27	1599.57	929.619	1674.47	701.402	1499.1	2.13728	1.09578	0.00155484	1.49286	up	C01745	Stilbenoid, diarylheptanoid and gingerol biosynthesis(ko00945);;Biosynthesis of secondary metabolites(ko01110)	LMPK13090001	Polyketides [PK]	Aromatic polyketides [PK13]	Diphenyl ethers, biphenyls, dibenzyls and stilbenes [PK1309]	--	--	--	--	--	--
neg_5472	Naproxen	3.78292	5.27227	7.65412	9.39281	6.26187	7.88723	16.3676	12.7956	13.8745	17.603	8.9179	15.7263	6.70854	14.2142	2.11882	1.08326	0.00091514	1.43443	up	C01517	--	--	--	--	--	HMDB0001923	22204-53-1	Organic compounds	Benzenoids	Naphthalenes	--
neg_5482	desmethyladinazolam	544.626	467.805	398.296	462.495	470.945	578.592	1215.17	1185.09	1427.41	1262.57	746.35	973.954	487.126	1135.09	2.33018	1.22044	0.000834308	1.52621	up	--	--	--	--	--	--	HMDB0060969	--	Organic compounds	Organoheterocyclic compounds	Benzodiazepines	1,4-benzodiazepines
neg_5509	4-Phosphopantothenoylcysteine	1269.59	1145.73	1354.89	1416.55	1585.24	1240.31	3007.7	2953.87	3252.74	3321.95	1540.62	2457.47	1335.39	2755.73	2.06362	1.04518	0.00290173	1.44431	up	--	--	--	--	--	--	--	--	--	--	--	--
neg_5510	Asp-Tyr-OH	1285.05	1239.16	1346.36	1627.97	1843.51	1388.12	3534.84	3525.86	3807.92	3764.35	1753.37	2756.37	1455.03	3190.45	2.19271	1.13271	0.00238761	1.44684	up	--	--	--	--	--	--	--	--	--	--	--	--
neg_5512	7-hydroxymethotrexate	88.1545	62.8054	40.3168	68.5848	52.8269	58.0857	220.786	182.171	280.601	261.228	158.057	155.245	61.7957	209.681	3.39314	1.76262	0.000668224	1.53101	up	--	--	--	--	--	--	HMDB0061104	--	Organic compounds	Organoheterocyclic compounds	Pteridines and derivatives	Pterins and derivatives
neg_5544	alpha-Narcotine	1451.27	1098.27	678.354	1000.27	1216.72	1419.92	3476.56	2683.87	2820.49	2510.32	1890.55	1696.58	1144.13	2513.06	2.19648	1.13519	0.00223965	1.41418	up	C09592	Isoquinoline alkaloid biosynthesis(ko00950);;Metabolic pathways(ko01100);;Biosynthesis of secondary metabolites(ko01110)	--	--	--	--	HMDB0033439	128-62-1	Organic compounds	Alkaloids and derivatives	Phthalide isoquinolines	--
neg_5554	Cholecystokinin octapeptide	363.911	130.042	192.563	242.008	257.619	357.908	663.984	276.32	591.299	580.117	704.639	398.463	257.342	535.804	2.08207	1.05802	0.00712336	1.28342	up	--	--	--	--	--	--	HMDB0250153	--	Organic compounds	Organic acids and derivatives	Carboxylic acids and derivatives	Amino acids, peptides, and analogues
neg_5555	3-(2-Furanyl)-2-propenal	38.6042	37.4185	36.7481	33.2922	30.0995	31.684	100.997	57.8796	74.8821	76.8532	58.9302	95.3742	34.6411	77.4861	2.23683	1.16145	0.00176844	1.49556	up	--	--	--	--	--	--	HMDB0032918	623-30-3	Organic compounds	Organoheterocyclic compounds	Heteroaromatic compounds	--
neg_5556	p-Salicylic acid	15.6863	19.3198	13.2472	9.95037	15.2376	12.2954	49.7845	29.373	25.379	25.5348	22.4611	36.3205	14.2894	31.4755	2.20271	1.13928	0.00757459	1.33343	up	--	--	--	--	--	--	HMDB0000500	99-96-7	Organic compounds	Benzenoids	Benzene and substituted derivatives	Benzoic acids and derivatives
neg_5563	benzoin	736.696	1053.85	981.416	629.945	676.344	804.442	3155.21	1568.64	2015.6	2006.49	1464.99	2709.77	813.781	2153.45	2.64623	1.40394	0.00342826	1.42886	up	C01408	--	--	--	--	--	HMDB0032039	119-53-9	Organic compounds	Phenylpropanoids and polyketides	Stilbenes	Benzoins
neg_5564	2-Naphthalen-1-ylbutanoic acid	678.825	841.222	836.932	613.861	682.127	702.708	2399.46	1449.36	1686.37	1728.41	1306.17	1988.36	725.946	1759.69	2.42399	1.27738	0.00101767	1.5249	up	--	--	--	--	--	--	HMDB0243954	--	Organic compounds	Benzenoids	Naphthalenes	--
neg_5565	5,6-Dihydro-5-hydroxy-6-methyl-2H-pyran-2-one	115.631	25.2799	124.303	71.292	55.8654	43.1838	874.119	310.702	520.476	558.526	507.651	449.184	72.5924	536.776	7.39439	2.88643	0.00140818	1.50593	up	--	--	--	--	--	--	HMDB0034270	15345-89-8	Organic compounds	Phenylpropanoids and polyketides	Kavalactones	--
neg_5581	Ac-Asp-Glu-Val-Asp	48.7409	49.2549	34.1948	36.3764	43.0202	44.4816	183.076	101.415	87.6921	79.8724	101.319	100.351	42.6781	108.954	2.55293	1.35216	0.00692391	1.37243	up	--	--	--	--	--	--	HMDB0247772	--	Organic compounds	Organic acids and derivatives	Carboxylic acids and derivatives	Amino acids, peptides, and analogues
neg_5582	8-Dehydroxythienamycin	231.506	124.909	101.804	171.313	127.891	135.441	492.06	442.675	329.848	329.646	483.411	334.023	148.811	401.944	2.70104	1.43352	0.000140355	1.54127	up	C17368	Carbapenem biosynthesis(ko00332)	--	--	--	--	--	--	--	--	--	--
neg_5595	12-Tridecene-4,6,8,10-tetraynal	19.0438	26.4778	19.0044	16.6011	17.2796	19.0792	61.1965	40.7589	38.4861	38.9092	29.8351	47.5062	19.581	42.782	2.18487	1.12755	0.00219671	1.44767	up	--	--	--	--	--	--	HMDB0038915	28789-45-9	Organic compounds	Lipids and lipid-like molecules	Fatty Acyls	Fatty aldehydes
neg_562	myo-Inositol	374.668	314.12	275.328	238.629	173.856	199.265	38.8321	34.2779	26.1427	21.8811	21.523	27.4216	262.644	28.3464	0.107927	-3.21187	0.000559851	1.57832	down	C00137	Galactose metabolism(ko00052);;Ascorbate and aldarate metabolism(ko00053);;Streptomycin biosynthesis(ko00521);;Inositol phosphate metabolism(ko00562);;Metabolic pathways(ko01100);;Biosynthesis of secondary metabolites(ko01110);;Microbial metabolism in diverse environments(ko01120);;Biosynthesis of nucleotide sugars(ko01250);;ABC transporters(ko02010);;Phosphatidylinositol signaling system(ko04070)	--	--	--	--	HMDB0000211	87-89-8	Organic compounds	Organic oxygen compounds	Organooxygen compounds	Alcohols and polyols
neg_5630	Lactacystin	50.2857	59.2592	21.8002	25.3829	36.1653	56.6305	119.276	50.9068	131.222	125.234	94.1108	145.438	41.5873	111.031	2.66983	1.41675	0.00257488	1.40312	up	--	--	--	--	--	--	HMDB0253941	--	Organic compounds	Organic acids and derivatives	Carboxylic acids and derivatives	Amino acids, peptides, and analogues
neg_5637	(±)-Flurbiprofen	99.1498	118.987	102.249	90.6776	95.1513	90.2399	288.511	180.199	186.937	196.192	224.93	211.014	99.4091	214.63	2.15906	1.11041	0.000574488	1.55054	up	--	--	--	--	--	--	--	--	--	--	--	--
neg_5644	4-Methoxy-2,2'-bipyrrole-5-carbaldehyde	10.5106	5.44071	2.95706	2.33812	2.93411	3.23623	22.7568	20.6453	11.6932	13.0905	15.2617	13.1257	4.56947	16.0955	3.5224	1.81656	0.000651891	1.44991	up	C21570	Prodigiosin biosynthesis(ko00333);;Metabolic pathways(ko01100);;Biosynthesis of secondary metabolites(ko01110)	--	--	--	--	--	--	--	--	--	--
neg_5649	Oxonal	39.4423	20.035	28.611	61.706	43.2395	32.0028	8.4028	19.7299	14.7271	8.25168	6.04337	11.9838	37.5061	11.5231	0.307233	-1.7026	0.00543999	1.36732	down	--	--	--	--	--	--	HMDB0255997	--	--	--	--	--
neg_565	D-Mannose	85.657	190.804	134.809	74.0142	102.417	165.701	16.1363	14.6576	16.1618	12.7067	10.969	25.0098	125.567	15.9402	0.126946	-2.97772	0.00205518	1.48965	down	C00159	Fructose and mannose metabolism(ko00051);;Galactose metabolism(ko00052);;Amino sugar and nucleotide sugar metabolism(ko00520);;Metabolic pathways(ko01100);;Biosynthesis of nucleotide sugars(ko01250);;ABC transporters(ko02010);;Phosphotransferase system (PTS)(ko02060);;Lysosome(ko04142);;C-type lectin receptor signaling pathway(ko04625)	--	--	--	--	HMDB0000169	3458-28-4	Organic compounds	Organic oxygen compounds	Organooxygen compounds	Carbohydrates and carbohydrate conjugates
neg_5658	Kaempferol 3-(2''-rhamnosylrutinoside)	316.273	162.799	125.194	223.083	249.758	258.162	726.788	528.384	503.604	463.696	536.855	442.368	222.545	533.616	2.39779	1.26171	0.000171716	1.51786	up	--	--	--	--	--	--	HMDB0037432	32602-83-8	Organic compounds	Phenylpropanoids and polyketides	Flavonoids	Flavonoid glycosides
neg_5664	MARMESIN	48.3475	34.9259	24.7877	37.7293	44.7918	42.506	11.4312	0.142692	16.3503	16.4536	28.4397	7.61131	38.848	13.4048	0.345057	-1.53509	0.00065881	1.43086	down	C09276	Biosynthesis of various plant secondary metabolites(ko00999);;Biosynthesis of phenylpropanoids(ko01061);;Biosynthesis of secondary metabolites(ko01110)	--	--	--	--	HMDB0030786	13849-08-6	Organic compounds	Phenylpropanoids and polyketides	Coumarins and derivatives	Furanocoumarins
neg_5667	Citrunobin	1286.59	1066.74	727.177	977.86	1144.91	1071.37	289.378	166.541	422.203	418.167	705.593	216.359	1045.77	369.707	0.353524	-1.50012	0.000111048	1.51453	down	--	--	LMPK12120308	Polyketides [PK]	Flavonoids [PK12]	Chalcones and dihydrochalcones [PK1212]	HMDB0035129	126026-23-1	Organic compounds	Phenylpropanoids and polyketides	Linear 1,3-diarylpropanoids	Chalcones and dihydrochalcones
neg_5668	Tryptophyl-Asparagine	261.834	218.409	151.403	189.521	227.084	213.361	62.4496	37.9484	88.8813	88.8659	147.327	56.4873	210.269	80.3265	0.382018	-1.38829	0.000138721	1.50476	down	--	--	--	--	--	--	HMDB0029078	--	Organic compounds	Organic acids and derivatives	Carboxylic acids and derivatives	Amino acids, peptides, and analogues
neg_5676	Withaperuvin H	102.477	91.6743	47.0575	69.8487	62.1266	63.4818	192.282	182.963	123.182	113.7	201.672	120.213	72.7776	155.669	2.13896	1.09691	0.00258119	1.38866	up	--	--	--	--	--	--	HMDB0034061	--	Organic compounds	Lipids and lipid-like molecules	Steroids and steroid derivatives	Steroid lactones
neg_5686	N2-Galacturonyl-L-lysine	13.736	2.43172e-14	6.2145	18.1147	4.29571	2.43172e-14	125.604	121.878	62.8435	58.562	29.3143	56.0786	7.06014	75.7134	10.7241	3.42278	0.00705509	1.36062	up	--	--	--	--	--	--	HMDB0033105	220718-56-9	Organic compounds	Organic oxygen compounds	Organooxygen compounds	Carbohydrates and carbohydrate conjugates
neg_5696	Hexaglutamyl folate	654.318	218.168	161.219	338.76	241.524	572.922	3076.36	2031.3	2252.21	2043.72	1437.61	1556.89	364.485	2066.35	5.66923	2.50315	0.000459661	1.54093	up	--	--	--	--	--	--	HMDB0006563	35409-55-3	Organic compounds	Organic acids and derivatives	Carboxylic acids and derivatives	Amino acids, peptides, and analogues
neg_5698	(+)-8-Acetoxycarvone	17.8639	46.8804	50.7167	19.3347	26.2649	41.6792	0.977052	4.18082	9.94823	12.289	2.08215	4.40144	33.79	5.64644	0.167104	-2.58118	0.00389325	1.39702	down	--	--	--	--	--	--	HMDB0302748	--	Organic compounds	Lipids and lipid-like molecules	Prenol lipids	Monoterpenoids
neg_5712	Erbstatin Analog	9.33294	13.7952	25.1539	14.0346	22.9608	17.0711	5.04622	2.5924	2.99133	2.30805	3.59293	2.84456	17.0581	3.22925	0.189309	-2.40118	0.00216381	1.47844	down	--	--	--	--	--	--	--	--	--	--	--	--
neg_5713	S-(2-Furanylmethyl) propanethioate	118.938	107.305	117.106	115.079	127.826	104.014	70.0699	50.8102	39.7626	32.8026	58.2889	53.9333	115.045	50.9446	0.442824	-1.17519	5.60318e-06	1.62424	down	--	--	--	--	--	--	HMDB0037732	59020-85-8	Organic compounds	Organoheterocyclic compounds	Heteroaromatic compounds	--
neg_5720	Plumieride	15.213	11.3565	17.9064	24.815	38.9817	30.0037	95.348	117.421	135.837	129.689	76.4404	83.8641	23.046	106.433	4.61828	2.20736	0.00015639	1.5739	up	C09797	--	--	--	--	--	HMDB0256647	--	Organic compounds	Lipids and lipid-like molecules	Prenol lipids	Terpene glycosides
neg_5727	Vilaprisan	211.62	63.3836	68.5484	134.716	124.542	148.836	613.574	284.217	331.135	306.304	433.867	319.534	125.274	381.438	3.04483	1.60636	0.00262401	1.40367	up	--	--	--	--	--	--	HMDB0259806	--	Organic compounds	Lipids and lipid-like molecules	Steroids and steroid derivatives	Oxosteroids
neg_5757	Tetrahydrocortisone	20.3428	5.76994	11.6478	7.44947	9.16036	9.10913	1.50784	2.43172e-14	2.43172e-14	2.43172e-14	0.688511	1.19681	10.5799	0.565527	0.0534528	-4.22559	0.00487236	1.41626	down	C05470	Steroid hormone biosynthesis(ko00140)	LMST02030098	Sterol Lipids [ST]	Steroids [ST02]	C21 steroids (gluco/mineralocorticoids, progestogins) and derivatives [ST0203]	HMDB0000903	53-05-4	Organic compounds	Lipids and lipid-like molecules	Steroids and steroid derivatives	Hydroxysteroids
neg_5770	S-Glutaryldihydrolipoamide	189.223	805.729	947.351	501.942	564.619	805.11	0.668674	15.9656	151.43	93.4657	0.479157	69.3773	635.662	55.2311	0.0868875	-3.52471	0.00300541	1.44186	down	--	--	--	--	--	--	HMDB0006832	--	Organic compounds	Lipids and lipid-like molecules	Fatty Acyls	Fatty acids and conjugates
neg_5776	Oleoside 11-methyl ester	405.026	279.695	165.301	309.963	264.893	301.278	1639.24	1118.07	835.988	642.784	951.049	838.925	287.693	1004.34	3.49103	1.80365	0.00338113	1.43291	up	--	--	--	--	--	--	HMDB0041550	60539-23-3	Organic compounds	Lipids and lipid-like molecules	Prenol lipids	Terpene glycosides
neg_5782	Melibiitol	18.7171	51.3772	22.989	47.9684	28.8623	54.6402	191.829	93.9055	78.6935	80.3886	100.674	128.098	37.4257	112.265	2.99967	1.58481	0.00630038	1.33984	up	C05399	Galactose metabolism(ko00052)	--	--	--	--	HMDB0006791	--	Organic compounds	Lipids and lipid-like molecules	Fatty Acyls	Fatty acyl glycosides
neg_5785	N-acetyl-O-acetylneuraminate	140.381	190.602	80.5637	134.995	123.364	159.972	651.159	409.095	297.531	262.966	571.484	300.358	138.313	415.432	3.00357	1.58668	0.00760392	1.34995	up	C03708	--	--	--	--	--	HMDB0060492	--	Organic compounds	Organic oxygen compounds	Organooxygen compounds	Carbohydrates and carbohydrate conjugates
neg_5792	cis-1,2-Dihydroxy-1,2-dihydro-8-methylnaphthalene	304.587	332.133	272.616	248.992	263.292	391.624	18.5713	5.99941	7.54876	7.5503	43.454	16.4763	302.208	16.6	0.0549292	-4.18628	2.10317e-05	1.65332	down	C14083	Naphthalene degradation(ko00626);;Microbial metabolism in diverse environments(ko01120);;Degradation of aromatic compounds(ko01220)	--	--	--	--	--	--	--	--	--	--
neg_5796	ORTHOTHYMOTINIC ACID	9229.32	12027.7	10794.7	9189.69	9747.45	12664.7	1148.71	523.654	591.9	568.718	2323.74	1050.93	10608.9	1034.61	0.0975225	-3.35812	1.73989e-06	1.66348	down	--	--	--	--	--	--	--	--	--	--	--	--
neg_5805	MUNDOSERONE	128.051	232.219	384.949	132.982	302.874	277.958	143.979	47.7913	38.4259	39.932	33.3074	34.3241	243.172	56.2933	0.231496	-2.11094	0.00437745	1.35424	down	--	--	--	--	--	--	--	--	--	--	--	--
neg_5808	Gomisin J	309.727	444.42	403.173	302.88	351.593	486.765	9.10887	4.2815	0.986411	2.65913	43.2674	24.051	383.093	14.0591	0.0366988	-4.76812	4.03539e-05	1.64476	down	--	--	--	--	--	--	HMDB0252912	--	Organic compounds	Phenylpropanoids and polyketides	Tannins	Hydrolyzable tannins
neg_5813	(-)-Epigallocatechin 3-p-coumaroate	1717.73	1947.38	4273.54	3070.05	4122.36	2941.1	186.959	329.719	1331.89	1776.28	233.206	105.266	3012.03	660.554	0.219305	-2.18899	0.00159141	1.39489	down	--	--	--	--	--	--	HMDB0038362	89013-65-0	Organic compounds	Phenylpropanoids and polyketides	Flavonoids	Flavans
neg_5825	6-Gingesulfonic acid	116.718	100.126	53.4256	86.1043	30.0321	60.1606	2.26223	1.19599	0.871849	2.28413	18.8425	39.2362	74.4278	10.7822	0.144867	-2.7872	0.00311653	1.38299	down	--	--	--	--	--	--	HMDB0038999	145937-21-9	Organic compounds	Benzenoids	Phenols	Methoxyphenols
neg_5837	3-(4-Hydroxyphenyl)-3,5,6,8-tetrahydro-2H-chromene-4,7-dione	77.3845	91.4516	64.1015	51.4945	52.6997	71.7645	213.575	107.639	166.311	154.024	89.9152	175.124	68.1494	151.098	2.21716	1.14871	0.00525182	1.36795	up	--	--	--	--	--	--	HMDB0255407	--	Organic compounds	Organoheterocyclic compounds	Benzopyrans	--
neg_5852	DHAP(8:0)	145.902	114.023	125.587	122.426	91.3464	127.432	478.83	289.742	300.8	225.367	274.169	217.081	121.119	297.665	2.45762	1.29726	0.00557407	1.38948	up	--	--	--	--	--	--	HMDB0011685	--	Organic compounds	Organic oxygen compounds	Organooxygen compounds	Carbonyl compounds
neg_5854	alpha-(2,6-anhydro-3-deoxy-D-arabino-heptulopyranosid)onate 7-phosphate	22.7722	43.8682	35.5445	24.4533	34.1303	27.7448	28.5431	2.43172e-14	5.41654	6.47843	3.70865	1.3734	31.4189	7.58669	0.241469	-2.05009	0.00154651	1.38339	down	--	--	--	--	--	--	--	--	--	--	--	--
neg_5855	Nasutin A	2108.06	3951.69	3405.43	2587.63	3433.02	2647.53	2878.14	74.2518	455.986	450.566	638.251	210.662	3022.23	784.642	0.259624	-1.9455	0.00193943	1.38035	down	--	--	--	--	--	--	HMDB0255467	--	Organic compounds	Phenylpropanoids and polyketides	Coumarins and derivatives	--
neg_5866	dipropyl succinate	10.5003	11.0803	8.37276	8.03469	6.15103	8.23437	37.9829	18.7133	33.0724	25.961	45.4986	32.8562	8.7289	32.3474	3.70578	1.88978	0.00131578	1.51703	up	--	--	--	--	--	--	--	--	--	--	--	--
neg_5884	cephamycin C	7.52459	2.0931	7.61026	6.27252	18.923	14.6182	55.4252	82.4193	82.5267	76.9934	83.1344	18.0359	9.50696	66.4225	6.98673	2.80462	0.00247772	1.45699	up	C06566	Penicillin and cephalosporin biosynthesis(ko00311);;Metabolic pathways(ko01100);;Biosynthesis of secondary metabolites(ko01110);;Cephalosporins - parenteral agents(ko07012)	--	--	--	--	HMDB0249812	--	Organic compounds	Organoheterocyclic compounds	Lactams	Beta lactams
neg_5885	Prednisolone phthalate	255.081	284.92	229.869	226.328	259.481	289.726	779.863	620.974	493.879	463.93	898.491	456.233	257.568	618.895	2.40285	1.26474	0.00459981	1.42007	up	--	--	--	--	--	--	HMDB0256749	--	Organic compounds	Lipids and lipid-like molecules	Steroids and steroid derivatives	Steroid lactones
neg_5894	Gangetin	112.22	174.612	11.5419	23.372	21.3121	47.4636	147.446	292.384	356.02	329.501	208.3	201.054	65.087	255.784	3.92988	1.97449	0.00138588	1.39038	up	--	--	LMPK12070099	Polyketides [PK]	Flavonoids [PK12]	Pterocarpans [PK1207]	--	--	--	--	--	--
neg_5896	Hypochoeroside A	254.045	370.984	147.17	132.527	141.831	210.309	510.785	703.933	807.883	796.255	498.945	528.244	209.478	641.007	3.06003	1.61354	0.000221002	1.5153	up	--	--	--	--	--	--	HMDB0303759	--	Organic compounds	Lipids and lipid-like molecules	Prenol lipids	Terpene lactones
neg_5923	4-(Aminomethyl)benzoic acid	4.33118	9.01064	10.4581	2.24904	3.43565	2.43172e-14	32.9106	6.09306	28.5756	34.0766	24.185	36.3643	4.9141	27.0342	5.50136	2.45979	0.00336705	1.40701	up	--	--	--	--	--	--	HMDB0246300	--	Organic compounds	Benzenoids	Benzene and substituted derivatives	Benzoic acids and derivatives
neg_5953	Limonexic acid	53.8705	41.3925	15.7351	41.7873	10.6654	37.7095	217.823	235.318	96.6785	87.5328	134.604	91.5724	33.5267	143.921	4.29274	2.1019	0.00857232	1.32587	up	--	--	--	--	--	--	HMDB0036075	99026-99-0	Organic compounds	Lipids and lipid-like molecules	Prenol lipids	Triterpenoids
neg_5967	beta-Rhodomycin	7.45749	2.81794	4.89307	5.85107	12.7511	7.89847	58.657	112.021	33.2021	26.8778	77.027	115.665	6.94486	70.575	10.1622	3.34514	0.00923553	1.34988	up	C18642	Biosynthesis of type II polyketide products(ko01057);;Biosynthesis of secondary metabolites(ko01110)	--	--	--	--	--	--	--	--	--	--
neg_6000	Blennin B	71.8716	31.2593	28.5219	16.2366	29.2306	64.0714	198.774	131.266	70.5114	80.0702	181.319	167.878	40.1986	138.303	3.4405	1.78262	0.00486609	1.35715	up	--	--	--	--	--	--	HMDB0037528	62824-37-7	Organic compounds	Lipids and lipid-like molecules	Prenol lipids	Terpene lactones
neg_6007	Foeniculoside III	539.872	1188.8	356.131	522.908	563.87	836.546	3067.31	3289.61	1604.18	1491.61	1806.16	1968.82	668.021	2204.61	3.30022	1.72256	0.00331317	1.39716	up	--	--	--	--	--	--	HMDB0041557	168010-12-6	Organic compounds	Phenylpropanoids and polyketides	2-arylbenzofuran flavonoids	--
neg_6017	pelargonidin 3-O-beta-D-p-coumaroylglucoside	419.898	172.007	168.044	182.145	278.437	294.362	18.467	10.2547	12.2129	12.8611	22.8078	13.7551	252.482	15.0598	0.0596469	-4.06741	0.00200912	1.50037	down	--	--	--	--	--	--	HMDB0304451	--	Organic compounds	Phenylpropanoids and polyketides	Flavonoids	Flavonoid glycosides
neg_6020	N-((2'R)-2'-Deoxy-2'-fluoro-2'-methyl-p-phenyl-5'-uridylyl)-L-alanine 1-methylethyl ester	137.875	67.0937	33.9101	78.3047	160.883	159.103	2246.78	1444.19	844.318	750.56	940.741	967.656	106.195	1199.04	11.2909	3.49709	0.00508381	1.41382	up	--	--	--	--	--	--	HMDB0256898	--	Organic compounds	Nucleosides, nucleotides, and analogues	Pyrimidine nucleosides	Pyrimidine 2'-deoxyribonucleosides
neg_6029	cephalosporanic acid	25.1376	44.1777	16.1611	25.4143	18.2331	26.4884	4.08527	14.6123	19.1231	8.12441	4.47578	6.5807	25.9354	9.50027	0.366306	-1.44888	0.00797387	1.26201	down	--	--	--	--	--	--	HMDB0249809	--	--	--	--	--
neg_6033	Gentiopicrin	963.09	355.542	297.486	648.02	648.274	709.046	2787.32	1785.25	1604.82	1341.79	1738.71	1406.89	603.576	1777.46	2.94489	1.55821	0.00158061	1.43588	up	C09782	Monoterpenoid biosynthesis(ko00902);;Biosynthesis of alkaloids derived from terpenoid and polyketide(ko01066);;Biosynthesis of secondary metabolites(ko01110)	LMPR0102070009	Prenol Lipids [PR]	Isoprenoids [PR01]	C10 isoprenoids (monoterpenes) [PR0102]	--	--	--	--	--	--
neg_6048	UDP-3-O-(3-hydroxymyristoyl)-alpha-D-glucosamine	152.715	53.7783	59.5318	118.92	82.9155	103.575	431.678	286.318	236.198	181.909	499.784	200.706	95.2392	306.099	3.214	1.68437	0.00943249	1.30965	up	--	--	--	--	--	--	HMDB0304525	--	Organic compounds	Nucleosides, nucleotides, and analogues	Pyrimidine nucleotides	Pyrimidine nucleotide sugars
neg_6050	Aloesone 7-O-glucoside	454.289	172.121	153.38	411.054	337.615	321.648	2249.75	1582.45	1460.23	1087.34	1170.52	1136.67	308.351	1447.83	4.69539	2.23124	0.00100203	1.51208	up	--	--	--	--	--	--	HMDB0035734	128701-04-2	Organic compounds	Organic oxygen compounds	Organooxygen compounds	Carbohydrates and carbohydrate conjugates
neg_6056	Docosa-4,7,10,13,16-pentaenoyl CoA	245.469	734.834	14.7664	88.8324	98.8844	191.333	1824.4	1886.46	1122.36	759.161	517.617	800.704	229.02	1151.78	5.02918	2.33032	0.00929234	1.2728	up	--	--	--	--	--	--	HMDB0006513	30960-17-9	Organic compounds	Lipids and lipid-like molecules	Fatty Acyls	Fatty acyl thioesters
neg_6062	Histidylmethionine	4.51996	3.68307	3.73731	2.37973	4.08116	3.52867	23.9591	54.5388	43.0791	25.8185	16.9746	36.8878	3.65498	33.543	9.17733	3.19807	0.00326913	1.45961	up	--	--	--	--	--	--	HMDB0028891	2488-11-1	Organic compounds	Organic acids and derivatives	Carboxylic acids and derivatives	Amino acids, peptides, and analogues
neg_6079	Fam-vad-fmk	513.421	411.146	293.036	490.963	532.474	567.228	2147.66	1829.18	1633.78	1427.75	1204.04	1289.26	468.045	1588.61	3.39415	1.76305	0.000366933	1.56613	up	--	--	--	--	--	--	HMDB0252163	--	Organic compounds	Organic acids and derivatives	Peptidomimetics	Hybrid peptides
neg_6080	Wilforgine	3098.77	2758.42	1786.43	2448.24	2407.02	3509.01	7015.89	5930.32	5655.52	5155.96	4301.85	4455.8	2667.98	5419.22	2.03121	1.02234	0.000412709	1.49082	up	--	--	--	--	--	--	HMDB0259892	--	Organic compounds	Lipids and lipid-like molecules	Prenol lipids	Terpene lactones
neg_6083	Gladiatoside B3	1882.44	1486.44	653.392	1450.94	1197.92	1829.62	4002.49	3983.98	3713.09	3528.62	2930.59	2714.89	1416.79	3478.94	2.45551	1.29602	3.66071e-05	1.55596	up	--	--	--	--	--	--	HMDB0036256	--	Organic compounds	Phenylpropanoids and polyketides	Flavonoids	Flavonoid glycosides
neg_6084	Neoacrimarine G	170.496	94.1946	74.0433	219.207	269.447	325.187	1931.27	1577.62	1284.53	1282.78	1092.78	1388.92	192.096	1426.32	7.42504	2.8924	5.95523e-05	1.6214	up	--	--	--	--	--	--	HMDB0031135	195057-37-5	Organic compounds	Benzenoids	Benzene and substituted derivatives	Phenylpropanes
neg_6093	Meconine	107.718	70.1551	50.1842	44.7523	51.669	32.7998	2.48359	3.67008	4.68956	2.82918	1.39868	1.01372	59.5463	2.6808	0.0450204	-4.47328	0.00328755	1.4611	down	--	--	--	--	--	--	HMDB0032652	569-31-3	Organic compounds	Organoheterocyclic compounds	Isocoumarans	Isobenzofuranones
neg_6112	5-Hydroxy-7,3',4'-trimethoxy-8-methylisoflavone 5-neohesperidoside	371.381	207.79	182.504	273.892	294.293	345.224	1044.78	954.723	798.358	785.036	645.449	544.553	279.181	795.484	2.84935	1.51063	0.000520933	1.52105	up	--	--	--	--	--	--	HMDB0030627	87611-94-7	Organic compounds	Phenylpropanoids and polyketides	Isoflavonoids	Isoflavonoid O-glycosides
neg_6121	Cassitoroside	366.938	1047.88	210.794	352.344	238.701	410.806	3743.5	3687.07	3134.22	1911.26	1844.68	1550.23	437.911	2645.16	6.0404	2.59464	0.00203617	1.45483	up	--	--	--	--	--	--	HMDB0041289	170384-73-3	Organic compounds	Organic oxygen compounds	Organooxygen compounds	Carbohydrates and carbohydrate conjugates
neg_6146	PSF-A	248.488	120.676	115.69	166.479	160.837	252.169	20.7599	10.2106	75.4785	108.921	82.0527	20.4964	177.39	52.9865	0.298701	-1.74323	0.00245099	1.36255	down	--	--	--	--	--	--	HMDB0034608	--	Organic compounds	Lipids and lipid-like molecules	Prenol lipids	Terpene lactones
neg_6165	Malvidin glucoside-ethyl-catechin	357.044	158.914	147.5	146.489	141.803	247.527	593.47	473.683	367.258	398.083	312.153	275.81	199.879	403.409	2.01826	1.01311	0.00700202	1.25197	up	--	--	--	--	--	--	--	--	--	--	--	--
neg_6167	3-(3,5-dihydroxyphenyl)-4-(2-{3-[6-hydroxy-3-(3-hydroxyphenyl)-2-phenyl-2,3-dihydro-1-benzofuran-4-yl]-2-phenyl-2,3-dihydro-1-benzofuran-5-yl}ethenyl)-2-(4-hydroxyphenyl)-2,3-dihydro-1-benzofuran-5,6-diol	197.392	160.94	337.217	268.318	289.1	290.896	812.717	614.487	457.376	445.642	608.419	417.185	257.31	559.304	2.17366	1.12012	0.00294621	1.39431	up	--	--	--	--	--	--	HMDB0134304	--	Organic compounds	Phenylpropanoids and polyketides	2-arylbenzofuran flavonoids	--
neg_6176	2-Decarboxybetanin	322.482	119.942	43.9444	143.053	190.093	343.111	2652.37	1849.42	1434.01	1292.15	1579.23	1355.48	193.771	1693.78	8.74113	3.12782	0.000591652	1.55369	up	--	--	--	--	--	--	HMDB0036378	--	Organic compounds	Organic oxygen compounds	Organooxygen compounds	Carbohydrates and carbohydrate conjugates
neg_6183	3-hydroxyicosanoyl-CoA	598.183	649.564	379.754	1061.1	888.236	1334.75	4513.79	5066.02	3616.74	3450.84	2436.09	2411.21	818.597	3582.45	4.37633	2.12972	0.000950974	1.50426	up	--	--	LMFA07050218	Fatty Acyls [FA]	Fatty esters [FA07]	Fatty acyl CoAs [FA0705]	--	--	--	--	--	--
neg_619	D-1-Deoxy-erythro-hexo-2,3-diulose	72.8513	236.588	263.45	218.933	164.16	119.682	23.4093	39.3119	12.5282	9.85724	25.4531	17.8335	179.277	21.3989	0.119362	-3.06659	0.00306513	1.45822	down	--	--	--	--	--	--	HMDB0029934	--	Organic compounds	Organic oxygen compounds	Organooxygen compounds	Carbohydrates and carbohydrate conjugates
neg_620	Gluconic acid	290.456	364.53	339.315	527.37	333.501	111.682	17.0561	44.9119	50.4026	60.8519	96.6213	42.1265	327.809	51.995	0.158614	-2.65641	0.00347221	1.44338	down	--	--	--	--	--	--	HMDB0000625	526-95-4	Organic compounds	Organic oxygen compounds	Organooxygen compounds	Carbohydrates and carbohydrate conjugates
neg_6202	Cassiaside B2	280.299	81.4311	174.421	198.831	255.552	307.804	1403.91	966.129	633.478	670.209	942.609	785.359	216.39	900.283	4.16047	2.05675	0.00136499	1.49061	up	C17674	--	--	--	--	--	HMDB0032833	--	Organic compounds	Organic oxygen compounds	Organooxygen compounds	Carbohydrates and carbohydrate conjugates
neg_621	D-Fructose	346.784	632.58	916.214	457.405	620.661	359.458	134.051	315.696	169.443	160.518	155.9	104.954	555.517	173.427	0.31219	-1.6795	0.00594693	1.3495	down	C00095	Fructose and mannose metabolism(ko00051);;Galactose metabolism(ko00052);;Starch and sucrose metabolism(ko00500);;Metabolic pathways(ko01100);;Biosynthesis of secondary metabolites(ko01110);;Microbial metabolism in diverse environments(ko01120);;ABC transporters(ko02010);;Phosphotransferase system (PTS)(ko02060);;Taste transduction(ko04742);;Insulin resistance(ko04931);;Carbohydrate digestion and …	--	--	--	--	HMDB0000660	53188-23-1	Organic compounds	Organic oxygen compounds	Organooxygen compounds	Carbohydrates and carbohydrate conjugates
neg_6212	Choloyl-CoA	1503.12	1918.27	438.494	1066.99	778.938	924.469	11450.8	10691.7	8373.38	3952.33	3780.29	4530.05	1105.05	7129.77	6.45201	2.68975	0.00786632	1.35619	up	C01794	Primary bile acid biosynthesis(ko00120);;Metabolic pathways(ko01100)	--	--	--	--	HMDB0001374	--	Organic compounds	Lipids and lipid-like molecules	Glycerolipids	Triradylcglycerols
neg_6281	Tabun	46.4487	57.6047	35.9401	34.3	40.4496	43.6295	17.0781	17.6073	11.3348	14.7104	13.0309	13.2314	43.0621	14.4988	0.336696	-1.57048	0.000242537	1.5823	down	--	--	--	--	--	--	HMDB0258670	--	Organic compounds	Organic acids and derivatives	Organic phosphonic acids and derivatives	Phosphonic acid esters
neg_6287	Phenacyl	10.5335	11.3359	11.0912	5.81967	7.91145	9.22052	22.0173	18.9996	23.3131	25.502	17.931	20.1687	9.31871	21.3219	2.28808	1.19414	1.36846e-05	1.59466	up	--	--	--	--	--	--	HMDB0256388	--	Organic compounds	Benzenoids	Benzene and substituted derivatives	Benzoyl derivatives
neg_629	Raffinose	61.334	113.562	135.407	123.598	101.434	26.0764	2.61169	6.51109	1.77822	2.82974	12.6987	0.878026	93.5686	4.55125	0.0486408	-4.36169	0.0032605	1.45848	down	C00492	Galactose metabolism(ko00052);;Metabolic pathways(ko01100);;ABC transporters(ko02010)	--	--	--	--	HMDB0003213	512-69-6	Organic compounds	Organic oxygen compounds	Organooxygen compounds	Carbohydrates and carbohydrate conjugates
neg_6292	Taraxinic acid glucosyl ester	57.3248	46.5282	44.9437	52.4704	53.7251	45.8069	187.108	197.8	242.04	236.575	60.7511	157.764	50.1332	180.34	3.59721	1.84688	0.00482239	1.41943	up	--	--	--	--	--	--	HMDB0035249	75911-14-7	Organic compounds	Lipids and lipid-like molecules	Prenol lipids	Terpene lactones
neg_6336	TyrMe-Ile-OH	189.595	218.036	433.637	259.387	280.332	280.698	3.79689	95.9659	43.4654	35.0522	171.596	27.0982	276.948	62.8291	0.226863	-2.14011	0.000704107	1.44064	down	--	--	--	--	--	--	--	--	--	--	--	--
neg_6338	Tarazepide	5809.94	7581.01	14318.6	8733.32	9839.18	8489.54	493.183	4116.76	1212.49	1207.78	2606.88	665.452	9128.6	1717.09	0.1881	-2.41043	0.000674818	1.48943	down	--	--	--	--	--	--	HMDB0258726	--	Organic compounds	Organic acids and derivatives	Carboxylic acids and derivatives	Amino acids, peptides, and analogues
neg_6339	(E)-Squamosamide	94.2939	150.265	161.832	120.208	143.342	131.742	12.8184	42.4903	21.1959	26.9273	34.6801	5.60427	133.614	23.9527	0.179268	-2.47981	1.13595e-05	1.61964	down	--	--	--	--	--	--	HMDB0041088	142750-35-4	Organic compounds	Phenylpropanoids and polyketides	Stilbenes	--
neg_6349	4-O-Carboxymethyl ascochlorin	214.812	349.457	338.294	274.917	296.557	259.987	83.7153	172.117	148.368	138.546	100.325	84.5541	289.004	121.271	0.419617	-1.25286	9.33978e-05	1.53633	down	--	--	--	--	--	--	HMDB0248633	--	Organic compounds	Benzenoids	Benzene and substituted derivatives	Phenoxyacetic acid derivatives
neg_6387	fluticasone	8.44704	18.7203	14.1565	10.7651	11.8321	10.989	56.0467	61.9695	94.5918	100.501	23.174	65.5194	12.485	66.9671	5.3638	2.42326	0.00488005	1.4149	up	C07815	--	--	--	--	--	HMDB0252416	--	Organic compounds	Lipids and lipid-like molecules	Steroids and steroid derivatives	Androstane steroids
neg_6393	Precorrin 4	806.343	1480.89	930.526	1079.31	1210.49	1306.94	3851.56	4364.32	2190.1	2146.45	2558.55	2258.39	1135.75	2894.9	2.54888	1.34987	0.00565911	1.37464	up	C06407	Porphyrin metabolism(ko00860);;Metabolic pathways(ko01100);;Biosynthesis of cofactors(ko01240)	--	--	--	--	--	--	--	--	--	--
neg_6401	(1'S,5'S)-5'-Hydroxyaverantin	143.275	85.3012	44.4881	114.014	120.157	128.707	20.7851	20.6712	7.33347	16.107	18.8939	13.0699	105.99	16.1434	0.152311	-2.71491	0.0014826	1.51552	down	C20500	Aflatoxin biosynthesis(ko00254);;Metabolic pathways(ko01100);;Biosynthesis of secondary metabolites(ko01110)	--	--	--	--	--	--	--	--	--	--
neg_6407	Folic acid	230.211	454.011	248.253	337.207	377.766	378.568	1246.02	1114.64	727.208	744.766	932.273	769.149	337.669	922.342	2.73149	1.44969	0.000620758	1.51581	up	C00504	One carbon pool by folate(ko00670);;Folate biosynthesis(ko00790);;Biosynthesis of phenylpropanoids(ko01061);;Metabolic pathways(ko01100);;Biosynthesis of cofactors(ko01240);;Antifolate resistance(ko01523);;Bile secretion(ko04976);;Vitamin digestion and absorption(ko04977)	--	--	--	--	HMDB0000121	59-30-3	Organic compounds	Benzenoids	Phenols	Methoxyphenols
neg_6415	Isosativan	304.423	473.598	384.304	274.638	304.212	341.515	1466.42	605.797	701.103	717.673	851.316	1020.15	347.115	893.743	2.57478	1.36445	0.00725641	1.35814	up	--	--	LMPK12080030	Polyketides [PK]	Flavonoids [PK12]	Isoflavans [PK1208]	HMDB0034024	60102-29-6	Organic compounds	Phenylpropanoids and polyketides	Isoflavonoids	O-methylated isoflavonoids
neg_6419	Flunisolide	140.148	198.942	304.993	211.635	261.188	255.39	15.691	96.8578	14.2136	16.1148	66.9395	17.3903	228.716	37.8678	0.165567	-2.59451	0.000103056	1.54905	down	C07005	--	--	--	--	--	HMDB0014326	3385-03-3	Organic compounds	Lipids and lipid-like molecules	Steroids and steroid derivatives	Hydroxysteroids
neg_6425	Carbenicillin indanyl	601.875	653.127	361.201	518.642	640.919	865.342	2678.24	2455.25	2043.96	2116.95	1592.81	1793.74	606.851	2113.49	3.48272	1.80021	8.51434e-05	1.5959	up	--	--	--	--	--	--	HMDB0249675	--	Organic compounds	Organic acids and derivatives	Carboxylic acids and derivatives	Amino acids, peptides, and analogues
neg_6428	4-Vinylphenol	6.56618	15.9449	14.4239	10.0198	13.9054	9.44624	56.187	24.921	25.9302	29.2039	29.5644	41.89	11.7177	34.6161	2.95416	1.56275	0.00475094	1.38967	up	C05627	Phenylpropanoid biosynthesis(ko00940);;Biosynthesis of secondary metabolites(ko01110)	--	--	--	--	HMDB0004072	2628-17-3	Organic compounds	Benzenoids	Benzene and substituted derivatives	Styrenes
neg_6433	Skimmianine	376.663	329.877	188.091	365.102	304.539	213.134	54.2578	46.4933	56.2318	64.4891	35.166	36.8994	296.234	48.9229	0.165149	-2.59816	0.000515672	1.57849	down	C10740	Biosynthesis of various alkaloids(ko00996);;Biosynthesis of alkaloids derived from shikimate pathway(ko01063)	--	--	--	--	HMDB0258333	--	Organic compounds	Organoheterocyclic compounds	Quinolines and derivatives	Furanoquinolines
neg_6434	Pisatoside	74.1999	63.3482	30.3478	61.0124	51.2857	33.9267	0.539069	2.43172e-14	5.19293	5.52896	2.43172e-14	2.43172e-14	52.3534	1.87683	0.0358492	-4.80192	0.000723736	1.55914	down	--	--	--	--	--	--	HMDB0039127	18814-39-6	Organic compounds	Organic oxygen compounds	Organooxygen compounds	Carbohydrates and carbohydrate conjugates
neg_6447	Rubrofusarin 6-[glucosyl-(1->3)-glucosyl-(1->6)-glucoside]	68.233	67.1351	39.2714	105.158	112.057	83.6862	520.294	430.167	343.808	280.49	405.694	275.902	79.2568	376.059	4.74482	2.24635	0.000368038	1.56592	up	--	--	--	--	--	--	HMDB0034569	--	Organic compounds	Organic oxygen compounds	Organooxygen compounds	Carbohydrates and carbohydrate conjugates
neg_6454	Ser Asn Gln Asp	3356.54	6063.42	2319.06	2450.58	2851.02	3627.07	7556.41	10061.8	11972.3	12579.1	5284.8	8483.71	3444.62	9323.02	2.70655	1.43645	0.0020509	1.41038	up	--	--	--	--	--	--	--	--	--	--	--	--
neg_6457	Apigenin 7-O-neohesperidoside	16806.1	7271.96	8503.25	9933.17	15265.7	19167.8	18.6117	78.8423	27.0665	12.2033	71.7234	16.0221	12824.7	37.4115	0.00291715	-8.42122	0.00138419	1.52718	down	C12627	Flavone and flavonol biosynthesis(ko00944)	--	--	--	--	HMDB0038848	17306-46-6	Organic compounds	Phenylpropanoids and polyketides	Flavonoids	Flavonoid glycosides
neg_6465	(S)-AL 8810	263.769	608.406	115.285	263.632	273.8	307.94	966.057	489.694	791.252	830.675	879.583	1374.86	305.472	888.686	2.90922	1.54063	0.0026248	1.38178	up	--	--	--	--	--	--	--	--	--	--	--	--
neg_6510	SB 431542	2.43172e-14	0.0251335	2.43172e-14	2.43172e-14	0.0305886	0.00151807	25.9698	36.9782	49.6217	28.1644	12.1744	6.13449	0.00954002	26.5072	2778.52	11.4401	0.00957113	1.34339	up	--	--	--	--	--	--	--	--	--	--	--	--
neg_6520	Malvidin 3-alpha-L-galactoside	1322.46	2876.38	1082.99	1205.97	1356.18	1740.08	5890.46	6025.93	2962.73	2881.37	3974.07	3332.08	1597.34	4177.77	2.61545	1.38706	0.00509055	1.33705	up	--	--	--	--	--	--	HMDB0303038	--	Organic compounds	Phenylpropanoids and polyketides	Flavonoids	Flavonoid glycosides
neg_6530	Naringenin 5-rhamnoside	332.126	170.476	283.983	229.555	374.93	276.063	1895.79	2087.43	1466.01	1319.11	995.075	830.905	277.856	1432.39	5.15515	2.36601	0.00204172	1.48675	up	--	--	--	--	--	--	HMDB0037581	83697-42-1	Organic compounds	Phenylpropanoids and polyketides	Flavonoids	Flavonoid glycosides
neg_6531	Xyloglucan Heptasaccharide	587.457	1658.45	394.121	660.538	762.69	894.899	2587.8	2900.87	2068.08	1962.98	1711.98	1796.25	826.36	2171.33	2.62758	1.39373	0.00046847	1.44889	up	--	--	--	--	--	--	HMDB0253105	--	Organic compounds	Organic oxygen compounds	Organooxygen compounds	Carbohydrates and carbohydrate conjugates
neg_6537	7,8-Dihydropteroic acid	215.341	266.781	354.193	163.554	148.24	374.13	74.532	175.624	115.697	117.72	7.9623	50.171	253.706	90.2844	0.355862	-1.49061	0.00681849	1.27693	down	--	--	--	--	--	--	HMDB0001412	2134-76-1	Organic compounds	Organoheterocyclic compounds	Pteridines and derivatives	Pterins and derivatives
neg_6576	Cobyrinate	76.1274	28.8951	269.895	60.9005	67.514	91.2627	715.384	532.314	240.396	263.22	493.971	363.128	99.0991	434.736	4.38688	2.13319	0.00437794	1.3494	up	C05773	Porphyrin metabolism(ko00860);;Metabolic pathways(ko01100);;Biosynthesis of cofactors(ko01240)	--	--	--	--	--	--	--	--	--	--
neg_6583	2-(Ethoxymethyl)-1h-Imidazo[4,5-C]quinolin-4-Amine	362.908	283.334	143.975	215.643	266.524	262.263	2.43172e-14	2.43172e-14	2.43172e-14	2.43172e-14	17.4308	4.342	255.775	3.62881	0.0141875	-6.13923	0.000349476	1.59626	down	--	--	--	--	--	--	HMDB0244943	--	Organic compounds	Organoheterocyclic compounds	Quinolines and derivatives	Imidazoquinolines
neg_6605	Clupanodonyl CoA	297.506	470.067	463.946	792.426	927.035	810.97	3482.75	4529.89	2243.47	1842.13	2089.22	2233.4	626.992	2736.81	4.36499	2.12598	0.00368091	1.42101	up	--	--	--	--	--	--	HMDB0006267	58346-00-2	Organic compounds	Lipids and lipid-like molecules	Fatty Acyls	Fatty acyl thioesters
neg_6620	3-Hydroxyethylchlorophyllide a	87.5331	41.4637	34.9369	39.7391	58.2983	25.4699	99.6672	167.204	102.537	94.618	155.33	100.935	47.9068	120.049	2.50588	1.32532	0.00151603	1.39543	up	C18154	Porphyrin metabolism(ko00860);;Biosynthesis of secondary metabolites(ko01110)	--	--	--	--	--	--	--	--	--	--
neg_6622	Obtustyrene	1.21998	58.7341	15.8136	0.32317	1.17882	2.41566	1283.17	629.526	673.001	655.031	434.103	421.198	13.2809	682.672	51.4026	5.68377	0.00336018	1.45518	up	--	--	--	--	--	--	HMDB0030672	21148-31-2	Organic compounds	Phenylpropanoids and polyketides	Linear 1,3-diarylpropanoids	Cinnamylphenols
neg_6684	Corchorifatty acid F	3647.36	18167.4	21262.5	27114.5	11130.3	18083	1353.74	1310.05	842.21	825.043	1401.66	1583.23	16567.5	1219.32	0.0735971	-3.76421	0.00583972	1.40938	down	--	--	--	--	--	--	HMDB0035919	95341-44-9	Organic compounds	Lipids and lipid-like molecules	Fatty Acyls	Lineolic acids and derivatives
neg_6709	Iloprost R-isomer	13.417	91.3421	95.0282	90.3235	55.447	76.1803	1.1301	2.43172e-14	2.43172e-14	2.43172e-14	2.82372	3.54435	70.2897	1.2497	0.0177792	-5.81367	0.00296879	1.47022	down	--	--	--	--	--	--	HMDB0259545	--	Organic compounds	Lipids and lipid-like molecules	Fatty Acyls	Eicosanoids
neg_6725	1,9-Dideoxyforskolin	171.63	118.807	99.0575	89.5925	92.6226	126.359	499.104	473.67	472.35	432.549	314.389	437.692	116.345	438.292	3.76718	1.91349	1.09603e-05	1.63668	up	--	--	LMPR0104030009	Prenol Lipids [PR]	Isoprenoids [PR01]	C20 isoprenoids (diterpenes) [PR0104]	HMDB0244255	--	Organic compounds	Lipids and lipid-like molecules	Prenol lipids	Triterpenoids
neg_6737	7-[(1R,2R,3R,5S)-3,5-dihydroxy-2-[(3S)-3-hydroxyoctyl]cyclopentyl]heptanoyl-CoA	140.003	368.061	151.004	279.289	301.793	274.748	1502.25	1713.33	725.743	531.293	951.475	760.596	252.483	1030.78	4.08257	2.02948	0.00920085	1.33203	up	--	--	--	--	--	--	HMDB0301629	--	--	--	--	--
neg_6768	Carminomycin	209.969	92.9837	109.169	175.903	231.323	181.65	1829.15	1792.45	1055.72	900.077	1044.8	988.394	166.833	1268.43	7.603	2.92657	0.00130021	1.52228	up	C12432	Biosynthesis of type II polyketide products(ko01057);;Biosynthesis of secondary metabolites(ko01110)	--	--	--	--	HMDB0249683	--	Organic compounds	Benzenoids	Anthracenes	Anthracenecarboxylic acids and derivatives
neg_6773	Martynoside	181.4	192.794	283.301	308.168	412.325	435.717	603.41	867.737	695.33	751.013	482.047	436.719	302.284	639.376	2.11515	1.08076	0.00250437	1.36145	up	--	--	--	--	--	--	HMDB0254342	--	Organic compounds	Phenylpropanoids and polyketides	Flavonoids	Flavans
neg_6781	Desmethyl Bosentan	620.577	1221.97	474.605	737.456	726.535	732.097	5260.35	4975.34	2702.67	2113.88	2761.04	2455.66	752.206	3378.16	4.491	2.16704	0.00487537	1.40456	up	--	--	--	--	--	--	HMDB0251051	--	Organic compounds	Organoheterocyclic compounds	Diazines	Pyrimidines and pyrimidine derivatives
neg_6785	8-methylthiooctyl glucosinolate	25.2047	34.6414	42.7778	41.1614	57.9672	31.0396	164.999	176.091	106.54	105.125	167.427	111.149	38.7987	138.555	3.57114	1.83638	0.000467002	1.5452	up	C17254	Glucosinolate biosynthesis(ko00966);;Biosynthesis of secondary metabolites(ko01110);;2-Oxocarboxylic acid metabolism(ko01210)	--	--	--	--	HMDB0304248	--	Organic compounds	Organic oxygen compounds	Organooxygen compounds	Carbohydrates and carbohydrate conjugates
neg_6832	Ketotifen-N-glucuronide	1309.48	1587.64	914.295	1126.91	1450.48	1632.26	6666.61	5735.68	3585.46	3352.55	3760.62	3757.53	1336.85	4476.41	3.34849	1.74351	0.00216097	1.47558	up	--	--	--	--	--	--	HMDB0060596	--	Organic compounds	Organic oxygen compounds	Organooxygen compounds	Carbohydrates and carbohydrate conjugates
neg_6876	8-Hydroxynevirapine	108.081	116.93	111.562	82.6614	79.702	102.701	193.387	381.196	448.811	418.25	130.353	333.29	100.273	317.548	3.16683	1.66304	0.00860666	1.35174	up	--	--	--	--	--	--	HMDB0013913	--	Organic compounds	Organic nitrogen compounds	Organonitrogen compounds	Amines
neg_6895	Sialyl Lex tetra	191.155	437.445	361.786	343.759	493.877	548.335	1233.43	1484.36	1028.11	1067.66	920.872	1045.45	396.06	1129.98	2.85306	1.51251	4.85208e-05	1.57363	up	--	--	--	--	--	--	HMDB0006627	140913-62-8	Organic compounds	Organic oxygen compounds	Organooxygen compounds	Carbohydrates and carbohydrate conjugates
neg_6899	TRISPHENOL	21.0735	68.8375	11.3165	1.31918	7.30183	44.6389	150.4	144.941	225.864	221.568	129.661	191.174	25.7479	177.268	6.88476	2.78341	4.80348e-05	1.5763	up	--	--	--	--	--	--	HMDB0259281	--	Organic compounds	Phenylpropanoids and polyketides	Diarylheptanoids	Linear diarylheptanoids
neg_6903	3-[1-[3-(Dimethylamino)propyl]-5-methoxy-1H-indol-3-yl]-4-(1H-indol-3-yl)-1H-pyrrole-2,5-dione	77.4294	76.1546	21.3378	12.8638	23.7678	51.097	210.115	197.266	367.862	366.215	132.248	274.319	43.7751	258.004	5.89386	2.55921	0.00203455	1.46145	up	--	--	--	--	--	--	HMDB0252906	--	Organic compounds	Organoheterocyclic compounds	Indoles and derivatives	N-alkylindoles
neg_6931	Palmityl-CoA	49.7815	73.4412	47.1071	78.9431	93.6211	58.4699	704.293	580.67	268.071	264.529	265.62	345.984	66.894	404.861	6.05228	2.59748	0.00725569	1.37387	up	--	--	--	--	--	--	HMDB0001338	1763-10-6	Organic compounds	Organic oxygen compounds	Organooxygen compounds	Carbohydrates and carbohydrate conjugates
neg_6937	Clozapine glucuronide	1137.17	2637.5	1070.12	1555.59	1611.31	1978.38	5533.16	6216.81	4401.13	3857.28	2825.9	3263.78	1665.01	4349.68	2.6124	1.38538	0.00266401	1.40029	up	--	--	--	--	--	--	HMDB0060901	--	Organic compounds	Organic oxygen compounds	Organooxygen compounds	Carbonyl compounds
neg_6947	Dexamethasone 21-sulfate	83.8664	80.4295	125.96	114.907	184.64	122.183	382.026	420.651	218.824	247.005	221.667	233.072	118.664	287.208	2.42034	1.27521	0.00423146	1.36518	up	--	--	--	--	--	--	HMDB0251078	--	Organic compounds	Lipids and lipid-like molecules	Steroids and steroid derivatives	Sulfated steroids
neg_6949	Desglucocoroloside	786.909	350.314	443.186	382.877	424.653	508.694	2.43172e-14	2.43172e-14	2.43172e-14	2.43172e-14	5.47575	24.1919	482.772	4.94461	0.0102421	-6.60934	0.000699874	1.56778	down	--	--	--	--	--	--	HMDB0033709	57361-72-5	Organic compounds	Lipids and lipid-like molecules	Steroids and steroid derivatives	Steroid lactones
neg_6952	Phenobarbital N-glucoside	141.14	191.788	201.794	225.82	271.378	237.548	807.968	867.718	625.269	578.081	474.279	458.902	211.578	635.37	3.003	1.58641	0.00126439	1.50081	up	--	--	--	--	--	--	HMDB0256406	--	Organic compounds	Organic oxygen compounds	Organooxygen compounds	Carbohydrates and carbohydrate conjugates
neg_6955	Sialyl Lex penta	289.456	1396.77	301.463	382.904	497.637	634.843	3389.09	3238.91	1379.67	1175.18	2091.44	1742.88	583.846	2169.53	3.71592	1.89372	0.00716657	1.30599	up	--	--	--	--	--	--	HMDB0006614	127923-85-7	Organic compounds	Organic oxygen compounds	Organooxygen compounds	Carbohydrates and carbohydrate conjugates
neg_6958	2,2-Dimethyl-5-hydroxy-1-pyrrolidinyloxy	86.4092	45.4978	78.4701	61.5864	67.7332	67.2843	43.238	8.05777	18.9629	20.0409	31.9196	49.9195	67.8302	28.6898	0.422965	-1.24139	0.00117521	1.39324	down	--	--	--	--	--	--	HMDB0247851	--	Organic compounds	Organoheterocyclic compounds	Pyrrolidines	--
neg_6963	O-2-(acetylamino)-2-deoxy-a-D-Gal-(1->3)-O-[6-deoxy-a-L-Gal-(1->2)]-O-b-D-Gal-(1->3)-O-2-(acetylamino)-2-deoxy-b-D-Glc-(1->3)-O-b-D-Gal-(1->4)-D-Glucose	738.303	1137.38	1247.37	1950.68	2380.47	1852.58	4011.56	5293.1	3405.75	3380.51	2696.75	2877.66	1551.13	3610.89	2.32791	1.21903	0.00172096	1.39086	up	--	--	--	--	--	--	HMDB0002071	88972-42-3	Organic compounds	Organic oxygen compounds	Organooxygen compounds	Carbohydrates and carbohydrate conjugates
neg_6964	10-Acetoxyoleuropein	188.828	730.885	358.969	451.729	693.325	523.418	2941.25	2970.28	1600.57	1316.77	1749.62	1608.37	491.192	2031.14	4.13513	2.04793	0.00279112	1.43808	up	--	--	--	--	--	--	HMDB0035216	--	Organic compounds	Hydrocarbon derivatives	Tropones	Tropolones
neg_6987	7,8-Dihydromethanopterin	140.613	77.5891	235.343	166.712	261.661	260.388	640.487	755.769	631.566	622.057	604.917	534.075	190.384	631.478	3.31686	1.72982	1.08339e-06	1.63164	up	C05927	Folate biosynthesis(ko00790);;Biosynthesis of cofactors(ko01240)	--	--	--	--	--	--	--	--	--	--
neg_6992	8-Hydroxy-deoxyguanosine	1083.71	394.756	756.865	711.86	1098.47	1739.44	60.8235	225.511	360.626	400.482	70.5722	60.2314	964.183	196.374	0.203669	-2.2957	0.00800617	1.31811	down	--	--	--	--	--	--	HMDB0003333	88847-89-6	Organic compounds	Nucleosides, nucleotides, and analogues	Purine nucleosides	Purine 2'-deoxyribonucleosides
neg_6996	Cytidine	80.4915	53.47	86.9487	116.007	88.8644	51.395	1.60062	1.83449	29.9681	14.7398	1.37627	2.30668	79.5294	8.63765	0.108609	-3.20278	0.000312422	1.53628	down	C00475	Pyrimidine metabolism(ko00240);;Metabolic pathways(ko01100);;Nucleotide metabolism(ko01232);;ABC transporters(ko02010)	--	--	--	--	HMDB0000089	65-46-3	Organic compounds	Nucleosides, nucleotides, and analogues	Pyrimidine nucleosides	--
neg_7030	9,12,13-TriHOME	7636.56	14288.3	24907.7	16995.1	10324.3	16802.5	499.158	515.418	230.179	202.657	462.119	497.897	15159.1	401.238	0.0264685	-5.23958	0.00184878	1.50953	down	C14833	Linoleic acid metabolism(ko00591)	LMFA02000014	Fatty Acyls [FA]	Octadecanoids [FA02]	Other Octadecanoids [FA0200]	HMDB0004708	--	Organic compounds	Lipids and lipid-like molecules	Fatty Acyls	Fatty acids and conjugates
neg_7043	Dihydrojasmonic acid	382.407	461.968	520.559	311.078	275.613	388.494	165.187	63.5803	139.772	137.873	192.406	199.193	390.02	149.668	0.383746	-1.38178	0.000536876	1.48655	down	--	--	--	--	--	--	HMDB0033601	98674-52-3	Organic compounds	Lipids and lipid-like molecules	Fatty Acyls	Lineolic acids and derivatives
neg_7068	5,6,7,8-Tetrahydromonapterin	93.6174	92.6385	74.4248	33.603	46.5463	56.246	18.3849	2.43172e-14	19.9179	9.70645	23.7775	39.1758	66.1793	18.4938	0.279449	-1.83934	0.00350057	1.35173	down	C21007	Folate biosynthesis(ko00790)	--	--	--	--	--	--	--	--	--	--
neg_7077	2-Hydroxyundec-8-enoylcarnitine	2.43172e-14	1.81547	2.43172e-14	1.11089	2.43172e-14	0.801354	22.9726	15.339	11.7738	13.367	38.4922	16.2094	0.621286	19.6923	31.6961	4.98623	0.00533865	1.41332	up	--	--	--	--	--	--	HMDB0241166	--	Organic compounds	Lipids and lipid-like molecules	Fatty Acyls	Fatty acid esters
neg_7101	Grotan	7.38646	10.0459	3.31168	5.88612	4.27404	5.79977	44.0936	31.346	18.6464	17.7344	16.7189	24.7403	6.11732	25.5466	4.17611	2.06216	0.00578791	1.37964	up	--	--	--	--	--	--	HMDB0243492	--	Organic compounds	Organoheterocyclic compounds	Triazinanes	1,3,5-triazinanes
neg_7128	Bisnorcholic acid	2.36633	2.43172e-14	1.8549	2.43172e-14	2.43172e-14	1.63759	88.111	80.6373	76.8894	58.4406	25.9693	59.7055	0.97647	64.9588	66.5242	6.05581	0.000910761	1.5514	up	--	--	LMST04050005	Sterol Lipids [ST]	Bile acids and derivatives [ST04]	C22 bile acids, alcohols, and derivatives [ST0405]	HMDB0002082	--	Organic compounds	Lipids and lipid-like molecules	Steroids and steroid derivatives	Bile acids, alcohols and derivatives
neg_7163	3,11,12-Trihydroxy-1(10)-spirovetiven-2-one	562.511	554.722	364.165	296.872	327.215	460.71	11.9944	3.23682	18.5116	13.9858	142.294	32.9917	427.699	37.169	0.0869046	-3.52442	0.000134456	1.57057	down	--	--	--	--	--	--	HMDB0038154	84321-96-0	Organic compounds	Lipids and lipid-like molecules	Prenol lipids	Sesquiterpenoids
neg_7169	alpha-Terpineol formate	2.43172e-14	2.43172e-14	1.25334	2.43172e-14	2.43172e-14	2.43172e-14	7.62781	7.60362	6.4041	6.2462	8.48108	11.3253	0.208891	7.94801	38.0486	5.24977	8.09029e-05	1.62628	up	--	--	--	--	--	--	HMDB0032050	2153-26-6	Organic compounds	Lipids and lipid-like molecules	Prenol lipids	Monoterpenoids
neg_7176	Isoeugenol benzyl ether	22.0694	76.0044	87.0141	31.2303	42.2122	63.1806	116.153	229.865	225.21	243.203	105.025	223.368	53.6185	190.471	3.55233	1.82877	0.00187446	1.43954	up	--	--	--	--	--	--	HMDB0032058	--	Organic compounds	Benzenoids	Phenol ethers	Anisoles
neg_723	Fructosyl valine	141.817	186.868	136.515	177.424	136.151	50.4467	2.43172e-14	1.24433	4.68064	0.415983	0.724828	0.407494	138.204	1.24555	0.0090124	-6.79387	0.000936286	1.5549	down	--	--	--	--	--	--	HMDB0252496	--	Organic compounds	Organic acids and derivatives	Carboxylic acids and derivatives	Amino acids, peptides, and analogues
neg_7231	Caprylic acid	662.795	1643.16	484.64	609.668	617.531	780.021	52.98	135.56	50.3927	43.6615	121.234	56.8418	799.636	76.7785	0.0960167	-3.38057	0.00851686	1.35437	down	C06423	Fatty acid biosynthesis(ko00061);;Lipoic acid metabolism(ko00785);;Biosynthesis of plant secondary metabolites(ko01060);;Biosynthesis of alkaloids derived from terpenoid and polyketide(ko01066);;Metabolic pathways(ko01100);;Biosynthesis of cofactors(ko01240)	LMFA01010008	Fatty Acyls [FA]	Fatty Acids and Conjugates [FA01]	Straight chain fatty acids [FA0101]	HMDB0000482	124-07-2	Organic compounds	Lipids and lipid-like molecules	Fatty Acyls	Fatty acids and conjugates
neg_724	3-(3,4-Dihydroxyphenyl)-N-[2-(3,4-dihydroxyphenyl)ethyl]prop-2-enamide	73.0595	85.9986	72.817	101.825	75.4621	39.9448	3.71253	2.79531	5.66249	2.73652	6.05247	3.12059	74.8511	4.01332	0.0536173	-4.22116	0.000354122	1.60154	down	--	--	--	--	--	--	HMDB0243579	--	Organic compounds	Phenylpropanoids and polyketides	Cinnamic acids and derivatives	Hydroxycinnamic acids and derivatives
neg_7279	12-Hydroxynevirapine glucuronide	111.638	90.3573	148.127	185.836	263.197	209.329	58.7627	90.3215	39.228	48.073	13.6721	30.9239	168.081	46.8302	0.278617	-1.84364	0.0041802	1.37063	down	--	--	--	--	--	--	HMDB0060705	--	Organic compounds	Organic oxygen compounds	Organooxygen compounds	Carbohydrates and carbohydrate conjugates
neg_7434	5,6-Dihydroxyprostaglandin F1a	77.9786	551.681	171.69	270.804	312.34	376.856	1.58501	4.22016	2.97687	1.9493	29.6685	132.51	293.558	28.8184	0.0981692	-3.34859	0.0095193	1.29857	down	--	--	--	--	--	--	HMDB0012109	11000-26-3	Organic compounds	Lipids and lipid-like molecules	Fatty Acyls	Eicosanoids
neg_7437	Propinol adenylate	150.848	239.157	343.95	180.902	237.91	192.332	82.9356	117.13	57.9599	68.7596	72.6999	60.7255	224.183	76.7017	0.342139	-1.54735	0.00227161	1.44405	down	--	--	--	--	--	--	HMDB0006806	--	Organic compounds	Nucleosides, nucleotides, and analogues	Purine nucleotides	Purine ribonucleotides
neg_7482	Actodigin	49.4794	2.43172e-14	21.5461	8.22047	13.0499	10.5513	32.35	110.086	131.562	76.0767	96.5724	73.5613	17.1412	86.7015	5.05808	2.33859	0.00266772	1.38688	up	--	--	--	--	--	--	HMDB0247988	--	Organic compounds	Lipids and lipid-like molecules	Steroids and steroid derivatives	Steroidal glycosides
neg_7490	2-Methyl-4-pentenoic acid	97.4352	46.4889	82.444	44.8878	55.8488	50.3164	2.43172e-14	2.43172e-14	2.43172e-14	2.43172e-14	2.43172e-14	2.43172e-14	62.9035	2.43172e-14	3.86579e-16	-51.2001	0.000877083	1.55655	down	--	--	LMFA01030972	Fatty Acyls [FA]	Fatty Acids and Conjugates [FA01]	Unsaturated fatty acids [FA0103]	HMDB0031158	1575-74-2	Organic compounds	Lipids and lipid-like molecules	Fatty Acyls	Fatty acids and conjugates
neg_7493	Albanin D	5.03738	56.9281	8.3712	3.1115	5.99587	4.15717	179.689	36.6255	66.7308	75.8068	100.58	87.7469	13.9335	91.1964	6.5451	2.71042	0.00934884	1.28087	up	--	--	--	--	--	--	HMDB0038876	134955-26-3	Organic compounds	Phenylpropanoids and polyketides	Flavonoids	Flavones
neg_7548	5'-(p-nitrophenyl)thioadenosine	9.06765	8.89125	18.7053	19.4993	19.091	24.5264	6.12965	14.8537	5.60711	4.06212	4.09089	2.87512	16.6302	6.26976	0.377011	-1.40732	0.00916485	1.2369	down	--	--	--	--	--	--	--	--	--	--	--	--
neg_7559	Quinate	102.25	90.2862	152.534	124.977	155.838	215.627	30.6234	39.6436	23.2267	27.1405	26.3883	25.6705	140.252	28.7822	0.205217	-2.28478	0.0016716	1.50577	down	C00296	Phenylalanine, tyrosine and tryptophan biosynthesis(ko00400);;Metabolic pathways(ko01100)	--	--	--	--	HMDB0003072	77-95-2	Organic compounds	Organic oxygen compounds	Organooxygen compounds	Alcohols and polyols
neg_7734	Ganoderic acid A	40.4026	21.5467	27.575	23.2608	30.5998	21.3515	147.3	137.252	83.4301	76.8774	159.959	116.111	27.4561	120.155	4.37626	2.1297	0.000926613	1.53353	up	--	--	LMST01010391	Sterol Lipids [ST]	Sterols [ST01]	Cholesterol and derivatives [ST0101]	HMDB0034931	81907-62-2	Organic compounds	Lipids and lipid-like molecules	Prenol lipids	Triterpenoids
neg_7740	3,4-Dihydro-1H-2-benzopyran-1-one	238.644	260.331	428.941	301.53	379.971	452.381	56.6202	116.633	200.178	227.97	85.7744	96.038	343.633	130.536	0.379869	-1.39643	0.00111236	1.40675	down	--	--	--	--	--	--	HMDB0253619	--	Organic compounds	Organoheterocyclic compounds	Benzopyrans	2-benzopyrans
neg_7791	Spinacetin 3-rutinoside	38.1466	81.2109	109.145	86.1886	113.762	103.343	10.6456	26.7048	8.35984	11.8615	1.97042	8.9775	88.6326	11.4199	0.128846	-2.95628	0.000683717	1.53164	down	--	--	--	--	--	--	HMDB0037470	--	Organic compounds	Phenylpropanoids and polyketides	Flavonoids	Flavonoid glycosides
neg_790	Orotidine	182.654	380.037	274.759	174.234	223.48	292.981	67.9405	181.001	101.306	131.335	32.7989	95.711	254.691	101.682	0.399237	-1.32468	0.0032403	1.33783	down	--	--	--	--	--	--	HMDB0000788	314-50-1	Organic compounds	Nucleosides, nucleotides, and analogues	Pyrimidine nucleosides	--
neg_7921	Staphyloferrin B	148.658	167.904	88.6636	70.0411	106.351	71.5806	353.874	351.36	145.147	224.407	258.733	347.993	108.867	280.252	2.57427	1.36417	0.00294802	1.38779	up	C22075	Biosynthesis of various other secondary metabolites(ko00997);;Metabolic pathways(ko01100);;Biosynthesis of secondary metabolites(ko01110)	--	--	--	--	--	--	--	--	--	--
neg_7933	UDP-N-acetylmuramoyl-L-alanyl-D-glutamyl-meso-2,6-diaminoheptanedioate-D-alanine	24.8399	15.4421	20.4202	13.3074	14.4029	11.9772	4.23444	10.8511	8.98323	8.48266	1.44522	4.86768	16.7316	6.47739	0.387135	-1.36909	0.00243808	1.35923	down	--	--	--	--	--	--	--	--	--	--	--	--
neg_7938	(3a,5b,7a)-23-Carboxy-7-hydroxy-24-norcholan-3-yl-b-D-Glucopyranosiduronic acid	12.7031	15.5922	12.5532	17.5932	26.2923	6.27514	2.43172e-14	2.43172e-14	0.911263	2.43172e-14	0.723937	2.43172e-14	15.1682	0.272533	0.0179674	-5.79847	0.00271808	1.47428	down	--	--	--	--	--	--	HMDB0002430	58814-71-4	Organic compounds	Lipids and lipid-like molecules	Steroids and steroid derivatives	Steroidal glycosides
neg_7948	3-hydroxypristanic acid	364.246	214.04	247.827	126.81	113.348	117.961	2.43172e-14	2.43172e-14	21.0906	11.3907	2.84376	13.0571	197.372	8.06369	0.0408553	-4.61333	0.00530054	1.41248	down	--	--	--	--	--	--	HMDB0061651	--	Organic compounds	Lipids and lipid-like molecules	Prenol lipids	Diterpenoids
neg_795	Lichenin	61.6501	108.589	125.879	136.974	112.447	122.599	22.0796	20.891	21.1263	17.0124	13.5035	19.538	111.356	19.0251	0.170849	-2.5492	0.000316882	1.60001	down	C00478	--	--	--	--	--	HMDB0302349	--	Organic compounds	Organic oxygen compounds	Organooxygen compounds	Alcohols and polyols
neg_7963	alpha-Carissanol	199.748	298.177	223.724	95.8697	114.451	145.811	2.12537	1.87718	8.97698	9.8377	10.3218	30.0336	179.63	10.5288	0.0586136	-4.09262	0.00261807	1.46832	down	--	--	--	--	--	--	HMDB0035597	99957-09-2	Organic compounds	Lipids and lipid-like molecules	Prenol lipids	Sesquiterpenoids
neg_7986	9-OxoOTrE	45.739	528.776	380.9	421.999	138.022	421.776	1.70156	32.5416	3.24311	1.42603	7.57287	5.51775	322.869	8.66716	0.0268442	-5.21924	0.0092899	1.35112	down	--	--	--	--	--	--	--	--	--	--	--	--
neg_803	2,4-Dihydroxypyridine	8.30015	2.43305	4.65839	7.03058	8.47008	3.39146	23.741	23.5621	11.9239	14.7206	26.066	15.1668	5.71395	19.1967	3.35962	1.7483	0.00150433	1.44779	up	--	--	--	--	--	--	HMDB0245452	--	Organic compounds	Organoheterocyclic compounds	Pyridines and derivatives	Hydropyridines
neg_8123	12,13-DHOME	147.337	397.756	355.409	321.515	291.832	492.481	139.324	123.985	73.1592	64.7411	66.0501	69.9765	334.388	89.5393	0.267771	-1.90093	0.00267245	1.44006	down	C14829	Linoleic acid metabolism(ko00591)	--	--	--	--	HMDB0004705	7293-40-5	Organic compounds	Lipids and lipid-like molecules	Fatty Acyls	Fatty acids and conjugates
neg_8179	Exametazime	30.7973	260.98	141.488	149.562	84.578	199.364	1.34206	2.20905	2.06048	2.43172e-14	19.8048	24.2021	144.462	8.26975	0.0572453	-4.1267	0.00903426	1.34393	down	--	--	--	--	--	--	HMDB0252140	--	Organic compounds	Organic nitrogen compounds	Organonitrogen compounds	Oximes
neg_8181	geranate	74.2581	60.2284	10.3568	46.0962	30.8506	31.5181	2.0044	2.43172e-14	2.43172e-14	2.43172e-14	9.98129	2.02726	42.218	2.33549	0.0553198	-4.17606	0.00748825	1.36575	down	C16461	Geraniol degradation(ko00281);;Biosynthesis of secondary metabolites(ko01110)	--	--	--	--	HMDB0304369	--	Organic compounds	Lipids and lipid-like molecules	Prenol lipids	Monoterpenoids
neg_8196	2-deoxy-D-glucose 6-phosphate	442.048	875.558	1424.47	1137.73	1145.27	495.947	89.0307	90.0002	69.5997	92.7683	75.3115	73.6913	920.171	81.7336	0.0888243	-3.4929	0.00329687	1.46141	down	C06369	--	--	--	--	--	--	--	--	--	--	--
neg_820	Tetrahydrofolic acid	20.095	41.9698	39.4435	22.5364	30.5975	34.9026	10.2654	9.51719	8.88317	7.76298	9.2746	12.9254	31.5908	9.77147	0.309314	-1.69286	0.00154518	1.49677	down	C00101	Glycine, serine and threonine metabolism(ko00260);;One carbon pool by folate(ko00670);;Methane metabolism(ko00680);;Carbon fixation pathways in prokaryotes(ko00720);;Folate biosynthesis(ko00790);;Aminoacyl-tRNA biosynthesis(ko00970);;Metabolic pathways(ko01100);;Microbial metabolism in diverse environments(ko01120);;Carbon metabolism(ko01200);;Biosynthesis of cofactors(ko01240);;Antifolate resist…	--	--	--	--	HMDB0001846	135-16-0	Organic compounds	Organoheterocyclic compounds	Imidazopyrimidines	Purines and purine derivatives
neg_829	Sarcosine	12.0721	4.0303	10.1071	11.2866	13.7675	7.65922	34.5963	31.3993	16.9093	17.6083	39.5579	21.2255	9.82046	26.8828	2.73743	1.45282	0.00569786	1.34957	up	C00213	Glycine, serine and threonine metabolism(ko00260);;Arginine and proline metabolism(ko00330);;Metabolic pathways(ko01100)	--	--	--	--	HMDB0000271	107-97-1	Organic compounds	Organic acids and derivatives	Carboxylic acids and derivatives	Amino acids, peptides, and analogues
neg_8294	9(S)-HpOTrE	345.183	3044.08	2214.41	2933.82	997.507	2566.26	96.1732	398.71	77.4291	70.7435	112.329	139.959	2016.88	149.224	0.0739877	-3.75657	0.00864692	1.35696	down	C16321	alpha-Linolenic acid metabolism(ko00592);;Biosynthesis of secondary metabolites(ko01110)	--	--	--	--	--	--	--	--	--	--
neg_8321	MurNAc-6-P	25.9376	21.7052	37.8781	41.3732	36.4614	36.5386	77.4374	104.187	71.2998	78.3927	71.5897	76.9071	33.3157	79.9689	2.40034	1.26324	3.6035e-05	1.58018	up	--	--	--	--	--	--	--	--	--	--	--	--
neg_8324	MG(15:0/0:0/0:0)	1106.06	1166.97	1103	965.845	1018.9	803.472	103.565	87.8521	130.964	143.571	101.354	209.308	1027.37	129.436	0.125987	-2.98865	3.19841e-06	1.6719	down	--	--	--	--	--	--	HMDB0011563	--	Organic compounds	Lipids and lipid-like molecules	Glycerolipids	Monoradylglycerols
neg_8347	Calcidiol	10.0061	2.43172e-14	9.64391	2.09265	4.01995	3.81668	68.1975	163.045	70.0644	88.27	66.1843	35.6208	4.92988	81.897	16.6124	4.05419	0.00712018	1.3737	up	C01561	Steroid biosynthesis(ko00100);;Metabolic pathways(ko01100);;Biosynthesis of secondary metabolites(ko01110);;Parathyroid hormone synthesis, secretion and action(ko04928);;Tuberculosis(ko05152)	--	--	--	--	HMDB0003550	19356-17-3	Organic compounds	Lipids and lipid-like molecules	Steroids and steroid derivatives	Vitamin D and derivatives
neg_8397	Elatoside H	22.8354	89.3545	48.758	48.0848	43.2063	33.9743	2.43172e-14	2.43172e-14	2.43172e-14	2.43172e-14	2.43172e-14	9.48061	47.7022	1.5801	0.0331243	-4.91597	0.0037719	1.43186	down	--	--	--	--	--	--	HMDB0041356	171828-78-7	Organic compounds	Lipids and lipid-like molecules	Prenol lipids	Terpene glycosides
neg_8407	9(S)-HPOT	336.128	2278.5	2877.18	2426.17	1134.08	2644.79	85.6824	336.962	98.7425	89.9199	126.361	291.965	1949.48	171.606	0.0880265	-3.50592	0.00694317	1.38088	down	C16321	alpha-Linolenic acid metabolism(ko00592);;Biosynthesis of secondary metabolites(ko01110)	--	--	--	--	--	--	--	--	--	--
neg_8461	Esmolol	234.013	319.83	253.751	165.278	129.268	469.349	62.4617	40.3561	28.7641	6.67962	92.4336	22.7352	261.915	42.2384	0.161268	-2.63247	0.00597662	1.36964	down	C06980	--	--	--	--	--	HMDB0014333	103598-03-4	Organic compounds	Benzenoids	Phenol ethers	--
neg_852	Acarbose	98.3913	80.2823	76.1147	97.817	52.454	67.9529	59.6794	34.1583	41.0675	19.2481	27.4172	33.6153	78.8354	35.8643	0.454926	-1.13629	0.000997637	1.42178	down	C06802	Acarbose and validamycin biosynthesis(ko00525);;Metabolic pathways(ko01100);;Biosynthesis of secondary metabolites(ko01110)	--	--	--	--	HMDB0014429	56180-94-0	Organic compounds	Organic oxygen compounds	Organooxygen compounds	Carbohydrates and carbohydrate conjugates
neg_8520	2,4,7,9-Tetramethyl-5-decyne-4,7-diol	337.835	85.6115	451.399	317.784	335.46	366.89	200.198	7.3806	15.4836	13.3075	28.3304	47.9964	315.83	52.1161	0.165013	-2.59935	0.00182352	1.39818	down	--	--	--	--	--	--	HMDB0245484	--	Organic compounds	Organic oxygen compounds	Organooxygen compounds	Carbonyl compounds
neg_855	Etamucine	48.6514	20.0992	74.169	73.4144	70.3463	86.8752	25.197	22.3148	22.6698	13.7744	29.6703	18.3821	62.2592	22.0014	0.353384	-1.50069	0.00852196	1.3385	down	--	--	--	--	--	--	HMDB0251987	--	Organic compounds	Phenylpropanoids and polyketides	Stilbenes	--
neg_8626	Fingolimod	98.9211	109.134	76.8857	107.135	104.898	170.774	2.43172e-14	2.43172e-14	14.8436	6.2431	2.43172e-14	1.81327	111.291	3.81666	0.0342943	-4.86589	0.000308853	1.59142	down	--	--	--	--	--	--	HMDB0252262	--	Organic compounds	Organic nitrogen compounds	Organonitrogen compounds	Amines
neg_8632	16-Hydroxyhexadecanoic acid	108.505	244.671	308.127	293.311	192.865	391.222	47.3756	31.6673	42.8715	25.9908	62.4277	39.3531	256.45	41.6143	0.162271	-2.62353	0.00286125	1.46589	down	C18218	Cutin, suberine and wax biosynthesis(ko00073);;Metabolic pathways(ko01100)	--	--	--	--	HMDB0006294	506-13-8	Organic compounds	Lipids and lipid-like molecules	Fatty Acyls	Fatty acids and conjugates
neg_8633	xi-3-Nonenoic acid	2749.72	9500.9	12048.9	8134.94	6652.63	13037.5	984.896	1491.28	842.095	701.241	1469.1	1368.59	8687.44	1142.87	0.131554	-2.92627	0.00428576	1.43083	down	--	--	--	--	--	--	HMDB0303440	--	Organic compounds	Lipids and lipid-like molecules	Fatty Acyls	Fatty acids and conjugates
neg_8638	Camphorquinone	52.5498	76.4206	38.5054	44.8548	54.2878	71.47	28.3324	4.08844	10.6468	6.72726	50.744	28.5803	56.3481	21.5199	0.38191	-1.3887	0.00450994	1.28639	down	C14515	--	--	--	--	--	HMDB0249577	--	Organic compounds	Lipids and lipid-like molecules	Prenol lipids	Monoterpenoids
neg_8641	Grayanotoxin	98.3728	1251.19	600.524	759.933	725.675	1448.11	40.917	2.43172e-14	2.43172e-14	2.43172e-14	3.85478	28.7774	813.968	12.2582	0.0150598	-6.05315	0.00956576	1.34363	down	--	--	--	--	--	--	HMDB0246239	--	Organic compounds	Lipids and lipid-like molecules	Prenol lipids	Diterpenoids
neg_8682	13,14-dihydro-19(R)-hydroxyPGE1	32285.3	64719.3	35319	39272.2	41718.3	34790.5	4406.35	4583.4	3442.33	2839.58	2081.5	28345.7	41350.8	7616.48	0.184192	-2.44072	0.000396383	1.45741	down	--	--	--	--	--	--	--	--	--	--	--	--
neg_8703	Goshonoside F1	2074.34	1132.63	859.421	1371.33	521.696	495.362	2.43172e-14	2.43172e-14	25.4335	35.1174	2.43172e-14	2.43172e-14	1075.8	10.0918	0.00938078	-6.73608	0.00716128	1.38893	down	--	--	--	--	--	--	HMDB0038539	90851-24-4	Organic compounds	Lipids and lipid-like molecules	Prenol lipids	Terpene glycosides
neg_8709	Ethylestrenol	342.996	591.684	388.4	377.302	380.448	490.531	29.9579	57.7659	120.729	137.661	384.014	67.4038	428.56	132.922	0.31016	-1.68892	0.00138455	1.39427	down	--	--	--	--	--	--	HMDB0252076	--	Organic compounds	Lipids and lipid-like molecules	Steroids and steroid derivatives	Pregnane steroids
neg_8723	Opiorphin	82.0254	44.4703	63.2058	64.757	41.2784	35.2678	2.43172e-14	2.43172e-14	9.56619	4.90646	1.02579	27.8843	55.1675	7.23045	0.131064	-2.93166	0.000435056	1.491	down	--	--	--	--	--	--	HMDB0059792	--	Organic compounds	Organic acids and derivatives	Carboxylic acids and derivatives	Amino acids, peptides, and analogues
neg_8725	PG(PGJ2/i-12:0)	253.603	106.026	204.041	222.007	141.367	85.712	3.28449	2.43172e-14	33.0643	42.6919	2.43172e-14	12.0647	168.793	15.1842	0.0899577	-3.47461	0.00197492	1.47556	down	--	--	--	--	--	--	HMDB0271082	--	--	--	--	--
neg_8738	(R)-1-Octen-3-ol	75.8436	158.88	154.985	139.115	147.443	128.616	24.5011	28.2519	24.4561	21.4165	27.3995	24.1977	134.147	25.0371	0.18664	-2.42167	0.000309341	1.60118	down	--	--	--	--	--	--	HMDB0031299	--	Organic compounds	Lipids and lipid-like molecules	Fatty Acyls	Fatty alcohols
neg_8739	N-Nitrosobis(2-hydroxypropyl)amine	25.0704	9.11002	12.4968	23.4815	29.7239	28.5966	171.213	102.68	155.175	142.396	154.096	148.891	21.4132	145.742	6.80617	2.76684	1.13656e-05	1.65305	up	--	--	--	--	--	--	HMDB0251355	--	Organic compounds	Organic nitrogen compounds	Organonitrogen compounds	Organic nitroso compounds
neg_8766	8(R)-Hydroperoxylinoleic acid	1058.99	3933.54	4492.8	3331.92	1756.96	5456.89	233.89	405.077	323.351	290.647	397.723	483.891	3338.52	355.763	0.106563	-3.23022	0.00705794	1.38227	down	--	--	--	--	--	--	HMDB0004706	143343-95-7	Organic compounds	Lipids and lipid-like molecules	Fatty Acyls	Lineolic acids and derivatives
neg_879	Noradrenochrome	8.15321	7.00918	4.61708	4.93264	5.42944	6.42102	34.1679	24.7228	13.3614	16.0727	25.4319	21.8181	6.09376	22.5958	3.70802	1.89065	0.00249099	1.46894	up	--	--	--	--	--	--	HMDB0013030	490-89-1	Organic compounds	Organoheterocyclic compounds	Indoles and derivatives	--
neg_8809	LysoPC(20:5(5Z,8Z,11Z,14Z,17Z)/0:0)	48.6764	44.6907	35.4958	32.1093	78.3659	24.0307	1.7425	18.0299	8.7615	11.8534	6.30204	5.82955	43.8948	8.75315	0.199412	-2.32618	0.00517854	1.37236	down	--	--	--	--	--	--	HMDB0010397	--	Organic compounds	Lipids and lipid-like molecules	Glycerophospholipids	Glycerophosphocholines
neg_881	3h-Adrenaline	40.1012	63.7765	80.5262	49.2992	53.4004	57.5848	9.54453	15.7535	30.9812	33.5787	18.9747	13.7076	57.4481	20.4234	0.35551	-1.49204	0.000458223	1.46696	down	--	--	--	--	--	--	HMDB0246263	--	Organic compounds	Organic oxygen compounds	Organooxygen compounds	Alcohols and polyols
neg_8817	12-Methyltridecanal	12.0768	23.4877	20.3394	19.9136	12.9943	27.1691	5.97875	5.16909	7.65718	6.573	7.54316	5.04901	19.3302	6.32837	0.327383	-1.61095	0.00253224	1.4662	down	--	--	LMFA06000257	Fatty Acyls [FA]	Fatty aldehydes [FA06]	--	HMDB0032432	75853-49-5	Organic compounds	Lipids and lipid-like molecules	Fatty Acyls	Fatty aldehydes
neg_8819	N-Eicosapentaenoyl Isoleucine	13.3638	23.0164	43.9316	34.614	25.7646	19.3182	2.92152	0.806502	2.53726	0.972002	2.17201	3.36615	26.6681	2.12924	0.0798422	-3.6467	0.00271034	1.47558	down	--	--	--	--	--	--	HMDB0242073	--	--	--	--	--
neg_8822	Val-Tyr-Leu-Arg	170.239	416.283	614.366	339.882	257.03	596.058	22.8601	29.4909	230.253	196.526	81.2261	55.2876	398.976	102.607	0.257177	-1.95917	0.00789883	1.28284	down	--	--	--	--	--	--	HMDB0304815	--	Organic compounds	Lipids and lipid-like molecules	Fatty Acyls	Fatty acyl thioesters
neg_8842	(Z)-5-[(2R,3S,4S)-4-Hydroxy-2-[(E)-3-hydroxyoct-1-enyl]oxan-3-yl]pent-3-enoic acid	1659.12	2156.14	2500.12	2713.8	2110.53	1316.25	6385.67	5453.7	5066.25	4094.85	5040.41	4808.66	2075.99	5141.59	2.47669	1.30841	2.05516e-05	1.58851	up	--	--	--	--	--	--	HMDB0244345	--	Organic compounds	Organic acids and derivatives	Hydroxy acids and derivatives	Medium-chain hydroxy acids and derivatives
neg_8845	3b-Hydroxy-6b-angeloyloxy-7(11)-eremophilen-12,8b-olide	154.562	225.049	234.661	255.077	152.059	108.48	676.374	492.188	485.807	403.363	479.641	440.09	188.315	496.244	2.63518	1.3979	0.00011569	1.54376	up	--	--	--	--	--	--	HMDB0032895	199675-13-3	Organic compounds	Lipids and lipid-like molecules	Prenol lipids	Terpene lactones
neg_8860	17,20,21-Trihydroxypregn-4-en-3-one	302.897	215.423	384.086	337.987	202.122	139.53	732.302	340.994	652.602	475.515	688.841	423.274	263.674	552.255	2.09446	1.06658	0.00508262	1.31092	up	--	--	--	--	--	--	HMDB0246985	--	Organic compounds	Lipids and lipid-like molecules	Steroids and steroid derivatives	Hydroxysteroids
neg_8885	(24E)-15alpha-Acetoxy-3alpha-hydroxy-23-oxo-7,9(11),24-lanostatrien-26-oic acid	1751.83	846.728	796.47	1027.77	1183.15	1430	2.43172e-14	7.74256	15.9012	16.2343	21.0035	6.84762	1172.66	11.2882	0.00962616	-6.69882	0.00056388	1.58001	down	--	--	--	--	--	--	HMDB0035387	117383-35-4	Organic compounds	Lipids and lipid-like molecules	Fatty Acyls	Fatty alcohols
neg_8907	2-Nonene-1,4-diol	121.052	169.249	232.267	334.51	206.292	210.32	42.1441	53.8185	41.2736	40.3254	41.0216	40.9	212.282	43.2472	0.203725	-2.2953	0.00211124	1.50165	down	--	--	--	--	--	--	HMDB0245271	--	Organic compounds	Lipids and lipid-like molecules	Fatty Acyls	Fatty alcohols
neg_8978	Farnesoic acid	501.516	820.175	622.974	665.724	573.071	758.137	141.027	163.749	170.544	87.9294	66.0278	271.771	656.933	150.175	0.2286	-2.1291	1.46353e-05	1.60718	down	C16502	Insect hormone biosynthesis(ko00981)	--	--	--	--	--	--	--	--	--	--
neg_9023	PA(20:0/17:0)	12.2465	14.9521	12.7803	37.5478	2.43172e-14	26.8828	630.219	207.075	403.629	402.797	942.49	253.935	17.4016	473.358	27.202	4.76564	0.00943793	1.34889	up	--	--	LMGP10010513	Glycerophospholipids [GP]	Glycerophosphates [GP10]	Diacylglycerophosphates [GP1001]	HMDB0115066	--	Organic compounds	Lipids and lipid-like molecules	Glycerophospholipids	Glycerophosphates
neg_9034	6b-Hydroxymethandienone	19.4516	112.593	95.8022	150.827	39.505	126.985	4.37975	7.77056	6.47437	4.42882	1.40525	3.02817	90.8606	4.58115	0.0504195	-4.30987	0.00910225	1.35839	down	--	--	--	--	--	--	HMDB0005832	33526-41-9	Organic compounds	Lipids and lipid-like molecules	Steroids and steroid derivatives	Androstane steroids
neg_9050	Chenodeoxycholic acid glycine conjugate	8664.46	18061.3	15567.8	15175.5	14953.8	12350.2	6598.51	6493.94	6125.77	5531.19	3947.49	6536.09	14128.9	5872.17	0.415615	-1.26668	0.00100414	1.5052	down	--	--	LMST05030008	Sterol Lipids [ST]	Steroid conjugates [ST05]	Glycine conjugates [ST0503]	HMDB0000637	640-79-9	Organic compounds	Lipids and lipid-like molecules	Steroids and steroid derivatives	Bile acids, alcohols and derivatives
neg_9066	Heptadecanoic acid	93.9294	130.099	189.826	186.471	128.941	121.038	76.9627	87.9866	57.6953	49.1525	77.7503	53.8202	141.717	67.2279	0.474381	-1.07588	0.00354774	1.39121	down	--	--	LMFA01010017	Fatty Acyls [FA]	Fatty Acids and Conjugates [FA01]	Straight chain fatty acids [FA0101]	HMDB0002259	506-12-7	Organic compounds	Lipids and lipid-like molecules	Fatty Acyls	Fatty acids and conjugates
neg_9074	Cholyl-L-dopa	121.579	338.599	808.45	438.617	247.348	516.929	2.43172e-14	2.43172e-14	37.4049	30.683	2.43172e-14	2.43172e-14	411.92	11.348	0.0275489	-5.18186	0.00920325	1.35025	down	--	--	--	--	--	--	HMDB0242386	--	--	--	--	--
neg_9097	Elatoside G	55.9087	72.4793	51.8601	32.2344	27.7748	84.3053	14.6235	2.43172e-14	31.1613	35.1782	5.09865	2.11676	54.0938	14.6964	0.271684	-1.88	0.00584481	1.2802	down	--	--	--	--	--	--	HMDB0041347	171828-77-6	Organic compounds	Lipids and lipid-like molecules	Prenol lipids	Triterpenoids
neg_9129	VPGPR Enterostatin	1131.1	665.635	440.759	441.178	494.378	760.069	63.5931	229.597	108.368	105.838	80.9909	94.7364	655.52	113.854	0.173685	-2.52545	0.00360155	1.43009	down	--	--	--	--	--	--	HMDB0003577	144964-56-7	Organic compounds	Organic acids and derivatives	Carboxylic acids and derivatives	Amino acids, peptides, and analogues
neg_9142	PI(PGF1alpha/20:0)	12.5559	6.27128	13.2662	11.902	8.05974	1.28231	2.43172e-14	2.43172e-14	2.43172e-14	2.43172e-14	2.43172e-14	2.43172e-14	8.88958	2.43172e-14	2.73547e-15	-48.3771	0.00531255	1.4204	down	--	--	--	--	--	--	HMDB0277060	--	--	--	--	--
neg_9151	Decanoic acid	25.3093	26.3162	25.5052	23.8294	27.0853	29.1576	2.43172e-14	2.43172e-14	2.53254	3.66411	5.39367	4.0178	26.2005	2.60135	0.0992864	-3.33226	3.30275e-09	1.68279	down	C01571	Fatty acid biosynthesis(ko00061);;Metabolic pathways(ko01100)	LMFA01010010	Fatty Acyls [FA]	Fatty Acids and Conjugates [FA01]	Straight chain fatty acids [FA0101]	HMDB0000511	334-48-5	Organic compounds	Lipids and lipid-like molecules	Fatty Acyls	Fatty acids and conjugates
neg_9155	Hexosylsphingosine	15050.1	4311.01	12568.2	13085.1	4968.96	8057.32	196.93	858.485	3363.04	1230.14	4924.58	2190.8	9673.44	2127.33	0.219915	-2.18498	0.00770374	1.31894	down	--	--	--	--	--	--	HMDB0253164	--	Organic compounds	Lipids and lipid-like molecules	Sphingolipids	Glycosphingolipids
neg_9156	Piperdial	6243.47	1714.41	5107.63	5235.91	1511.15	1998.94	15.7521	7.44595	184.478	256.427	25.1535	41.3384	3635.25	88.4325	0.0243264	-5.36133	0.00927183	1.35874	down	C09711	--	--	--	--	--	HMDB0035798	100288-36-6	Organic compounds	Organic oxygen compounds	Organooxygen compounds	Alcohols and polyols
neg_9157	Penitrem D	122.183	69.3368	140.351	138.233	132.104	72.1998	22.1203	41.1493	50.0049	48.3552	42.1855	31.1706	112.401	39.1643	0.348432	-1.52105	0.00199051	1.4601	down	C20596	Indole diterpene alkaloid biosynthesis(ko00403)	--	--	--	--	HMDB0256240	--	Organic compounds	Organoheterocyclic compounds	Naphthopyrans	--
neg_9169	Icosanoic acid	1361.31	831.498	575.77	891.529	1126.63	470.162	5416.28	3326	3847.7	4109.27	6615.57	3572.82	876.15	4481.27	5.11473	2.35466	0.000672658	1.54298	up	C06425	Biosynthesis of unsaturated fatty acids(ko01040)	LMFA01010020	Fatty Acyls [FA]	Fatty Acids and Conjugates [FA01]	Straight chain fatty acids [FA0101]	HMDB0002212	506-30-9	Organic compounds	Lipids and lipid-like molecules	Fatty Acyls	Fatty acids and conjugates
neg_9177	DG(21:0/20:5(7Z,9Z,11E,13E,17Z)-3OH(5,6,15)/0:0)	83.3745	11.6807	1.1806	14.5959	42.9711	1.66289	1199.55	454.225	542.976	583.243	1627.93	544.742	25.9109	825.444	31.857	4.99354	0.0092334	1.3511	up	--	--	--	--	--	--	HMDB0296579	--	--	--	--	--
neg_9204	3alpha,7alpha,12alpha,26-Tetrahydroxy-5beta-cholestane	180.25	356.491	192.051	225.738	255.963	347.568	8.36809	12.4133	38.0336	34.8889	29.3585	30.5261	259.677	25.5981	0.0985766	-3.34261	0.00056391	1.56551	down	C05446	Primary bile acid biosynthesis(ko00120);;Metabolic pathways(ko01100)	LMST04030014	Sterol Lipids [ST]	Bile acids and derivatives [ST04]	C27 bile acids, alcohols, and derivatives [ST0403]	HMDB0001231	862-53-3	Organic compounds	Lipids and lipid-like molecules	Steroids and steroid derivatives	Bile acids, alcohols and derivatives
neg_9210	Hydroxydestruxin B	59.5686	127.587	234.282	122.989	63.2257	128.394	10.426	9.63275	15.8964	15.7115	1.54811	13.9661	122.675	11.1968	0.0912726	-3.45367	0.00747692	1.37449	down	--	--	--	--	--	--	HMDB0040135	--	Organic compounds	Organic acids and derivatives	Peptidomimetics	Depsipeptides
neg_9213	PE(22:1(13Z)/PGF2alpha)	6.97241	16.0475	11.012	8.00207	4.27575	5.77741	2.43172e-14	2.43172e-14	1.52568	0.188558	0.340158	2.43172e-14	8.68119	0.342399	0.0394415	-4.66414	0.00464642	1.41893	down	--	--	--	--	--	--	HMDB0283848	--	--	--	--	--
neg_9216	PC(24:1(15Z)/22:6(5Z,7Z,10Z,13Z,16Z,19Z)-OH(4))	2.81673	7.92653	8.65667	6.49792	2.51992	5.39576	2.43172e-14	2.43172e-14	2.43172e-14	2.43172e-14	2.43172e-14	2.43172e-14	5.63559	2.43172e-14	4.31493e-15	-47.7196	0.00297285	1.47258	down	--	--	--	--	--	--	HMDB0288774	--	--	--	--	--
neg_9218	alpha-Bisabolol oxide C	450.387	349.98	293.912	366.562	322.259	476.956	200.194	150.508	205.239	89.8087	239.635	212.341	376.676	182.954	0.485708	-1.04184	0.000475328	1.46127	down	--	--	--	--	--	--	HMDB0038138	59861-08-4	Organic compounds	Organoheterocyclic compounds	Oxanes	--
neg_9237	3-Ethyl-4-(9-hydroxy-4,6,8,10-tetramethyl-7-oxododec-4-en-2-yl)oxetan-2-one	1314.13	1533.87	2259.98	1893.3	2009.75	1944.78	736.267	329.287	885.913	956.486	1208.99	1345.57	1825.97	910.419	0.498595	-1.00406	0.00113582	1.3913	down	--	--	--	--	--	--	HMDB0251673	--	Organic compounds	Lipids and lipid-like molecules	Prenol lipids	Terpene lactones
neg_932	PA(2:0/PGF2alpha)	415.87	714.636	1699.4	1080.83	973.755	545.699	120.977	104.382	86.185	67.1312	56.8678	104.199	905.032	89.957	0.0993964	-3.33066	0.00756674	1.37524	down	--	--	--	--	--	--	HMDB0266515	--	--	--	--	--
neg_9320	Mutilin	125.865	97.6158	22.3824	102.295	127.124	80.3265	9.12998	15.4721	18.8067	15.2688	67.2638	20.9572	92.6014	24.4831	0.264392	-1.91925	0.00572228	1.3062	down	--	--	--	--	--	--	HMDB0254962	--	Organic compounds	Lipids and lipid-like molecules	Prenol lipids	Diterpenoids
neg_933	N-Acetyl-N6,O-didemethylpuromycin-5'-phosphate	5.80303	1.59886	28.0198	8.63144	6.01977	8.13802	40.8415	40.9788	25.7785	14.0388	19.7878	33.5657	9.70182	29.1652	3.00615	1.58792	0.00865627	1.22631	up	C07029	Biosynthesis of various antibiotics(ko00998);;Metabolic pathways(ko01100);;Biosynthesis of secondary metabolites(ko01110)	--	--	--	--	--	--	--	--	--	--
neg_9348	alpha-Linolenic acid	528.268	454.154	393.093	467.27	457.348	760.725	103.452	94.7386	250.325	216.649	256.207	175.168	510.143	182.757	0.358246	-1.48098	0.000712991	1.47106	down	C06427	alpha-Linolenic acid metabolism(ko00592);;Biosynthesis of unsaturated fatty acids(ko01040);;Biosynthesis of plant secondary metabolites(ko01060);;Biosynthesis of plant hormones(ko01070);;Metabolic pathways(ko01100);;Biosynthesis of secondary metabolites(ko01110)	LMFA01030152	Fatty Acyls [FA]	Fatty Acids and Conjugates [FA01]	Unsaturated fatty acids [FA0103]	HMDB0001388	463-40-1	Organic compounds	Lipids and lipid-like molecules	Fatty Acyls	Lineolic acids and derivatives
neg_9389	5-Azanonane deriv.	84.1332	337.483	591.097	347.091	325.987	166.634	2.43172e-14	0.057412	3.72759	2.43172e-14	2.43172e-14	0.749253	308.738	0.755709	0.00244774	-8.67433	0.00761854	1.37449	down	--	--	--	--	--	--	HMDB0249975	--	Organic compounds	Benzenoids	Benzene and substituted derivatives	Phenylbutylamines
neg_9400	LysoPC(22:5(4Z,7Z,10Z,13Z,16Z)/0:0)	2080.44	1283.01	2436.04	1954.81	3595.23	1121.86	215.291	153.785	188.278	146.632	172.349	226.862	2078.57	183.866	0.0884582	-3.49886	0.00346666	1.45328	down	--	--	--	--	--	--	HMDB0010402	--	Organic compounds	Lipids and lipid-like molecules	Glycerophospholipids	Glycerophosphocholines
neg_9402	DG(12:0/22:6(4Z,8Z,10Z,13Z,16Z,19Z)-OH(7)/0:0)	494.432	337.566	182.492	342.422	415.286	228.072	18.539	8.90514	82.0426	76.6509	175.777	55.7854	333.378	69.6167	0.208822	-2.25965	0.0013186	1.43828	down	--	--	--	--	--	--	HMDB0294769	--	--	--	--	--
neg_9405	3-hydroxypentadecanoic acid	349.265	357.685	420.394	381.207	485.163	494.214	105.125	137.633	203.377	211.237	100.537	154.923	414.655	152.139	0.366904	-1.44652	1.60977e-05	1.58712	down	--	--	--	--	--	--	HMDB0061657	--	Organic compounds	Lipids and lipid-like molecules	Fatty Acyls	Fatty acids and conjugates
neg_9406	Prostaglandin H3	2254.73	1924.94	1842.08	2037.16	1437.8	1704.3	231.226	184.58	722.15	895.195	321.686	270.931	1866.83	437.628	0.234422	-2.09282	6.45651e-06	1.60379	down	--	--	--	--	--	--	HMDB0013040	60114-66-1	Organic compounds	Lipids and lipid-like molecules	Fatty Acyls	Eicosanoids
neg_9424	Palmitoylglycine	92.8123	235.18	490.993	401.284	504.681	456.918	107.539	104.079	96.7977	109.484	21.8918	37.9484	363.645	79.6233	0.218959	-2.19127	0.00744924	1.34941	down	--	--	--	--	--	--	HMDB0013034	158305-64-7	Organic compounds	Organic acids and derivatives	Carboxylic acids and derivatives	Amino acids, peptides, and analogues
neg_9430	PE(16:0/0:0)	9813.04	13930.6	19369.1	14221.9	13980.8	10152.7	7585.53	9056	4214	5336.03	2842.31	7191.52	13578	6037.57	0.444658	-1.16923	0.00178356	1.3884	down	--	--	LMGP02050002	Glycerophospholipids [GP]	Glycerophosphoethanolamines [GP02]	Monoacylglycerophosphoethanolamines [GP0205]	HMDB0011503	53862-35-4	Organic compounds	Lipids and lipid-like molecules	Glycerophospholipids	Glycerophosphoethanolamines
neg_9453	(R)-Sulcatol	27.8028	25.3025	57.5652	39.5959	44.1179	26.9403	14.6432	19.4354	9.85304	10.8277	5.13146	18.3603	36.8874	13.0419	0.353558	-1.49998	0.00414085	1.36623	down	--	--	LMFA05000566	Fatty Acyls [FA]	Fatty alcohols [FA05]	--	HMDB0030030	4630-06-2	Organic compounds	Lipids and lipid-like molecules	Fatty Acyls	Fatty alcohols
neg_9461	PE(20:4(5Z,8Z,11Z,14Z)/P-18:1(11Z))	17.5484	15.0668	25.1798	22.1339	13.6912	21.6018	2.43172e-14	0.576758	3.15909	2.86032	4.45909	4.51855	19.2037	2.59564	0.135164	-2.88722	8.32824e-05	1.59704	down	--	--	--	--	--	--	HMDB0009413	--	Organic compounds	Lipids and lipid-like molecules	Glycerophospholipids	Glycerophosphoethanolamines
neg_9474	9(S)-HODE	4082.82	8204.21	11241.9	11816.9	7348.62	15900.5	1605.79	985.386	1244.34	994.723	1786.2	1054.44	9765.82	1278.48	0.130914	-2.93331	0.00382785	1.44579	down	C14767	Linoleic acid metabolism(ko00591);;PPAR signaling pathway(ko03320)	--	--	--	--	HMDB0004670	73543-67-6	Organic compounds	Lipids and lipid-like molecules	Fatty Acyls	Lineolic acids and derivatives
neg_9517	(3beta,17alpha,23S,24S)-17,23-Epoxy-3,24,29-trihydroxy-27-norlanost-8-en-15-one	4378.41	3145.5	2276.75	2609.87	3025.9	3671.17	66.697	79.388	130.343	137.12	167.496	111.322	3184.6	115.395	0.0362352	-4.78647	0.000169645	1.62487	down	--	--	--	--	--	--	HMDB0035144	--	Organic compounds	Lipids and lipid-like molecules	Prenol lipids	Triterpenoids
neg_9565	N-Myristoyl Arginine	883.168	1306.6	1714.46	2133.8	2063.78	1562.62	359.625	1369.13	580.912	563.587	246.943	950.081	1610.74	678.38	0.421161	-1.24756	0.00470765	1.28881	down	--	--	--	--	--	--	HMDB0242046	--	Organic compounds	Organic acids and derivatives	Carboxylic acids and derivatives	Amino acids, peptides, and analogues
neg_9571	6-Hydroxyemedastine	317.983	229.073	205.433	161.618	184.02	212.761	138.78	28.7337	108.011	92.935	151.634	110.539	218.481	105.106	0.481074	-1.05567	0.00271982	1.33625	down	--	--	--	--	--	--	HMDB0060785	--	Organic compounds	Organoheterocyclic compounds	Benzimidazoles	--
neg_9599	(1R,2S,3S,4R)-p-Menthane-2,3-diol	50.9106	92.2283	224.98	89.5793	101.636	128.527	3.81822	2.02402	2.08016	1.45999	31.3459	12.7111	114.644	8.90656	0.0776891	-3.68614	0.00672789	1.3669	down	--	--	--	--	--	--	HMDB0035723	51745-21-2	Organic compounds	Lipids and lipid-like molecules	Prenol lipids	Monoterpenoids
neg_9614	Andromedol	63.9826	24.558	71.3036	66.5312	72.7754	100.978	131.3	351.167	313.785	307.689	299.341	274.206	66.6881	279.582	4.19238	2.06777	0.000643146	1.53148	up	--	--	--	--	--	--	HMDB0248396	--	Organic compounds	Lipids and lipid-like molecules	Prenol lipids	Diterpenoids
neg_9639	SM(d18:1/20:5(5Z,8Z,11Z,14Z,16E)-OH(18R))	23.4326	31.4133	42.2717	31.0838	22.2105	38.218	31.5431	2.15253	4.54692	2.43172e-14	2.24036	16.8271	31.4383	9.55167	0.303822	-1.7187	0.00576546	1.2895	down	--	--	--	--	--	--	HMDB0290534	--	--	--	--	--
neg_966	Hydroxypropionic acid	103.037	158.962	218.841	198.342	147.138	135.588	59.859	64.7679	52.168	53.6515	28.887	65.4736	160.318	54.1345	0.33767	-1.56631	0.00108372	1.50347	down	--	--	--	--	--	--	HMDB0000700	503-66-2	Organic compounds	Organic acids and derivatives	Hydroxy acids and derivatives	Beta hydroxy acids and derivatives
neg_9660	10-Oxo-11-octadecen-13-olide	2687.67	4360.14	6163.25	4855.77	5347.28	7707.43	1985.62	3171.44	1564.05	1397.44	1673.51	1892.85	5186.92	1947.49	0.375461	-1.41327	0.00402372	1.38106	down	--	--	--	--	--	--	HMDB0029786	--	Organic compounds	Phenylpropanoids and polyketides	Macrolides and analogues	--
neg_9662	Dihydro-beta-erythroidine	1038	2956.48	3770.71	2564.8	2050.83	1857.75	318.782	241.63	357.836	386.714	111.209	326.316	2373.1	290.415	0.122378	-3.03058	0.00284566	1.46831	down	C13682	--	--	--	--	--	HMDB0251290	--	Organic compounds	Organoheterocyclic compounds	Indoles and derivatives	--
neg_9695	Palmitaldehyde	39.3349	75.3884	42.6149	55.0334	66.4701	65.1148	24.9854	15.822	19.0902	13.6006	31.5168	16.2514	57.3261	20.2111	0.352563	-1.50405	0.000638927	1.49072	down	C00517	Fatty acid degradation(ko00071)	LMFA06000088	Fatty Acyls [FA]	Fatty aldehydes [FA06]	--	HMDB0001551	629-80-1	Organic compounds	Lipids and lipid-like molecules	Fatty Acyls	Fatty aldehydes
neg_9701	Cholylhistidine	25.9553	64.7471	45.7875	32.9581	34.6995	36.5124	10.2621	10.3905	6.95523	8.52132	9.07161	19.1489	40.11	10.7249	0.267388	-1.90299	0.0024069	1.43875	down	--	--	--	--	--	--	HMDB0242389	--	Organic compounds	Lipids and lipid-like molecules	Steroids and steroid derivatives	Bile acids, alcohols and derivatives
neg_9704	Contignasterol	38.6387	34.4802	43.2198	84.5178	17.6028	25.8399	2.43172e-14	2.43172e-14	1.09468	0.0929655	0.00277837	2.43172e-14	40.7165	0.198404	0.00487281	-7.68103	0.00806596	1.37955	down	C19902	--	--	--	--	--	HMDB0250439	--	Organic compounds	Lipids and lipid-like molecules	Prenol lipids	Triterpenoids
neg_9789	PC(22:4(7Z,10Z,13Z,16Z)/18:1(11Z))	278.923	635.428	1012.64	578.346	526.551	408.139	36.4524	67.349	275.609	318.743	54.4127	134.668	573.338	147.872	0.257915	-1.95503	0.00678115	1.30271	down	--	--	LMGP01012231	Glycerophospholipids [GP]	Glycerophosphocholines [GP01]	Diacylglycerophosphocholines [GP0101]	HMDB0008629	--	Organic compounds	Lipids and lipid-like molecules	Glycerophospholipids	Glycerophosphocholines
neg_9800	9-OxoODE	2756.46	8649.06	10597.6	10551.4	4951.61	11314.4	854.596	1162.99	309.807	238.646	732.929	1040.29	8136.76	723.209	0.0888817	-3.49197	0.00336841	1.4561	down	C14766	Linoleic acid metabolism(ko00591)	LMFA02000251	Fatty Acyls [FA]	Octadecanoids [FA02]	Other Octadecanoids [FA0200]	HMDB0004669	--	Organic compounds	Lipids and lipid-like molecules	Fatty Acyls	Lineolic acids and derivatives
neg_9827	Alisol B	1475.89	801.913	1207.25	974.093	728.098	1000.29	347.525	294.063	539.312	810.866	588.629	232.842	1031.26	468.873	0.454661	-1.13714	0.00311487	1.33292	down	C17460	--	--	--	--	--	HMDB0248141	--	Organic compounds	Lipids and lipid-like molecules	Prenol lipids	Triterpenoids
neg_9857	3,7-Dihydroxy-25-methoxycucurbita-5,23-dien-19-al	918.771	703.56	555.73	626.721	714.224	907.182	52.4458	38.5567	83.0398	73.6485	86.1572	98.9031	737.698	72.1252	0.0977706	-3.35446	8.40048e-05	1.6372	down	--	--	--	--	--	--	HMDB0039362	--	Organic compounds	Lipids and lipid-like molecules	Steroids and steroid derivatives	Cucurbitacins
neg_9858	Fasciculol C	270.155	241.674	186.345	154.853	109.912	293.871	4.9199	2.43172e-14	31.8399	15.6796	87.9917	18.4269	209.469	26.4763	0.126398	-2.98396	0.000716311	1.49328	down	--	--	--	--	--	--	HMDB0035853	65694-19-1	Organic compounds	Lipids and lipid-like molecules	Prenol lipids	Triterpenoids
neg_9867	LysoPC(16:0/0:0)	15731.3	16183.5	17821.9	13142.9	12932.5	9741.98	4620.42	7426.18	6875.56	9380.71	6324.16	2909.45	14259	6256.08	0.438746	-1.18854	0.000400241	1.46947	down	--	--	--	--	--	--	HMDB0010382	17364-16-8	Organic compounds	Lipids and lipid-like molecules	Glycerophospholipids	Glycerophosphocholines
neg_9869	N-(Heptan-4-yl)benzo[d][1,3]dioxole-5-carboxamide	185.329	231.679	507.801	278.521	229.203	198.152	45.2169	42.0917	59.7702	79.9977	33.1692	43.7312	271.781	50.6628	0.186411	-2.42344	0.00601674	1.39277	down	--	--	--	--	--	--	HMDB0032305	745047-51-2	Organic compounds	Organoheterocyclic compounds	Benzodioxoles	--
neg_9899	HEDERAGENIN	4689.82	4564.41	5085.91	3065.96	3463.81	3470.3	1679.45	1360.52	2017.65	2544.83	2362.01	1170	4056.7	1855.74	0.457451	-1.12831	0.000457562	1.47307	down	--	--	--	--	--	--	HMDB0253065	--	Organic compounds	Lipids and lipid-like molecules	Prenol lipids	Triterpenoids
neg_9904	N-Arachidonoyl Arginine	310.165	200.286	348.827	83.7297	146.636	136.014	16.1651	4.2633	25.1535	36.71	51.6306	2.43172e-14	204.276	22.3204	0.109266	-3.19408	0.00738451	1.35873	down	--	--	--	--	--	--	HMDB0241990	--	--	--	--	--
neg_9931	9,11-methane-epoxy PGF1α	17789.2	24799	24170.2	18160	17207.1	20487.1	741.706	7011.84	14776.5	14635.6	10938.2	3514.45	20435.4	8603.06	0.420988	-1.24815	0.00260637	1.37477	down	--	--	--	--	--	--	--	--	--	--	--	--
neg_9933	Digitoxigenin	131.651	191.682	176.643	132.926	140.058	130.377	14.6318	56.2745	102.144	114.041	86.8671	33.5498	150.556	67.9181	0.451115	-1.14843	0.00228921	1.36616	down	--	--	LMST01120001	Sterol Lipids [ST]	Sterols [ST01]	Cardanolides and derivatives [ST0112]	HMDB0251274	--	Organic compounds	Lipids and lipid-like molecules	Steroids and steroid derivatives	Steroid lactones
neg_9934	1-(6Z,9Z,12Z,15Z-octadecatetraenoyl)-glycero-3-phosphate	245.041	378.54	264.709	189.418	129.635	227.66	2.43172e-14	16.8187	97.0704	64.5168	46.3053	6.36238	239.167	38.5123	0.161027	-2.63463	0.00105176	1.4691	down	--	--	LMGP10050024	Glycerophospholipids [GP]	Glycerophosphates [GP10]	Monoacylglycerophosphates [GP1005]	HMDB0062309	--	Organic compounds	Lipids and lipid-like molecules	Glycerophospholipids	Glycerophosphates
neg_9940	DG(20:5(5Z,8Z,11Z,14Z,17Z)/22:4(7Z,10Z,13Z,16Z)/0:0)	367.151	627.298	393.468	363.951	329.717	379.369	21.6123	54.4123	313.908	284.739	178.707	46.8919	410.159	150.045	0.365822	-1.45079	0.00368717	1.30901	down	--	--	--	--	--	--	HMDB0007582	--	Organic compounds	Lipids and lipid-like molecules	Glycerolipids	Diradylglycerols
neg_9941	PC(PGF1alpha/18:0)	3.47559	3.06591	10.0524	5.74636	2.35718	5.05279	2.43172e-14	0.131529	1.70263	0.494032	0.300263	2.43172e-14	4.95837	0.438076	0.0883509	-3.50061	0.00981209	1.32211	down	--	--	--	--	--	--	HMDB0286304	--	--	--	--	--
neg_9996	Neopikromycin	430.469	464.596	475.211	374.213	485.189	386.245	216.808	145.49	241.693	286.785	221.595	171.053	435.987	213.904	0.49062	-1.02732	1.36372e-05	1.57947	down	C20739	Biosynthesis of 12-, 14- and 16-membered macrolides(ko00522);;Biosynthesis of secondary metabolites(ko01110)	--	--	--	--	--	--	--	--	--	--
pos_10	Amyl nitrate	53.9891	30.0402	44.6391	63.6023	40.4318	61.1973	23.0289	11.1246	10.5651	12.6182	2.43445	11.0843	48.9833	11.8093	0.241088	-2.05237	0.000328661	1.52866	down	--	--	--	--	--	--	HMDB0256295	--	Organic compounds	Organic oxygen compounds	Organic oxoanionic compounds	Organic nitrates
pos_1093	CDP-DG(LTE4/20:1(11Z))	85.4453	34.8349	31.4557	37.7559	40.4574	11.1132	382.825	416.033	199.403	197.829	608.964	414.491	40.177	369.924	9.20735	3.20279	0.00314604	1.45445	up	--	--	--	--	--	--	HMDB0291734	--	--	--	--	--
pos_1096	Arg Tyr Asp Trp	3685.09	3440.19	2447.03	2753.08	2837.47	1890.23	43328.9	39097.7	17260.9	18824.9	78338.1	46679.3	2842.18	40588.3	14.2807	3.83599	0.00894979	1.35796	up	--	--	--	--	--	--	--	--	--	--	--	--
pos_1149	Val Tyr His Met	15110.5	9457.96	12119.8	19487.8	13117.7	5594.46	30612.6	29281.9	28174.5	30342	34375.9	24615.8	12481.4	29567.1	2.3689	1.24422	5.26036e-05	1.55968	up	--	--	--	--	--	--	--	--	--	--	--	--
pos_1159	p-Hydroxynefazodone	140.754	122.978	152.249	205.445	118.814	62.7225	175.823	293.939	340.906	283.904	325.574	193.56	133.827	268.951	2.00969	1.00697	0.00332284	1.32952	up	--	--	--	--	--	--	HMDB0256044	--	Organic compounds	Organoheterocyclic compounds	Diazinanes	Piperazines
pos_1173	3,8-Divinyl-2,7,12,18-tetramethyl-21H,22H,23H,24H-porphyrin-13,17-dipropanoic acid	1802.52	1441.46	1858.1	2824.29	2162.46	1135.47	3132.61	4105.29	5474.7	4619.63	3084.16	2890.77	1870.72	3884.53	2.07649	1.05415	0.00322743	1.35147	up	--	--	--	--	--	--	HMDB0260018	--	--	--	--	--
pos_1183	Tyr Phe Phe Phe	41659.5	44439	33464.3	31551.4	33022.8	29899.5	63783	93683.7	104800	85112.4	97203.2	87915.9	35672.8	88749.8	2.48789	1.31492	7.75324e-05	1.59953	up	--	--	--	--	--	--	--	--	--	--	--	--
pos_1187	Allosamidin	268.367	376.466	310.844	213.772	253.973	211.407	582.24	743.306	731.997	580.718	771.04	819.134	272.472	704.739	2.58647	1.37098	1.38218e-05	1.61109	up	--	--	--	--	--	--	HMDB0248160	--	Organic compounds	Organic oxygen compounds	Organooxygen compounds	Carbohydrates and carbohydrate conjugates
pos_1195	Salbostatin	103.453	164.27	162.668	92.8804	86.2956	70.4843	0.000251053	2.43172e-14	9.19747	12.2307	2.43172e-14	2.43172e-14	113.342	3.57141	0.03151	-4.98804	0.00102695	1.53731	down	C17698	Acarbose and validamycin biosynthesis(ko00525);;Biosynthesis of secondary metabolites(ko01110)	--	--	--	--	--	--	--	--	--	--
pos_1233	Putaminoxin	229.857	213.062	314.278	290.511	317.102	415.433	564.586	720.249	708.856	884.67	519.404	681.933	296.707	679.95	2.29165	1.19639	0.000240326	1.52523	up	C08509	--	--	--	--	--	--	--	--	--	--	--
pos_1331	Hexylbenzene	208.012	205.329	179.836	196.503	208.899	238.056	408.263	532.706	353.922	446.981	382.37	384.879	206.106	418.187	2.02899	1.02076	0.000265744	1.5774	up	--	--	--	--	--	--	HMDB0061815	--	Organic compounds	Benzenoids	Benzene and substituted derivatives	--
pos_1338	Antibiotic X 14889A	854.346	1443.83	1447.05	1736.56	1801.73	2682.68	5926.35	18282.7	10972	13512.8	3480.88	10830.7	1661.03	10500.9	6.32189	2.66036	0.00919542	1.34294	up	--	--	--	--	--	--	HMDB0033336	97671-96-0	Organic compounds	Lipids and lipid-like molecules	Prenol lipids	Sesterterpenoids
pos_1357	Geranylgeraniol	632.188	501.873	621.7	420.897	611.263	1135.57	1082.74	1246.55	1009.96	1267.91	1621.46	1705.91	653.916	1322.42	2.02231	1.01601	0.00152751	1.38363	up	C09094	Diterpenoid biosynthesis(ko00904);;Biosynthesis of secondary metabolites(ko01110)	LMPR0104010009	Prenol Lipids [PR]	Isoprenoids [PR01]	C20 isoprenoids (diterpenes) [PR0104]	--	--	--	--	--	--
pos_142	1,5-Dodecanolide	98.3489	285.441	324.221	206.153	155.154	214.21	11.161	3.97293	5.55495	2.55727	3.53198	4.36126	213.921	5.1899	0.0242608	-5.36523	0.00159824	1.51729	down	--	--	--	--	--	--	--	--	--	--	--	--
pos_1456	Hovenine A	318.303	231.991	257.079	492.796	481.803	264.359	3681.66	3862.89	3819	3948.9	3954.96	2573.88	341.055	3640.21	10.6734	3.41595	1.2356e-05	1.66624	up	--	--	--	--	--	--	HMDB0030200	52309-78-1	Organic compounds	Organic acids and derivatives	Carboxylic acids and derivatives	Amino acids, peptides, and analogues
pos_1459	Campesterol glucoside	2049.01	4562.2	2949.58	5877.62	6623.29	4433.96	23079	36961.5	27356.4	29752.9	10383	42104.6	4415.94	28272.9	6.40246	2.67863	0.00302482	1.45722	up	--	--	--	--	--	--	HMDB0303802	--	Organic compounds	Lipids and lipid-like molecules	Steroids and steroid derivatives	Steroidal glycosides
pos_1468	Oblongolide	82.54	60.1411	69.0208	86.637	89.1814	89.5047	513.644	360.896	244.911	329.101	393.703	294.479	79.5042	356.122	4.47929	2.16327	0.000683277	1.56142	up	C09519	--	--	--	--	--	--	--	--	--	--	--
pos_1472	1,2-Dioctanoyl PC	152.248	205.788	242.781	226.917	225.951	160.06	934.305	899.686	687.363	814.987	785.218	716.693	202.291	806.375	3.98622	1.99502	4.29451e-06	1.6629	up	--	--	--	--	--	--	--	--	--	--	--	--
pos_1479	Ubiquinone-9	12459.5	9963.44	15295.5	14426.3	18926.4	14308.4	49533.3	35610.5	35213.1	24675	31927.9	33356.1	14229.9	35052.7	2.46331	1.3006	0.000878709	1.50291	up	C01967	--	--	--	--	--	HMDB0006707	303-97-9	Organic compounds	Lipids and lipid-like molecules	Prenol lipids	Quinone and hydroquinone lipids
pos_1483	11-Dehydro-2,3-dinor-txb2	42.8639	14.0555	80.1841	68.3461	42.2404	62.7962	72.7326	144.597	136.474	135.504	90.8606	91.4657	51.7477	111.939	2.16317	1.11315	0.00371364	1.30877	up	--	--	LMFA03030013	Fatty Acyls [FA]	Eicosanoids [FA03]	Thromboxanes [FA0303]	HMDB0244346	--	Organic compounds	Organic acids and derivatives	Hydroxy acids and derivatives	Medium-chain hydroxy acids and derivatives
pos_1484	(2-Acetyloxy-3-hydroxypropyl) (E)-octadec-9-enoate	59.9741	60.5349	128.511	120.798	129.182	96.1491	431.306	413.596	294.574	461.185	424.089	320.905	99.1916	390.942	3.94129	1.97867	2.24482e-05	1.61855	up	--	--	--	--	--	--	HMDB0242459	--	Organic compounds	Lipids and lipid-like molecules	Glycerolipids	Diradylglycerols
pos_1488	Cholesteryl glucoside	719.849	615.187	934.8	871.694	1021.92	1157.5	4276.44	5182.96	3778.32	4058.83	3239.27	3868.61	886.824	4067.41	4.58648	2.19739	2.82726e-05	1.64296	up	--	--	--	--	--	--	HMDB0250186	--	Organic compounds	Lipids and lipid-like molecules	Steroids and steroid derivatives	Steroidal glycosides
pos_1489	DG(19:0/18:2(10E,12Z)+=O(9)/0:0)	964.472	1085.52	618.127	868.685	764.866	1838.81	6747.48	5457.14	2787.12	5819.38	8090.38	3909.94	1023.41	5468.57	5.34346	2.41778	0.00190029	1.4819	up	--	--	--	--	--	--	HMDB0296123	--	--	--	--	--
pos_1496	PC(18:2(9Z,12Z)/P-18:0)	23714.2	25653.6	29724	27488.7	19766.3	23064.5	41086.6	70923.6	72064.9	30370.5	51604.4	57654.4	24901.9	53950.7	2.16653	1.11539	0.00684659	1.364	up	--	--	--	--	--	--	HMDB0008160	--	Organic compounds	Lipids and lipid-like molecules	Glycerophospholipids	Glycerophosphocholines
pos_15	Tocopheronic acid	92.8927	70.3374	112.864	125.078	147.578	256.088	40.0579	15.1092	2.43172e-14	2.43172e-14	2.53456	5.7357	134.14	10.5729	0.0788201	-3.66529	0.00491624	1.39483	down	--	--	--	--	--	--	HMDB0030555	1948-76-1	Organic compounds	Lipids and lipid-like molecules	Prenol lipids	Sesquiterpenoids
pos_1503	PS(22:0/22:5(7Z,10Z,13Z,16Z,19Z))	3061.73	2590.96	3296.53	3184.12	4395.2	2585.02	9056.13	7480.48	11027.2	7042.91	7177.26	10181	3185.59	8660.83	2.71875	1.44294	0.000215262	1.57024	up	--	--	--	--	--	--	HMDB0112732	--	Organic compounds	Lipids and lipid-like molecules	Glycerophospholipids	Glycerophosphoserines
pos_1512	DG(14:0/24:1(15Z)/0:0)	2033.99	2044.08	3861.07	4069.44	3582.84	3598.59	8851.2	8702.74	5271.01	5291.47	7389.34	7264.52	3198.34	7128.38	2.22878	1.15625	0.000723414	1.46212	up	--	--	--	--	--	--	HMDB0007036	--	Organic compounds	Lipids and lipid-like molecules	Glycerolipids	Diradylglycerols
pos_1517	PA(a-25:0/20:3(8Z,11Z,14Z)-2OH(5,6))	2801.78	3080.51	3550.1	3924.97	3437.3	3387.44	13193.6	14529.1	8707.99	6269.56	10985.9	6464.71	3363.68	10025.1	2.9804	1.57551	0.00505324	1.41049	up	--	--	--	--	--	--	HMDB0267253	--	--	--	--	--
pos_1518	Ascorbyl stearate	373.927	366.311	335.375	518.878	285.209	328.518	1020.42	959.762	452.368	645.678	910.479	543.735	368.036	755.406	2.05253	1.03741	0.00897228	1.29992	up	--	--	LMFA07010789	Fatty Acyls [FA]	Fatty esters [FA07]	Wax monoesters [FA0701]	HMDB0038242	10605-09-1	Organic compounds	Lipids and lipid-like molecules	Fatty Acyls	Fatty acid esters
pos_1534	DG(18:4(6Z,9Z,12Z,15Z)/18:2(9Z,12Z)/0:0)	9707.51	3899.82	9287.51	12882	6263.67	8165.32	2820.56	3635.7	3723.15	2563.88	3518.67	3138.41	8367.65	3233.39	0.386416	-1.37177	0.0090725	1.35259	down	--	--	--	--	--	--	HMDB0007335	--	Organic compounds	Lipids and lipid-like molecules	Fatty Acyls	Lineolic acids and derivatives
pos_1536	PGP(i-24:0/20:4(6Z,8E,10E,14Z)-2OH(5S,12R))	19215.7	11447.8	19856.6	23816.8	13630.3	11939.2	8761.78	5981.49	3437.41	4413.81	3945.35	6623.26	16651.1	5527.18	0.331942	-1.591	0.00184581	1.45205	down	--	--	--	--	--	--	HMDB0275962	--	--	--	--	--
pos_1560	sclareol	163.164	216.727	57.1764	35.9799	58.4468	204.87	460.862	437.058	148.416	377	393.059	375.217	122.727	365.269	2.97626	1.5735	0.00192061	1.37505	up	C09183	Diterpenoid biosynthesis(ko00904);;Biosynthesis of secondary metabolites(ko01110)	LMPR0104030010	Prenol Lipids [PR]	Isoprenoids [PR01]	C20 isoprenoids (diterpenes) [PR0104]	HMDB0036827	515-03-7	Organic compounds	Lipids and lipid-like molecules	Prenol lipids	Diterpenoids
pos_1574	alpha-Valerenol	363.155	219.626	284.718	261.504	310.977	314.211	694.943	656.658	643.364	714.713	703.087	490.608	292.365	650.562	2.22517	1.15392	1.56054e-05	1.609	up	--	--	--	--	--	--	HMDB0034661	101628-22-2	Organic compounds	Lipids and lipid-like molecules	Prenol lipids	Sesquiterpenoids
pos_16	Fructose-lysine	608.242	678.18	918.162	857.468	944.976	474.491	87.3791	15.5359	28.8762	5.58108	6.77816	17.83	746.92	26.9967	0.0361441	-4.7901	0.000193241	1.6129	down	--	--	--	--	--	--	HMDB0252494	--	Organic compounds	Organic acids and derivatives	Carboxylic acids and derivatives	Amino acids, peptides, and analogues
pos_1616	Thr Cys Trp Arg	44310.7	18076.5	47156.2	41490.6	81078.3	35524.4	4845.19	12977.3	12462.6	15129	10391.5	7869.87	44606.1	10612.6	0.237918	-2.07146	0.00939019	1.33035	down	--	--	--	--	--	--	--	--	--	--	--	--
pos_1622	Tetrapeptide	454533	275566	467132	464287	573398	403318	67978.7	270160	121555	79992	129511	116135	439706	130889	0.297674	-1.7482	0.000139896	1.52114	down	C01960	--	--	--	--	--	HMDB0258927	--	Organic compounds	Organic acids and derivatives	Peptidomimetics	Hybrid peptides
pos_1624	Leucomycin	121230	85315.9	113256	117222	176914	117200	22108.4	20898.9	22964.6	21002.6	31679.5	18442.3	121856	22849.4	0.187511	-2.41496	0.000396058	1.58374	down	C14064	--	--	--	--	--	HMDB0254035	--	Organic compounds	Organic oxygen compounds	Organooxygen compounds	Carbohydrates and carbohydrate conjugates
pos_1630	CDP-DG(5-iso PGF2VI/a-25:0)	3593.81	10448.4	4558.35	3966.69	4597.89	5607.15	73.708	1326.08	256.664	262.513	64.0452	502.217	5462.04	414.204	0.0758332	-3.72103	0.00411863	1.41977	down	--	--	--	--	--	--	HMDB0293200	--	--	--	--	--
pos_1673	3,4-Dihydro-2,2,5,7,8-pentamethyl-2H-1-benzopyran-6-ol	304.335	168.671	272.848	266.322	284.972	292.719	504.768	471.733	777.858	873.382	635.792	401.771	264.978	610.884	2.30541	1.20503	0.00506288	1.38505	up	--	--	--	--	--	--	HMDB0040217	950-99-2	Organic compounds	Organoheterocyclic compounds	Benzopyrans	1-benzopyrans
pos_1688	2(R)-HOT	122.395	80.7864	164.118	165.676	122.896	176.735	292.298	241.983	301.687	358.057	317.078	214.534	138.768	287.606	2.07257	1.05142	0.000281374	1.49046	up	C16342	alpha-Linolenic acid metabolism(ko00592)	--	--	--	--	--	--	--	--	--	--
pos_1716	Avermectin B1a aglycone	78555.2	158791	58618.3	74974.4	86492.5	84351.7	11473.1	54580.6	13461.4	17047.2	10360.8	29362.9	90297.1	22714.3	0.251551	-1.99108	0.0034835	1.36628	down	C11979	Biosynthesis of 12-, 14- and 16-membered macrolides(ko00522);;Metabolic pathways(ko01100);;Biosynthesis of secondary metabolites(ko01110)	--	--	--	--	--	--	--	--	--	--
pos_1732	(S)-gamma-Calacorene	73.7785	39.8241	46.6123	65.4538	54.7111	52.9271	120.272	99.5123	206.367	186.864	139.238	79.5442	55.5512	138.633	2.49559	1.31938	0.0082672	1.33273	up	--	--	--	--	--	--	HMDB0036451	--	Organic compounds	Lipids and lipid-like molecules	Prenol lipids	Sesquiterpenoids
pos_1760	Echinenone	52769.4	42919.9	28903.4	36036.8	38693.5	33650.6	80110.9	92453.5	134653	137159	87867.9	50085.8	38828.9	97055	2.49955	1.32167	0.00710894	1.35077	up	C08592	Carotenoid biosynthesis(ko00906);;Biosynthesis of secondary metabolites(ko01110)	LMPR01070060	Prenol Lipids [PR]	Isoprenoids [PR01]	C40 isoprenoids (tetraterpenes) [PR0107]	--	--	--	--	--	--
pos_2135	4-(2-Furanylmethylene)-3,4-dihydro-2H-pyrrole	636.089	282.664	490.511	300.045	323.226	260.818	76.9285	52.3843	137.238	273.758	47.6639	44.4747	382.226	105.408	0.275774	-1.85844	0.00433802	1.32705	down	--	--	--	--	--	--	HMDB0040009	118248-28-5	Organic compounds	Organoheterocyclic compounds	Heteroaromatic compounds	--
pos_2140	Cycloheximide	145.394	132.889	94.3958	127.043	146.826	114.52	77.9466	45.5768	66.9702	47.1608	69.1534	66.0843	126.845	62.1487	0.489959	-1.02927	0.000114257	1.53923	down	C06685	--	--	--	--	--	HMDB0250657	--	Organic compounds	Organoheterocyclic compounds	Piperidines	Piperidinones
pos_2141	5-Amino-5-(4-hydroxybenzyl)-6-(D-ribitylimino)-5,6-dihydrouracil	2.43172e-14	2.43172e-14	2.43172e-14	1.16528	2.43172e-14	2.43172e-14	934.688	499.117	315.915	279.486	376.787	1088.49	0.194213	582.414	2998.84	11.5502	0.00896316	1.35859	up	C21971	Methane metabolism(ko00680);;Metabolic pathways(ko01100);;Microbial metabolism in diverse environments(ko01120);;Biosynthesis of cofactors(ko01240)	--	--	--	--	--	--	--	--	--	--
pos_2151	6β-Naltrexol	66.3398	26.4119	62.2738	6.39835	8.45027	50.939	173.095	75.9559	74.8572	119.82	143.688	242.775	36.8022	138.365	3.7597	1.91062	0.00951544	1.28541	up	--	--	--	--	--	--	--	--	--	--	--	--
pos_2158	Ala Tyr Asn	2759.18	1956.35	1000.48	2317.43	1648.97	1209.96	594.435	125.27	398.072	224.521	251.077	328.713	1815.39	320.348	0.176462	-2.50257	0.00219351	1.47194	down	--	--	--	--	--	--	--	--	--	--	--	--
pos_2167	Glucocochlearin	2739.62	1515.21	2856.86	6575.3	3410.1	2359.69	150.546	63.4063	289.744	237.771	123.402	145.602	3242.8	168.412	0.0519341	-4.26717	0.00763787	1.38292	down	C08407	Glucosinolate biosynthesis(ko00966);;Biosynthesis of secondary metabolites(ko01110);;2-Oxocarboxylic acid metabolism(ko01210)	--	--	--	--	HMDB0302326	--	Organic compounds	Organic oxygen compounds	Organooxygen compounds	Carbohydrates and carbohydrate conjugates
pos_2173	Quercetin 3-O-acetyl-rhamnoside	288.416	784.056	394.833	812.314	736.807	343.787	19.2637	0.454109	25.3928	20.4174	2.43172e-14	2.70469	560.036	11.3721	0.0203061	-5.62195	0.00257968	1.48259	down	--	--	--	--	--	--	HMDB0301688	--	Organic compounds	Phenylpropanoids and polyketides	Flavonoids	Flavonoid glycosides
pos_2185	1-Benzazepine	3941.41	2132.92	2237.47	2723.32	2363.43	2100.13	203.934	866.5	1991.45	1875.26	998.288	1084.34	2583.11	1169.96	0.452927	-1.14265	0.00512205	1.28032	down	--	--	--	--	--	--	HMDB0244865	--	Organic compounds	Organoheterocyclic compounds	Benzazepines	--
pos_2187	Pentylone	155.959	573.472	418.1	336.839	509.383	495.454	87.5386	53.0253	27.1479	21.1039	14.8313	56.6124	414.868	43.3766	0.104555	-3.25766	0.00155036	1.4998	down	--	--	--	--	--	--	HMDB0256297	--	Organic compounds	Benzenoids	Benzene and substituted derivatives	Butyrophenones
pos_2198	3,4-Dihydroxybenzoic acid	8904.77	15574.6	9269.33	10897.9	11911.6	8100.17	122.11	29.5264	669.201	502.165	97.1113	101.297	10776.4	253.568	0.02353	-5.40936	0.000208094	1.61496	down	C00230	Benzoate degradation(ko00362);;Toluene degradation(ko00623);;Polycyclic aromatic hydrocarbon degradation(ko00624);;Aminobenzoate degradation(ko00627);;Biosynthesis of siderophore group nonribosomal peptides(ko01053);;Biosynthesis of phenylpropanoids(ko01061);;Metabolic pathways(ko01100);;Biosynthesis of secondary metabolites(ko01110);;Microbial metabolism in diverse environments(ko01120);;Degrada…	--	--	--	--	HMDB0001856	99-50-3	Organic compounds	Benzenoids	Benzene and substituted derivatives	Benzoic acids and derivatives
pos_2199	Aurantricholide B	2762.82	5024.19	2918.06	3500.79	3795.48	2542.93	241.129	211.942	498.389	448.503	205.455	312.662	3424.05	319.68	0.0933633	-3.421	0.000357243	1.59078	down	--	--	--	--	--	--	HMDB0035230	264923-56-0	Organic compounds	Phenylpropanoids and polyketides	Coumarins and derivatives	Furanocoumarins
pos_2202	Aminomethyl fluorescein	82131.4	143177	78705.7	94374.7	99695.6	65039.4	1281.66	478.509	6941.72	4745.42	877.398	796.176	93854	2520.15	0.0268518	-5.21884	0.000394471	1.5906	down	--	--	--	--	--	--	HMDB0248324	--	Organic compounds	Organoheterocyclic compounds	Benzopyrans	1-benzopyrans
pos_2203	Asp Asp Asp	27140.4	47368.3	26225.8	31516.6	33075.8	21546.8	872.246	373.996	2433	1685.73	517.739	582.034	31145.6	1077.46	0.0345942	-4.85333	0.000404241	1.59021	down	--	--	--	--	--	--	--	--	--	--	--	--
pos_2204	3-(3-Amino-3-carboxypropyl)uridine	482.394	962.489	629.353	507.908	766.007	585.147	25.8436	4.06574	51.9982	38.949	4.51291	5.22776	655.55	21.7662	0.033203	-4.91254	0.00032271	1.59458	down	--	--	--	--	--	--	HMDB0242130	--	Organic compounds	Nucleosides, nucleotides, and analogues	Pyrimidine nucleosides	--
pos_2212	Fluoromisonidazole	1109.61	1722.18	1157.62	1379.83	1466.13	1278.33	112.147	69.9987	391.143	346.931	100.566	99.0827	1352.29	186.645	0.138022	-2.85703	3.25437e-06	1.63473	down	--	--	--	--	--	--	HMDB0252385	--	Organic compounds	Organic 1,3-dipolar compounds	Allyl-type 1,3-dipolar organic compounds	Organic nitro compounds
pos_2213	Dide-O-methylsimmondsin	128.137	238.557	156.072	132.141	185.828	151.162	0.834787	2.43172e-14	2.24893	1.98276	2.43172e-14	0.201508	165.316	0.877997	0.00531102	-7.55679	0.000193093	1.61827	down	--	--	--	--	--	--	HMDB0041207	135074-86-1	Organic compounds	Organic oxygen compounds	Organooxygen compounds	Carbohydrates and carbohydrate conjugates
pos_2219	N4-Acetylsulfamethoxazole	137.068	164.143	184.609	210.737	221.802	146.23	2.78117	0.164857	20.4203	14.4759	0.446185	1.93231	177.432	6.70345	0.0377805	-4.72622	3.52712e-05	1.64764	down	--	--	--	--	--	--	HMDB0013854	21312-10-7	Organic compounds	Benzenoids	Benzene and substituted derivatives	Benzenesulfonamides
pos_2220	S-formylglutathionate(1-)	320.41	192.336	232.854	558.41	298.75	209.401	6.0871	1.88264	53.0313	61.504	41.6973	15.5712	302.027	29.9622	0.0992039	-3.33346	0.00392162	1.43662	down	--	--	--	--	--	--	HMDB0062625	--	Organic compounds	Organic acids and derivatives	Carboxylic acids and derivatives	Amino acids, peptides, and analogues
pos_2221	Salacinol	820.441	510.586	664.458	1321.09	807.577	526.501	34.1409	15.6965	98.216	84.1592	13.3352	28.1274	775.109	45.6125	0.0588466	-4.0869	0.00174038	1.51297	down	--	--	--	--	--	--	HMDB0257455	--	Organic compounds	Organic acids and derivatives	Organic sulfuric acids and derivatives	Sulfuric acid esters
pos_2263	Salicyluric beta-D-glucuronide	76.1837	110.967	171.54	147.607	205.573	173.091	1.04735	2.43172e-14	12.3245	19.4179	0.321029	1.59262	147.494	5.78389	0.0392145	-4.67247	0.000593618	1.56164	down	--	--	--	--	--	--	HMDB0240252	--	Organic compounds	Organic oxygen compounds	Organooxygen compounds	Carbohydrates and carbohydrate conjugates
pos_2264	1H-Indole-4,6-dicarboximidamide, 2-phenyl-	318.332	133.684	260.613	276.519	354.755	242.194	65.2795	57.4239	173.009	207.955	13.2814	46.7291	264.35	93.9461	0.355386	-1.49254	0.00324697	1.31887	down	--	--	--	--	--	--	HMDB0244892	--	Organic compounds	Organoheterocyclic compounds	Indoles and derivatives	Indoles
pos_2278	Ggstop	86759	109618	143890	135461	161464	123629	1317.18	656.385	13055.9	11347.9	919.274	822.193	126804	4686.48	0.0369586	-4.75795	5.80372e-05	1.63868	down	--	--	--	--	--	--	HMDB0252708	--	Organic compounds	Organic acids and derivatives	Carboxylic acids and derivatives	Amino acids, peptides, and analogues
pos_2282	Evoxanthidine	2530.83	3099.4	3929.56	3785.03	3849.69	3358.14	558.434	378.72	915.153	816.201	517.725	460.921	3425.44	607.859	0.177454	-2.49448	1.2544e-05	1.64766	down	C10668	--	--	--	--	--	--	--	--	--	--	--
pos_2283	3-Hydroxy-N-methylpyridinium glucuronide	12355.9	15615	22124	20178	24256.6	19464.3	477.165	242.107	2059.19	1905.36	460.156	313.651	18999	909.605	0.0478765	-4.38454	0.000113083	1.62477	down	--	--	--	--	--	--	--	--	--	--	--	--
pos_2286	4-Acetylzearalenone	592.165	595.309	361.053	444.668	341.034	522.088	59.7314	10.5724	24.395	17.8216	18.6105	19.3009	476.053	25.072	0.0526664	-4.24697	0.000145025	1.6237	down	--	--	--	--	--	--	HMDB0039100	119950-10-6	Organic compounds	Phenylpropanoids and polyketides	Macrolides and analogues	Zearalenones
pos_2291	3H-Dopamine	53.31	39.4016	61.783	44.1188	42.3081	43.1648	193.638	88.9975	143.464	126.306	166.981	114.248	47.3477	138.939	2.93444	1.55309	0.00151875	1.49924	up	--	--	--	--	--	--	HMDB0246265	--	Organic compounds	Organic oxygen compounds	Organooxygen compounds	Alcohols and polyols
pos_2353	6-Methoxy-2,3,4,9-tetrahydro-1H-pyrido[3,4-b]indole	573.114	531.941	499.15	508.004	459.307	655.002	302.283	14.8723	156.112	123.222	132.039	102.859	537.753	138.565	0.257673	-1.95638	1.31846e-05	1.59644	down	--	--	--	--	--	--	HMDB0245581	--	Organic compounds	Organoheterocyclic compounds	Indoles and derivatives	Pyridoindoles
pos_2358	Glycyl-Serine	21.4598	13.6201	19.2774	38.3336	13.3523	12.3744	62.6084	36.3501	33.4354	29.186	55.1697	44.1732	19.7363	43.4871	2.20341	1.13974	0.00590781	1.26808	up	--	--	--	--	--	--	HMDB0028850	--	Organic compounds	Organic acids and derivatives	Carboxylic acids and derivatives	Amino acids, peptides, and analogues
pos_2374	Ergonovine	33.5145	49.011	57.5918	86.8963	71.8557	46.4341	1793.89	871.239	1062.03	1027.57	238.973	2074.13	57.5505	1177.97	20.4685	4.35533	0.00895576	1.35725	up	C07543	--	--	--	--	--	HMDB0015383	60-79-7	Organic compounds	Alkaloids and derivatives	Ergoline and derivatives	Lysergic acids and derivatives
pos_2379	5-(Galactosylhydroxy)-L-Lysine	354.94	477.365	543.931	261.464	271.685	646.402	151.908	59.4643	193.76	196.246	179.02	124.306	425.965	150.784	0.353983	-1.49825	0.00605626	1.34681	down	--	--	--	--	--	--	HMDB0242167	--	Organic compounds	Lipids and lipid-like molecules	Fatty Acyls	Fatty acyl glycosides
pos_2387	Indole-3-propionic acid	212.511	179.592	155.584	244.165	190.935	124.995	36.1677	25.7279	89.9453	80.9534	15.5819	27.2801	184.63	45.9427	0.248836	-2.00673	9.93308e-05	1.53795	down	--	--	--	--	--	--	HMDB0002302	830-96-6	Organic compounds	Organoheterocyclic compounds	Indoles and derivatives	Indolyl carboxylic acids and derivatives
pos_2401	Histidylprolineamide	54.1034	49.1761	115.53	99.0507	76.82	121.108	17.3397	20.3336	17.5514	20.1171	4.20597	6.62618	85.9647	14.3623	0.167072	-2.58146	0.0018824	1.48461	down	--	--	--	--	--	--	HMDB0253186	--	Organic compounds	Organic acids and derivatives	Carboxylic acids and derivatives	Amino acids, peptides, and analogues
pos_2407	5-Phenyl-1,3-oxazinane-2,4-dione	54.6526	98.2777	93.5338	93.87	109.328	121.696	45.8332	29.9642	39.4473	38.7589	25.9502	44.9536	95.2264	37.4846	0.393637	-1.34506	0.000924217	1.49901	down	C16596	Drug metabolism - cytochrome P450(ko00982)	--	--	--	--	HMDB0060400	--	Organic compounds	Benzenoids	Benzene and substituted derivatives	--
pos_2410	N-Acetylneuraminic acid 9-phosphate	746.65	909.076	1159.6	1866.34	1648.68	1190.97	166.068	141.448	336.048	299.919	117.556	151.488	1253.55	202.088	0.161212	-2.63297	0.00150736	1.5045	down	--	--	--	--	--	--	HMDB0004381	37992-17-9	Organic compounds	Organic oxygen compounds	Organooxygen compounds	Carbohydrates and carbohydrate conjugates
pos_2411	6-Hydroxyprotopine	318.123	307.946	385.713	596.335	511.966	400.472	135.678	116.146	199.415	178.604	88.2386	75.5698	420.093	132.275	0.314872	-1.66716	0.000794831	1.4968	down	C05190	Isoquinoline alkaloid biosynthesis(ko00950);;Metabolic pathways(ko01100);;Biosynthesis of secondary metabolites(ko01110)	--	--	--	--	--	--	--	--	--	--
pos_2489	(-)-Riboflavin	4500.86	4411.43	5731.01	5367.08	4995.27	5712.38	1866	2162.09	2626.2	2316	1250.15	1619.23	5119.67	1973.28	0.38543	-1.37546	1.77996e-06	1.62892	down	--	--	--	--	--	--	HMDB0000244	83-88-5	Organic compounds	Organoheterocyclic compounds	Pteridines and derivatives	Alloxazines and isoalloxazines
pos_2505	3'-DEOXY-3'-FLUOROTHYMIDINE	113.216	98.0788	58.7352	85.1108	68.704	81.2281	259.342	269.236	264.437	219.661	275.457	260.061	84.1789	258.032	3.06528	1.61602	2.91816e-08	1.66955	up	--	--	--	--	--	--	HMDB0246092	--	Organic compounds	Nucleosides, nucleotides, and analogues	Pyrimidine nucleosides	Pyrimidine 2',3'-dideoxyribonucleosides
pos_2521	1-Hydroxyhexane-1,2,6-tricarboxylate	47.3401	19.5822	36.6964	67.5504	14.4409	2.43172e-14	190.217	130.906	98.9079	92.9326	80.1393	166.899	30.935	126.667	4.09462	2.03373	0.00176599	1.40564	up	C16600	Methane metabolism(ko00680);;Metabolic pathways(ko01100);;Microbial metabolism in diverse environments(ko01120);;2-Oxocarboxylic acid metabolism(ko01210);;Biosynthesis of cofactors(ko01240)	--	--	--	--	--	--	--	--	--	--
pos_2525	Landomycin H	2.2925	1.14368	5.22663	3.0091	8.49114	2.43172e-14	343.683	203.58	272.256	271.334	593.235	296.121	3.36051	330.035	98.2098	6.61779	0.00205428	1.50264	up	C18683	Biosynthesis of type II polyketide products(ko01057);;Biosynthesis of secondary metabolites(ko01110)	--	--	--	--	--	--	--	--	--	--
pos_2527	Enokipodin D	35.2739	35.8695	19.43	47.2188	24.9451	28.3771	13.3102	9.24683	10.4023	13.3861	9.16388	6.7926	31.8524	10.3837	0.325993	-1.61709	0.00236178	1.46559	down	--	--	--	--	--	--	HMDB0038399	359701-29-4	Organic compounds	Lipids and lipid-like molecules	Prenol lipids	Quinone and hydroquinone lipids
pos_2581	NOMIFENSIN	25.2058	18.285	6.86087	25.1924	11.7407	15.8634	8.44317	3.22959	1.42436	0.854822	3.346	8.83445	17.1914	4.3554	0.253348	-1.98081	0.00580248	1.32912	down	--	--	--	--	--	--	HMDB0255702	--	Organic compounds	Organoheterocyclic compounds	Tetrahydroisoquinolines	4-phenyltetrahydroisoquinolines
pos_2588	Miraxanthin-II	973.03	1006.92	912.115	959.648	896.464	1244.27	2413.43	2244.24	2866.96	2533.04	1469.69	2613.92	998.742	2356.88	2.35985	1.2387	0.000679134	1.54122	up	C08555	--	--	--	--	--	--	--	--	--	--	--
pos_2598	Dihydrozeatin	9.56955	57.8805	64.4939	72.4424	97.6003	61.3079	13.9659	11.6029	11.4746	8.84603	14.6239	13.9467	60.5491	12.41	0.204957	-2.2866	0.00924162	1.34531	down	C02029	Zeatin biosynthesis(ko00908);;Biosynthesis of secondary metabolites(ko01110);;Plant hormone signal transduction(ko04075)	--	--	--	--	HMDB0012215	37789-32-5	Organic compounds	Organoheterocyclic compounds	Imidazopyrimidines	Purines and purine derivatives
pos_2654	Oxindanac	108.359	77.6213	91.8338	82.7201	71.6569	53.3062	205.341	157.363	222.168	201.489	146.55	199.032	80.9162	188.657	2.33151	1.22127	5.26622e-05	1.57105	up	--	--	--	--	--	--	HMDB0255985	--	Organic compounds	Benzenoids	Benzene and substituted derivatives	Benzophenones
pos_2700	6-Ethyl-3-hydroxy-2-methyl-4-pyrone	39.6225	56.6316	55.0175	64.3869	64.1049	71.3088	243.07	188.711	130.216	125.391	143.015	223.21	58.512	175.602	3.00113	1.5855	0.00191074	1.48439	up	--	--	--	--	--	--	HMDB0247055	--	Organic compounds	Organoheterocyclic compounds	Pyrans	Pyranones and derivatives
pos_2701	3-(5'-methylthio)pentylmalate	0.878105	2.98641	0.34056	0.474887	2.34553	1.17483	11.2969	8.4454	7.66778	7.08487	6.10237	8.42213	1.36672	8.16992	5.97776	2.5796	3.50878e-05	1.58967	up	C17223	Glucosinolate biosynthesis(ko00966);;2-Oxocarboxylic acid metabolism(ko01210)	--	--	--	--	HMDB0304110	--	Organic compounds	Organic acids and derivatives	Hydroxy acids and derivatives	Medium-chain hydroxy acids and derivatives
pos_2833	Indole-3-carboxaldehyde	2049.55	2454.4	2145.01	2455.82	2521.69	3053.2	270.229	192.536	215.318	210.277	174.408	371.685	2446.61	239.076	0.0977169	-3.35525	1.26579e-05	1.6678	down	C08493	--	--	--	--	--	HMDB0029737	487-89-8	Organic compounds	Organoheterocyclic compounds	Indoles and derivatives	Indoles
pos_2854	Phomopsin B	15.3852	2.31727	2.43172e-14	10.3846	1.13274	2.54804	660.616	216.114	179.507	172.878	413.122	590.434	5.29464	372.112	70.2809	6.13506	0.0088422	1.35999	up	--	--	--	--	--	--	HMDB0038884	64925-81-1	Organic compounds	Organic acids and derivatives	Carboxylic acids and derivatives	Amino acids, peptides, and analogues
pos_2951	Phenylethanolaminium	2150.89	1181.75	1769.03	1188.57	2097.58	1719.14	896.413	561.779	483.375	420.094	644.913	632.579	1684.49	606.525	0.360064	-1.47367	0.00085693	1.49368	down	--	--	--	--	--	--	HMDB0062626	--	Organic compounds	Organic nitrogen compounds	Organonitrogen compounds	Amines
pos_3025	Grosheimin	56.6414	47.7529	51.266	59.931	56.949	46.9764	149.149	137.892	134.954	135.696	120.102	153.652	53.2528	138.574	2.6022	1.37973	9.28738e-07	1.67286	up	--	--	--	--	--	--	HMDB0303491	--	Organic compounds	Lipids and lipid-like molecules	Prenol lipids	Terpene lactones
pos_3041	2,5-Dihydroxy-7-methoxy-8-methylflavanone	630.008	1315.96	709.256	615.977	710.552	666.363	1379.09	1462.05	2191.36	1998.89	1402.89	1652.91	774.687	1681.2	2.17017	1.1178	0.000528219	1.45388	up	--	--	LMPK12140691	Polyketides [PK]	Flavonoids [PK12]	Flavanones [PK1214]	--	--	--	--	--	--
pos_3062	5-Hydroxy-4',7,8-trimethoxyflavone	203.507	153.907	159.224	157.695	152.785	140.745	431.341	388.632	279.667	260.716	322.963	485.686	161.311	361.501	2.24102	1.16416	0.0021375	1.47061	up	--	--	--	--	--	--	HMDB0037458	57096-03-4	Organic compounds	Phenylpropanoids and polyketides	Flavonoids	O-methylated flavonoids
pos_3084	4-O-Methylpinosylvic acid	571.59	551.66	597.265	418.724	504.633	563.95	1692.39	938.393	1275.16	1155.01	1170.65	1996.94	534.637	1371.42	2.56515	1.35904	0.00317177	1.45622	up	--	--	--	--	--	--	HMDB0040868	149697-30-3	Organic compounds	Phenylpropanoids and polyketides	Stilbenes	--
pos_3086	Neobyakangelicol	2359.52	2402.56	2118.35	1955.85	2005.21	1986.7	5349.9	2986.17	4590.7	4268.87	3387.51	5638.91	2138.03	4370.34	2.0441	1.03146	0.0030504	1.45412	up	C17126	--	--	--	--	--	HMDB0302539	--	Organic compounds	Phenylpropanoids and polyketides	Coumarins and derivatives	Furanocoumarins
pos_3099	2'-Hydroxyfurano[2'',3'':4',3']chalcone	2643.61	3389.38	2756.55	1989.01	2370.76	2401.18	7313.68	3613.98	5754.5	5477.4	8251.49	6375.41	2591.75	6131.08	2.36562	1.24222	0.00219318	1.46055	up	--	--	LMPK12120002	Polyketides [PK]	Flavonoids [PK12]	Chalcones and dihydrochalcones [PK1212]	--	--	--	--	--	--
pos_3100	2-[(4-Oxo-3-phenyl-4H-chromen-7-YL)oxy]propanoic acid	3702.99	3604.03	2722.67	2451.96	2771.47	2531.35	8945.56	4455.29	6953.22	6462.69	10625	7578.52	2964.08	7503.39	2.53144	1.33996	0.00269608	1.45082	up	--	--	--	--	--	--	HMDB0247697	--	Organic compounds	Phenylpropanoids and polyketides	Isoflavonoids	Isoflav-2-enes
pos_3135	N-Benzyladriamycin-14-valerate	114.969	41.7468	27.9325	57.9605	42.6629	45.3329	340.925	218.536	171.447	98.3818	198.077	154.087	55.1007	196.909	3.57362	1.83739	0.00642422	1.33195	up	--	--	--	--	--	--	HMDB0255092	--	Organic compounds	Phenylpropanoids and polyketides	Anthracyclines	--
pos_3138	2-[(3,17-Dihydroxy-13-methyl-8,9,11,12,14,15,16,17-octahydro-7H-cyclopenta[a]phenanthren-6-ylidene)amino]oxyacetic acid	21.4952	9.74399	3.3258	8.94515	11.9719	3.82799	96.3795	39.775	36.1008	33.2808	40.7173	55.0661	9.885	50.2199	5.08042	2.34495	0.00776541	1.33718	up	--	--	--	--	--	--	HMDB0246188	--	--	--	--	--
pos_3193	cis-4,5-Dihydroxy-4,5-dihydropyrene	647.101	952.304	605.85	440.667	545.516	547.882	1798.91	940.708	1548.07	1399.58	2108.92	2263.82	623.22	1676.67	2.69033	1.42778	0.00216306	1.44684	up	C18249	Polycyclic aromatic hydrocarbon degradation(ko00624);;Microbial metabolism in diverse environments(ko01120)	--	--	--	--	--	--	--	--	--	--
pos_3215	Pentacarboxyl porphyrinogen III	301.824	106.611	43.674	143.287	162.839	102.137	512.889	217.794	472.61	411.238	274.017	563.267	143.395	408.636	2.84971	1.51082	0.00347308	1.33931	up	--	--	--	--	--	--	HMDB0001957	--	Organic compounds	Organoheterocyclic compounds	Tetrapyrroles and derivatives	Porphyrins
pos_3236	Neodunol	668.542	1083.66	766.865	455.227	591.884	562.506	2099.72	742.543	2294.6	2043.07	1865.2	2105.31	688.114	1858.41	2.70073	1.43335	0.00259425	1.42317	up	--	--	LMPK12070007	Polyketides [PK]	Flavonoids [PK12]	Pterocarpans [PK1207]	HMDB0033743	53766-53-3	Organic compounds	Phenylpropanoids and polyketides	Isoflavonoids	Furanoisoflavonoids
pos_3239	Phenylalanyl-prolyl-arginine	433.976	2499.47	1396.55	4301.56	5836.82	1921.23	9318.69	3252.37	8774.24	8476.73	14951.7	7721.85	2731.6	8749.27	3.20298	1.67942	0.00904966	1.26473	up	--	--	--	--	--	--	HMDB0253027	--	Organic compounds	Organic acids and derivatives	Carboxylic acids and derivatives	Amino acids, peptides, and analogues
pos_3248	(E)-2-(2,4-Hexadiynylidene)-1,6-dioxaspiro[4.5]dec-3-ene	1093.11	1137.15	1186.81	801.835	1062.92	1093.1	6045.93	3229.2	3848.4	3633.98	4137.73	5863.91	1062.49	4459.86	4.19756	2.06955	0.000879022	1.55386	up	--	--	--	--	--	--	HMDB0029553	3306-40-9	Organic compounds	Organic oxygen compounds	Organooxygen compounds	Ethers
pos_3253	3-(3,4-Dihydroxybenzyl)-7-hydroxy-5-methoxy-4-chromanone	864.67	1041.79	1010.47	665.272	902.005	949.279	4150.17	2265.47	2671	2405.99	2806.5	4020.81	905.58	3053.32	3.37168	1.75347	0.00121442	1.52828	up	--	--	--	--	--	--	HMDB0033298	107585-72-8	Organic compounds	Phenylpropanoids and polyketides	Homoisoflavonoids	Homoisoflavans
pos_3255	CDP-Ethanolamine	12.0434	13.8687	13.207	18.5704	18.3758	11.5913	40.9408	32.3756	37.5955	33.3285	40.0774	43.2582	14.6094	37.9293	2.59622	1.37641	1.93224e-06	1.63685	up	C00570	Glycerophospholipid metabolism(ko00564);;Metabolic pathways(ko01100)	--	--	--	--	HMDB0001564	3036-18-8	Organic compounds	Nucleosides, nucleotides, and analogues	Pyrimidine nucleotides	Pyrimidine ribonucleotides
pos_3262	Pretyrosine	315.886	380.462	338.229	248.751	307.242	338.828	674.311	640.69	758.901	666.702	519.832	692.616	321.566	658.842	2.04885	1.03482	1.9002e-05	1.61409	up	C00826	Phenylalanine, tyrosine and tryptophan biosynthesis(ko00400);;Metabolic pathways(ko01100);;Biosynthesis of secondary metabolites(ko01110);;Biosynthesis of amino acids(ko01230)	--	--	--	--	HMDB0304809	--	Organic compounds	Organic acids and derivatives	Carboxylic acids and derivatives	Amino acids, peptides, and analogues
pos_3280	Glutathionylspermidine	97.4585	80.7742	56.6659	94.5656	96.8547	79.2762	209.507	148.456	281.939	176.902	236.992	258.42	84.2659	218.703	2.59539	1.37595	0.000799648	1.52399	up	C05730	Glutathione metabolism(ko00480);;Metabolic pathways(ko01100)	--	--	--	--	--	--	--	--	--	--
pos_3284	Digitoxigenin 3-[glucosyl-(1->6)-glucosyl-(1->4)-2,6-dideoxyribohexoside]	1.02904	3.08791	0.683013	0.618415	0.225529	0.0431591	13.852	7.88815	6.71952	5.11309	4.90423	8.63644	0.947845	7.85225	8.28431	3.05038	0.00264015	1.43067	up	--	--	--	--	--	--	HMDB0034321	220710-06-5	Organic compounds	Lipids and lipid-like molecules	Steroids and steroid derivatives	Steroid lactones
pos_3317	(2-Isopropyl-1-benzofuran-3-yl)(4-hydroxyphenyl)methanone	975.992	3016.78	1898.54	1388.36	1659.88	2782.69	463.733	355.989	523.855	440.331	384.246	487.546	1953.71	442.617	0.226552	-2.14208	0.00553352	1.4026	down	C15191	--	--	--	--	--	--	--	--	--	--	--
pos_3350	6-Methoxypterocarpin	158.111	140.363	136.284	170.894	173.609	140.55	751.158	467.313	426.532	376.401	386.465	608.945	153.302	502.802	3.27982	1.71362	0.00205988	1.49476	up	--	--	LMPK12070139	Polyketides [PK]	Flavonoids [PK12]	Pterocarpans [PK1207]	--	--	--	--	--	--
pos_3380	Aegelinol	163.534	175.763	135.769	131.4	159.478	136.587	447.058	301.907	372.907	299.564	357.466	444.093	150.422	370.499	2.46307	1.30046	0.000249575	1.58854	up	--	--	--	--	--	--	HMDB0033914	21860-31-1	Organic compounds	Phenylpropanoids and polyketides	Coumarins and derivatives	Pyranocoumarins
pos_3382	Vignafuran	1222.28	1395.44	1299.29	982.379	1182.37	1230.71	3568.85	2395.76	3069.29	2611.86	2679.61	3708.53	1218.74	3005.65	2.46619	1.30228	0.000296795	1.58622	up	C08993	--	LMPK12160036	Polyketides [PK]	Flavonoids [PK12]	Other Flavonoids [PK1216]	HMDB0033940	57800-41-6	Organic compounds	Phenylpropanoids and polyketides	2-arylbenzofuran flavonoids	--
pos_3384	R1128B	4049.93	4707.91	4803.3	3241.63	4589.83	4449.84	11876	7704.56	9357.3	7296.82	9160.12	12380.6	4307.07	9629.22	2.23568	1.16071	0.00113116	1.51282	up	C18841	--	--	--	--	--	--	--	--	--	--	--
pos_3389	Kanokoside C	194.487	165.291	150.245	158.075	175.718	170.56	766.517	426.579	657.342	485.08	471.399	985.216	169.063	632.022	3.73839	1.90242	0.00325803	1.46374	up	C17430	--	--	--	--	--	HMDB0035305	64703-87-3	Organic compounds	Organic oxygen compounds	Organooxygen compounds	Carbonyl compounds
pos_3411	INDOLE-3-CARBINOL	1320.18	1622.09	2469.11	2148.02	2436.06	4777.39	87.2334	79.7142	112.086	97.0676	70.9617	156.302	2462.14	100.561	0.0408428	-4.61377	0.00517328	1.41566	down	--	--	--	--	--	--	HMDB0005785	700-06-1	Organic compounds	Organoheterocyclic compounds	Indoles and derivatives	Indoles
pos_3455	8-[(Aminomethyl)sulfanyl]-6-sulfanyloctanoic acid	380.468	445.755	423.177	309.816	328.67	389.399	936.699	712.768	693.33	681.918	711.053	891.169	379.548	771.156	2.03178	1.02274	0.000104034	1.58157	up	--	--	--	--	--	--	HMDB0013639	--	Organic compounds	Lipids and lipid-like molecules	Fatty Acyls	Fatty acids and conjugates
pos_3467	S-Adenosylmethioninamine	97.7415	100.197	67.3038	118.419	109.838	86.3236	235.689	268.373	228.995	206.476	407.518	273.583	96.6371	270.106	2.79505	1.48288	0.00152022	1.49446	up	C01137	Cysteine and methionine metabolism(ko00270);;Arginine and proline metabolism(ko00330);;Metabolic pathways(ko01100)	--	--	--	--	HMDB0000988	22365-13-5	Organic compounds	Nucleosides, nucleotides, and analogues	5'-deoxyribonucleosides	5'-deoxy-5'-thionucleosides
pos_3470	Hesperidin methylchalcone	86.044	74.1394	77.4345	76.0217	76.001	107.875	189.387	158.475	170.39	134.23	186.872	207.207	82.9192	174.427	2.10358	1.07284	8.56816e-05	1.582	up	--	--	--	--	--	--	HMDB0253112	--	Organic compounds	Phenylpropanoids and polyketides	Flavonoids	Flavonoid glycosides
pos_3476	Hydroxyproline	250.084	311.992	242.491	215.575	270.309	212.634	447.758	625.762	812.328	866.853	486.573	412.09	250.514	608.561	2.42925	1.28051	0.00569952	1.38786	up	C01157	Arginine and proline metabolism(ko00330);;D-Amino acid metabolism(ko00470);;Metabolic pathways(ko01100);;ABC transporters(ko02010)	--	--	--	--	HMDB0000725	51-35-4	Organic compounds	Organic acids and derivatives	Carboxylic acids and derivatives	Amino acids, peptides, and analogues
pos_3489	Hexahydro-4-methylphthalic anhydride	112.036	121.666	133.206	113.281	103.715	146.632	42.3131	44.3312	55.4248	54.8395	47.197	38.3557	121.756	47.0769	0.386649	-1.3709	1.67747e-05	1.6347	down	--	--	--	--	--	--	HMDB0244846	--	Organic compounds	Organoheterocyclic compounds	Isobenzofurans	--
pos_3503	Acromelic acid A	248.06	252.966	213.382	279.274	199.013	224.472	582.044	390.94	572.033	548.45	368.691	491.322	236.195	492.247	2.08407	1.05941	0.00066744	1.52853	up	C19949	--	--	--	--	--	--	--	--	--	--	--
pos_3507	D-Glucaro-1,4-lactone	30.2102	19.3458	12.5811	27.8358	29.988	18.1658	45.9051	55.1362	58.3821	64.8264	29.8457	45.5364	23.0211	49.9386	2.16925	1.1172	0.0016791	1.40113	up	C21095	--	--	--	--	--	HMDB0041862	5027-63-4	Organic compounds	Organoheterocyclic compounds	Lactones	Gamma butyrolactones
pos_3531	2-Hydroxy-6-oxo-(2'-aminophenyl)-hexa-2,4-dienoate	2085.86	1930.06	1645.79	1848.53	1953.95	3421.86	937.754	794.003	1251.68	1343.27	831.403	1133.83	2147.68	1048.66	0.488275	-1.03423	0.00689366	1.33025	down	C08062	Dioxin degradation(ko00621);;Metabolic pathways(ko01100);;Microbial metabolism in diverse environments(ko01120);;Degradation of aromatic compounds(ko01220)	--	--	--	--	--	--	--	--	--	--
pos_3559	Amarogentin	92.725	52.386	50.0751	69.1469	52.7544	53.5803	612.199	422.671	219.116	216.666	457.003	468.078	61.778	399.289	6.46329	2.69227	0.00295265	1.46574	up	C09767	--	--	--	--	--	HMDB0248275	--	Organic compounds	Benzenoids	Benzene and substituted derivatives	Biphenyls and derivatives
pos_3571	(1E,4Z,6a,8b,10a)-8-Angeloyloxy-10,15-dihydroxy-3-oxo-1,4,11(13)-germacratrien-12,6-olide	356.37	209.534	160.256	220.185	159.6	190.532	578.778	370.835	638.928	514.806	389.126	435.401	216.079	487.979	2.25833	1.17526	0.000677085	1.44811	up	--	--	--	--	--	--	HMDB0032731	84588-88-5	Organic compounds	Lipids and lipid-like molecules	Prenol lipids	Terpene lactones
pos_3588	5-Methylthiopentanaldoxime	592.001	948.677	1026.77	863.211	775.744	846.699	107.256	102.516	510.402	476.558	207.933	136.864	842.184	256.921	0.305066	-1.71281	0.000165931	1.5068	down	C17245	Glucosinolate biosynthesis(ko00966);;2-Oxocarboxylic acid metabolism(ko01210)	--	--	--	--	--	--	--	--	--	--
pos_3596	2E,4Z-Heptadienal	577.027	620.796	600.084	483.538	475.387	738.192	83.6745	77.7795	220.616	202.479	157.607	187.675	582.504	154.972	0.266044	-1.91026	1.20866e-05	1.60902	down	--	--	LMFA06000126	Fatty Acyls [FA]	Fatty aldehydes [FA06]	--	--	--	--	--	--	--
pos_3598	Santalone	511.04	592.364	578.756	433.71	427.61	736.977	7.92294	23.4787	101.127	90.7088	88.9585	98.5899	546.743	68.4643	0.125222	-2.99744	6.08793e-05	1.6158	down	--	--	--	--	--	--	HMDB0036814	59300-51-5	Organic compounds	Lipids and lipid-like molecules	Prenol lipids	Monoterpenoids
pos_3601	2-Methyl-1-[2,4,6-trihydroxy-3-(3-methyl-2-butenyl)phenyl]-1-propanone	1516.95	1823.97	1825.55	1329.96	1516.53	2061.83	168.358	178.126	377.519	356.876	405.89	390.742	1679.13	312.918	0.186357	-2.42386	1.3071e-05	1.64119	down	--	--	--	--	--	--	HMDB0041284	35932-36-6	Organic compounds	Organic oxygen compounds	Organooxygen compounds	Carbonyl compounds
pos_3602	3-(2-Hydroxyethyl)indole	915.233	926.488	826.093	934.424	957.338	1203.35	916.261	393.496	379.371	341.454	369.116	390.928	960.487	465.104	0.484238	-1.04621	0.00147007	1.41916	down	--	--	--	--	--	--	HMDB0003447	526-55-6	Organic compounds	Organoheterocyclic compounds	Indoles and derivatives	Indoles
pos_3606	Dihydrofolic acid	3493.39	1356.9	1579.04	1660.88	1926.99	2989.49	1014.77	448.078	830.216	678.04	759.646	702.247	2167.78	738.833	0.340825	-1.5529	0.00909079	1.33148	down	C00415	One carbon pool by folate(ko00670);;Folate biosynthesis(ko00790);;Biosynthesis of phenylpropanoids(ko01061);;Metabolic pathways(ko01100);;Biosynthesis of cofactors(ko01240);;Antifolate resistance(ko01523)	--	--	--	--	HMDB0001056	4033-27-6	Organic compounds	Organic acids and derivatives	Carboxylic acids and derivatives	Amino acids, peptides, and analogues
pos_3613	Orotidylic acid	84.1572	161.835	157.841	95.7608	151.546	168.747	1.53441	1.55049	10.2595	12.3096	0.0843392	1.56478	136.648	4.55051	0.033301	-4.90829	0.00026897	1.59824	down	C01103	Pyrimidine metabolism(ko00240);;Metabolic pathways(ko01100);;Biosynthesis of cofactors(ko01240)	--	--	--	--	HMDB0000218	2149-82-8	Organic compounds	Nucleosides, nucleotides, and analogues	Pyrimidine nucleotides	Pyrimidine ribonucleotides
pos_3666	p-Mentha-1,3,5,8-tetraene	34.237	64.1602	48.747	47.3738	42.5794	74.6152	12.0437	6.83628	30.03	27.4421	25.1528	36.137	51.9521	22.9403	0.441567	-1.1793	0.00379312	1.30964	down	--	--	--	--	--	--	HMDB0029641	1195-32-0	Organic compounds	Benzenoids	Benzene and substituted derivatives	Phenylpropenes
pos_3674	Disialyllactose	94.8273	43.5978	20.8928	110.546	64.035	66.2008	243.932	179.085	266.928	256.347	434.695	134.85	66.6833	252.64	3.78865	1.92168	0.0055116	1.36335	up	--	--	--	--	--	--	HMDB0006692	18409-15-9	Organic compounds	Organic oxygen compounds	Organooxygen compounds	Carbohydrates and carbohydrate conjugates
pos_3675	5-Ethyl-3-hydroxy-4-methyl-2(5H)-furanone	42.0796	42.655	73.3784	65.5002	64.7001	66.609	129.066	122.808	200.248	178.483	160.798	118.27	59.1537	151.612	2.56302	1.35784	0.000540838	1.52245	up	--	--	--	--	--	--	HMDB0033551	--	Organic compounds	Organoheterocyclic compounds	Dihydrofurans	Furanones
pos_3677	Velaresol	134.196	86.9986	136.558	129.204	121.812	105.816	282.428	261.228	373.769	352.189	323.94	230.028	119.098	303.93	2.55194	1.3516	0.000213452	1.57632	up	--	--	--	--	--	--	HMDB0259776	--	Organic compounds	Organic oxygen compounds	Organooxygen compounds	Carbonyl compounds
pos_3684	Eriodictyol 7-(6-trans-p-coumaroylglucoside)	51.3431	34.0376	27.0697	48.8908	39.6164	32.2382	187.515	147.574	116.471	97.1041	99.0625	125.805	38.866	128.922	3.31709	1.72992	0.000924503	1.51698	up	--	--	--	--	--	--	HMDB0039922	--	Organic compounds	Phenylpropanoids and polyketides	Flavonoids	Flavonoid glycosides
pos_3708	CHRYSAROBIN	96.7566	125.987	114.796	141.366	107.317	141.077	342.923	237.707	368.304	273.901	157.04	265.721	121.216	274.266	2.26261	1.17799	0.00362098	1.42327	up	C10314	--	--	--	--	--	HMDB0250218	--	Organic compounds	Benzenoids	Anthracenes	--
pos_3712	Hematein	87.7332	83.5941	87.3869	98.1611	103.896	90.393	206.405	219.453	245.735	233.058	116.534	126.089	91.8608	191.212	2.08155	1.05766	0.00695766	1.37176	up	--	--	--	--	--	--	HMDB0253076	--	Organic compounds	Benzenoids	Indanes	--
pos_3718	Albafuran C	524.559	367.386	229.872	443.862	405.262	359.827	1299.18	1029.41	859.855	678.212	845.427	1128.3	388.461	973.396	2.50577	1.32526	0.000664644	1.50057	up	--	--	--	--	--	--	HMDB0030073	84323-16-0	Organic compounds	Phenylpropanoids and polyketides	2-arylbenzofuran flavonoids	--
pos_3719	Kaempferol 3-O-glucoside	76.5017	59.5247	38.3682	62.8065	94.4542	71.8664	280.517	221.921	194.171	126.422	138.475	288.82	67.2536	208.388	3.09853	1.63159	0.00322643	1.43055	up	C12249	Flavone and flavonol biosynthesis(ko00944);;Biosynthesis of secondary metabolites(ko01110)	--	--	--	--	HMDB0037429	480-10-4	Organic compounds	Phenylpropanoids and polyketides	Flavonoids	Flavonoid glycosides
pos_3725	Aucubin	91.1485	91.9918	69.7334	86.5488	89.3007	79.5383	199.844	185.222	197.267	170.326	154.908	156.802	84.7103	177.395	2.09413	1.06635	1.75087e-05	1.63217	up	C09771	--	LMPR0102070006	Prenol Lipids [PR]	Isoprenoids [PR01]	C10 isoprenoids (monoterpenes) [PR0102]	HMDB0036562	479-98-1	Organic compounds	Lipids and lipid-like molecules	Prenol lipids	Terpene glycosides
pos_3726	Rhamnazin 3-rutinoside	1799.91	1285.07	852.061	1695.36	1461.47	1421.82	5363	3694.8	3253.31	2746.5	2760.46	3950.12	1419.28	3628.03	2.55624	1.35403	0.00180667	1.45767	up	--	--	LMPK12112634	Polyketides [PK]	Flavonoids [PK12]	Flavones and Flavonols [PK1211]	HMDB0037467	64527-08-8	Organic compounds	Phenylpropanoids and polyketides	Flavonoids	Flavonoid glycosides
pos_3732	Shoyuflavone B	1187.35	1105.64	1293.8	1527.73	1671.04	1412.56	3620.03	3317.23	4540.03	4228.34	2047.21	3263.48	1366.35	3502.72	2.56355	1.35815	0.00145751	1.49652	up	--	--	--	--	--	--	HMDB0034589	190712-88-0	Organic compounds	Phenylpropanoids and polyketides	Isoflavonoids	Isoflav-2-enes
pos_3735	(±)-2-(2-Furanyl)pyrrolidine	42.9411	55.6599	72.0481	47.5237	79.4319	85.4178	139.961	144.668	141.859	121.071	232.336	134.015	63.8371	152.318	2.38605	1.25462	0.00175719	1.44142	up	--	--	--	--	--	--	HMDB0040059	--	Organic compounds	Organic nitrogen compounds	Organonitrogen compounds	Amines
pos_3741	Cys Tyr Cys Trp	203.944	134.648	92.4974	113.801	111.008	122.593	976.056	982.384	859.364	851.761	791.811	861.579	129.748	887.159	6.83753	2.77348	5.01858e-08	1.68677	up	--	--	--	--	--	--	--	--	--	--	--	--
pos_3742	Oxonol	74.1109	61.1963	79.7087	66.525	66.6645	74.278	232.576	127.455	246.134	177.829	135.899	218.583	70.4139	189.746	2.69472	1.43014	0.00201221	1.49489	up	--	--	--	--	--	--	HMDB0256000	--	--	--	--	--
pos_3755	Flavidin	117.189	157.529	179.297	137.563	144.698	192.593	498.221	286.967	574.633	382.944	302.417	438.244	154.811	413.904	2.6736	1.41879	0.00190754	1.47951	up	C10258	--	--	--	--	--	--	--	--	--	--	--
pos_3779	His Tyr Cys Gly	608.672	623.252	435.077	538.314	475.902	499.149	1098.61	1127.26	1319.6	1077.98	813.488	988.95	530.061	1070.98	2.02049	1.0147	0.000177478	1.56111	up	--	--	--	--	--	--	--	--	--	--	--	--
pos_3796	Gly Asp Asp His	93.1553	164.321	64.0189	65.408	80.6525	102.442	303.512	292.749	443.519	382.292	184.616	313.525	94.9996	320.035	3.36881	1.75224	0.000775435	1.49682	up	--	--	--	--	--	--	--	--	--	--	--	--
pos_3807	Neu5NAcalpha2->6lactose	493.724	282.837	292.916	424.793	337.71	295.276	1630.89	1284.66	888.262	690.47	964.754	1393.59	354.543	1142.11	3.22135	1.68767	0.00224877	1.4645	up	--	--	--	--	--	--	HMDB0255553	--	Organic compounds	Organic oxygen compounds	Organooxygen compounds	Carbohydrates and carbohydrate conjugates
pos_3810	cis-Resveratrol	9557.58	7374.55	5156.48	8672.85	7219.53	7302.08	3204.32	2127.21	4314.88	4037.37	5773.02	2673.03	7547.18	3688.31	0.4887	-1.03298	0.00081756	1.42299	down	--	--	--	--	--	--	HMDB0034118	61434-67-1	Organic compounds	Phenylpropanoids and polyketides	Stilbenes	--
pos_3833	Robustone	35.7722	34.0609	25.4061	28.8698	21.1001	25.7332	51.2363	51.0424	68.8648	64.1921	101.274	61.7663	28.4904	66.3959	2.33047	1.22062	0.00313531	1.42535	up	--	--	LMPK12050245	Polyketides [PK]	Flavonoids [PK12]	Isoflavonoids [PK1205]	--	--	--	--	--	--
pos_3845	Rifamycin Z	209.506	148.192	136.822	197.586	185.172	208.398	686.491	645.991	570.686	439.882	373.968	571.252	180.946	548.045	3.02878	1.59874	0.000445651	1.56172	up	C14723	Biosynthesis of ansamycins(ko01051);;Biosynthesis of secondary metabolites(ko01110)	--	--	--	--	--	--	--	--	--	--
pos_3851	ethyl-4-hydroxymethyl- 3(2H)-Furanone	51.8614	56.0271	53.7779	50.3459	47.4079	70.3631	22.9107	19.3086	23.8517	23.0752	27.4585	22.823	54.9639	23.238	0.422786	-1.242	9.44001e-05	1.61028	down	--	--	--	--	--	--	HMDB0303864	--	Organic compounds	Organoheterocyclic compounds	Dihydrofurans	Furanones
pos_3881	Methoxymorpholinyldoxorubicin	156.685	106.785	96.4986	171.862	142.431	122.369	1068.08	917.51	575.776	380.823	378.218	778.306	132.772	683.118	5.14505	2.36319	0.00508721	1.41257	up	--	--	--	--	--	--	HMDB0254553	--	Organic compounds	Phenylpropanoids and polyketides	Anthracyclines	--
pos_3898	Styrene Oxide	66.4078	194.037	174.134	345.059	370.86	309.625	28.9518	24.6516	26.262	24.5331	23.2494	25.535	243.354	25.5305	0.104911	-3.25276	0.00625119	1.39758	down	C02083	--	--	--	--	--	HMDB0062765	96-09-3	Organic compounds	Benzenoids	Benzene and substituted derivatives	--
pos_39	Dillapional	69.1932	14.9264	54.1921	26.1876	38.0694	78.1486	2.43172e-14	2.43172e-14	3.58663	9.17625	2.43172e-14	2.43172e-14	46.7862	2.12715	0.0454653	-4.45909	0.00647961	1.38133	down	--	--	--	--	--	--	HMDB0030582	38971-74-3	Organic compounds	Organoheterocyclic compounds	Benzodioxoles	--
pos_3903	Ala Asp Ser His	245.408	250.781	106.863	153.838	108.603	160.294	276.104	411.683	540.229	484.632	327.256	343.283	170.964	397.198	2.32328	1.21616	0.00142739	1.40774	up	--	--	--	--	--	--	--	--	--	--	--	--
pos_3915	Tallimustine	1256.33	766.662	538.143	1254.69	1249.79	1098.37	2749.66	2772.3	2685.19	2264.18	2597.9	2548.55	1027.33	2602.97	2.53371	1.34125	3.67136e-06	1.63488	up	--	--	--	--	--	--	HMDB0258696	--	Organic compounds	Benzenoids	Benzene and substituted derivatives	Benzoic acids and derivatives
pos_3916	Typhaneoside	104.496	63.0172	50.6373	150.135	117.548	117.574	410.873	321.213	343.752	306.691	446.453	435.953	100.568	377.489	3.75357	1.90826	9.93451e-06	1.61835	up	--	--	LMPK12112350	Polyketides [PK]	Flavonoids [PK12]	Flavones and Flavonols [PK1211]	HMDB0039541	104472-68-6	Organic compounds	Phenylpropanoids and polyketides	Flavonoids	Flavonoid glycosides
pos_3925	Aflatoxin Q1	148.552	94.1466	91.7929	127.042	166.122	113.887	465.517	411.12	289.056	242.769	203.524	310.967	123.59	320.492	2.59318	1.37472	0.00380986	1.40541	up	C19585	Metabolism of xenobiotics by cytochrome P450(ko00980)	--	--	--	--	HMDB0030753	52819-96-2	Organic compounds	Phenylpropanoids and polyketides	Coumarins and derivatives	Furanocoumarins
pos_3940	Cichorioside J	211.299	153.545	149.939	193.92	254.26	156.801	532.093	523.815	348.022	330.874	355.122	484.772	186.627	429.116	2.29932	1.20121	0.000733657	1.49556	up	--	--	--	--	--	--	HMDB0302056	--	Organic compounds	Organic oxygen compounds	Organooxygen compounds	Carbohydrates and carbohydrate conjugates
pos_3950	Melanettin	429.932	532.474	346.812	256.085	279.477	320.737	69.8897	125.305	166.783	139.148	113.882	114.863	360.919	121.645	0.337042	-1.569	0.00169943	1.46962	down	--	--	--	--	--	--	HMDB0041758	58115-08-5	Organic compounds	Phenylpropanoids and polyketides	Neoflavonoids	Neoflavones
pos_3955	Deacetylisoipecoside	325.553	214.562	120.113	281.78	204.574	178.092	438.068	437.358	599.248	426.013	444.412	419.37	220.779	460.745	2.0869	1.06136	0.00016354	1.49667	up	C07304	Isoquinoline alkaloid biosynthesis(ko00950);;Biosynthesis of alkaloids derived from shikimate pathway(ko01063);;Biosynthesis of secondary metabolites(ko01110)	--	--	--	--	--	--	--	--	--	--
pos_3969	Styrene	145.977	191.909	124.766	154.171	154.447	192.746	78.1755	52.1781	91.5624	80.0748	71.761	96.1488	160.669	78.3168	0.487441	-1.0367	0.000182622	1.53051	down	C07083	Ethylbenzene degradation(ko00642);;Styrene degradation(ko00643);;Metabolic pathways(ko01100);;Microbial metabolism in diverse environments(ko01120);;Degradation of aromatic compounds(ko01220)	--	--	--	--	HMDB0034240	100-42-5	Organic compounds	Benzenoids	Benzene and substituted derivatives	Styrenes
pos_3971	S-(2-Hydroxyethyl)-N-acetyl-L-cysteine	307.496	426.094	284.864	326.662	373.38	387.177	122.62	98.3255	205.597	175.512	113.239	170.301	350.945	147.599	0.420576	-1.24956	3.41231e-05	1.56175	down	C14876	Metabolism of xenobiotics by cytochrome P450(ko00980)	--	--	--	--	--	--	--	--	--	--
pos_3976	Tetrahydropteroyltri-L-glutamic acid	532.724	437.072	303.041	473.04	460.208	377.624	2147.31	2083.59	1245.79	932.947	896.5	1433.09	430.618	1456.54	3.38244	1.75806	0.00559449	1.39613	up	--	--	--	--	--	--	HMDB0012290	88903-89-3	Organic compounds	Organoheterocyclic compounds	Pteridines and derivatives	Pterins and derivatives
pos_3982	Cyanidin 7-(3-glucosyl-6-malonylglucoside) 4'-glucoside	331.663	317.996	118.704	404.569	387.571	323.217	1882.41	1430.3	1331.29	1128.84	1468.71	1599.47	313.953	1473.51	4.69339	2.23063	2.61762e-05	1.63124	up	--	--	--	--	--	--	HMDB0301990	--	Organic compounds	Phenylpropanoids and polyketides	Flavonoids	Flavonoid glycosides
pos_3988	(+)-Pinoresinol 4-O-[beta-D-Glucopyranosyl-(1->2)-[beta-D-glucopyranosyl-(1->6)]-beta-D-glucopyranoside]	361.428	282.477	160.971	425.927	450.749	512.23	1840.81	1451.59	1806.42	1654.55	1352.67	1857.22	365.63	1660.54	4.54158	2.1832	1.20998e-06	1.65531	up	--	--	--	--	--	--	HMDB0040669	150035-90-8	Organic compounds	Organic oxygen compounds	Organooxygen compounds	Carbohydrates and carbohydrate conjugates
pos_4007	2,2,6,7-Tetramethylbicyclo[4.3.0]nona-1(9),4-dien-8-one	534.898	669.247	766.666	672.127	781.876	907.238	196.328	136.05	263.672	206.546	370.798	252.923	722.009	237.719	0.329247	-1.60276	3.48857e-05	1.58033	down	--	--	--	--	--	--	HMDB0036685	99901-22-1	Organic compounds	Organic oxygen compounds	Organooxygen compounds	Carbonyl compounds
pos_4029	N-Docosahexaenoyl Valine	417.064	190.485	316.004	255.468	281.379	252.771	1543.53	1540.02	1887.45	1728.24	1198.98	1311.86	285.529	1535.01	5.37604	2.42654	2.92447e-05	1.64296	up	--	--	--	--	--	--	HMDB0242025	--	--	--	--	--
pos_4035	5-Hydroxyferulic acid methyl ester	38.7465	83.3181	113.239	117.677	157.43	94.7691	0.000533661	0.315802	7.17534	4.42201	0.663168	8.54302	100.863	3.51998	0.0348985	-4.84069	0.00174226	1.50589	down	--	--	--	--	--	--	--	--	--	--	--	--
pos_4055	Glucocleomin	727.921	566.895	915.575	676.285	1191.35	1397.29	82.5225	146.601	216.741	243.402	128.714	135.592	912.553	158.929	0.174159	-2.52153	0.00199691	1.48177	down	C08406	--	--	--	--	--	HMDB0034045	36286-64-3	Organic compounds	Organic oxygen compounds	Organooxygen compounds	Carbohydrates and carbohydrate conjugates
pos_4076	Asp Gly Asp His	188.506	183.788	128.176	176.205	169.664	148.156	409.194	392.981	531.359	453.402	198.685	343.464	165.749	388.181	2.34198	1.22773	0.00412968	1.41676	up	--	--	--	--	--	--	--	--	--	--	--	--
pos_4081	Methyl 3,4-dihydroxy-5-prenylbenzoate 3-glucoside	806.629	551.454	391.398	679.548	573.826	506.289	1048.02	1428.01	1679.51	1379.21	693.612	1002.43	584.857	1205.13	2.06056	1.04304	0.00616255	1.32759	up	--	--	--	--	--	--	HMDB0040121	--	Organic compounds	Lipids and lipid-like molecules	Prenol lipids	Terpene glycosides
pos_4092	2-Indanone	227.479	227.353	483.318	328.714	348.397	341.897	75.7578	180.265	125.678	119.992	139.559	86.3401	326.193	121.265	0.371759	-1.42756	0.00207862	1.43473	down	C07727	Polycyclic aromatic hydrocarbon degradation(ko00624);;Microbial metabolism in diverse environments(ko01120)	--	--	--	--	--	--	--	--	--	--
pos_4093	(2RS,5RS)-(E)-2-(2-Phenylethenyl)-1,3-dioxan-5-ol	112.952	107.59	159.488	115.789	131.996	113.474	21.6999	65.4203	25.234	20.2577	51.0401	35.0222	123.548	36.4457	0.294992	-1.76125	1.20117e-05	1.58536	down	--	--	--	--	--	--	HMDB0031973	87562-73-0	Organic compounds	Benzenoids	Benzene and substituted derivatives	Styrenes
pos_4096	9'-Carboxy-gamma-tocotrienol	249.999	181.626	259.117	148.698	153.986	219.304	442.32	256.694	582.279	536.697	511.853	379.552	202.121	451.566	2.23413	1.15971	0.00247328	1.42144	up	--	--	--	--	--	--	HMDB0012869	17-15-2	Organic compounds	Lipids and lipid-like molecules	Prenol lipids	Monoterpenoids
pos_4113	1-Deoxy-11beta-hydroxypentalenate	118.039	129.641	123.863	89.1732	75.5458	81.6525	42.6248	12.7007	59.8717	46.0638	39.3357	56.7432	102.986	42.89	0.416466	-1.26373	0.00064536	1.44647	down	C20403	Biosynthesis of various antibiotics(ko00998);;Metabolic pathways(ko01100);;Biosynthesis of secondary metabolites(ko01110)	--	--	--	--	--	--	--	--	--	--
pos_4120	(D-Pen2,D-Pen5)-Enkephalin	318.28	261.217	152.323	281.84	235.799	168.792	795.809	733.399	546.244	432.027	478.285	660.813	236.375	607.763	2.57118	1.36243	0.000750139	1.49024	up	--	--	--	--	--	--	HMDB0251605	--	Organic compounds	Organic acids and derivatives	Carboxylic acids and derivatives	Amino acids, peptides, and analogues
pos_4121	Methyl 3,4,5-trimethoxycinnamate [arabinosyl-(1->3)-[glucosyl-(1->6)]-glucosyl] ester	236.047	177.976	129.843	208.31	230.134	211.616	585.602	551.806	372.52	289.074	544.108	379.298	198.988	453.735	2.28022	1.18917	0.00275786	1.42855	up	--	--	--	--	--	--	HMDB0034756	234761-04-7	Organic compounds	Organic oxygen compounds	Organooxygen compounds	Carbohydrates and carbohydrate conjugates
pos_4123	S-Adenosylmethionine	1248.35	759.354	690.253	1085.11	1283.14	1156.25	2513.75	2407.3	2587.07	2041.99	1794.83	2291.7	1037.08	2272.77	2.19152	1.13193	2.00416e-05	1.57609	up	C00019	Monobactam biosynthesis(ko00261);;Cysteine and methionine metabolism(ko00270);;Arginine and proline metabolism(ko00330);;Zeatin biosynthesis(ko00908);;Biosynthesis of various plant secondary metabolites(ko00999);;Biosynthesis of plant secondary metabolites(ko01060);;Biosynthesis of plant hormones(ko01070);;Metabolic pathways(ko01100);;Biosynthesis of secondary metabolites(ko01110);;Biosynthesis o…	--	--	--	--	HMDB0001185	485-80-3	Organic compounds	Nucleosides, nucleotides, and analogues	5'-deoxyribonucleosides	5'-deoxy-5'-thionucleosides
pos_4140	Foeniculoside I	711.739	586.376	292.891	931.577	1159.65	780.411	3358.99	3398.15	3459	2937.73	2406.53	2955.27	743.774	3085.94	4.14903	2.05278	9.49189e-07	1.64303	up	--	--	--	--	--	--	HMDB0041556	168010-10-4	Organic compounds	Phenylpropanoids and polyketides	2-arylbenzofuran flavonoids	--
pos_4148	3,4-Dihydroxy-9,10-secoandrosta-1,3,5(10)-triene-9,17-dione	365.247	402.283	242.514	254.711	250.694	260.9	601.695	654.48	769.788	680.491	535.414	875.368	296.058	686.206	2.31781	1.21276	0.000137283	1.54995	up	C04793	Steroid degradation(ko00984);;Metabolic pathways(ko01100);;Microbial metabolism in diverse environments(ko01120);;Degradation of aromatic compounds(ko01220)	LMST02020062	Sterol Lipids [ST]	Steroids [ST02]	C19 steroids (androgens) and derivatives [ST0202]	--	--	--	--	--	--
pos_4149	NILUTAMIDE	170.529	104.769	56.4301	138.364	119.479	74.8993	2.38733	4.68136	12.1835	5.9871	0.968626	1.20792	110.745	4.5693	0.0412596	-4.59913	0.00147133	1.52352	down	C08164	--	--	--	--	--	HMDB0014803	63612-50-0	Organic compounds	Organoheterocyclic compounds	Azolidines	Imidazolidines
pos_4153	Cys His Gly Phe	10291.3	13034.5	5061.19	6040.87	6626.92	8415.21	17461.8	23300.1	33383.1	31204.1	14423.7	22089.4	8245	23643.7	2.86764	1.51987	0.0026259	1.41415	up	--	--	--	--	--	--	--	--	--	--	--	--
pos_4164	Cyclic dehypoxanthine futalosine	29.845	38.7909	3.13991	14.8529	14.5333	21.5345	48.7228	73.0668	103.837	100.421	35.8029	59.0309	20.4494	70.1469	3.43026	1.77832	0.00516213	1.33719	up	C17017	Ubiquinone and other terpenoid-quinone biosynthesis(ko00130);;Metabolic pathways(ko01100);;Biosynthesis of secondary metabolites(ko01110);;Biosynthesis of cofactors(ko01240)	--	--	--	--	--	--	--	--	--	--
pos_4168	Kinetensin 4-7	178.862	111.748	91.4423	167.989	156.478	91.8053	969.004	1003.76	539.435	330.425	708.461	821.753	133.054	728.807	5.47752	2.45352	0.00224676	1.4814	up	--	--	--	--	--	--	HMDB0012986	138482-56-1	Organic compounds	Organic acids and derivatives	Carboxylic acids and derivatives	Amino acids, peptides, and analogues
pos_4213	O-b-D-Gal-(1->3)-O-[O-b-D-Gal-(1->4)-2-(acetylamino)-2-deoxy-b-D-Glc-(1->6)]-2-(acetylamino)-2-deoxy- D-Galactose	83.1529	132.796	72.9769	86.0556	96.4682	92.6456	204.621	280.621	220.153	184.806	185.785	227.284	94.0158	217.212	2.31037	1.20813	7.95555e-05	1.56629	up	--	--	--	--	--	--	HMDB0002067	90393-60-5	Organic compounds	Organic oxygen compounds	Organooxygen compounds	Carbohydrates and carbohydrate conjugates
pos_4217	(3S)-4-[[(1S)-1-Carboxy-2-phenylethyl]amino]-3-[8-(diaminomethylideneamino)octanoylamino]-4-oxobutanoic acid	81.1564	68.3261	101.406	93.6958	84.2068	89.5772	40.8267	13.6447	38.3357	17.7026	43.5129	16.3169	86.3947	28.3899	0.328607	-1.60556	1.59629e-05	1.58508	down	--	--	--	--	--	--	HMDB0257534	--	Organic compounds	Organic acids and derivatives	Carboxylic acids and derivatives	Amino acids, peptides, and analogues
pos_4227	AB-Chminaca	797.097	644.703	444.581	536.388	583.484	567.861	181.735	140.443	219.079	167.759	333.04	254.604	595.686	216.11	0.362792	-1.46279	0.000135853	1.54302	down	--	--	--	--	--	--	HMDB0247738	--	Organic compounds	Organic acids and derivatives	Carboxylic acids and derivatives	Amino acids, peptides, and analogues
pos_4228	Lumichrome	310.748	199.53	137.543	181.195	220.06	209.66	43.1504	39.4225	42.4811	38.4584	62.7387	38.0113	209.789	44.0437	0.209943	-2.25193	0.000745287	1.55343	down	C01727	Riboflavin metabolism(ko00740)	--	--	--	--	HMDB0254199	--	Organic compounds	Organoheterocyclic compounds	Pteridines and derivatives	Alloxazines and isoalloxazines
pos_4234	(1beta,2beta,5beta)-p-Menth-3-ene-1,2,5-triol	210.384	111.126	77.1236	192.589	248.039	158.762	12.834	7.0933	14.6261	10.5924	17.9854	33.9025	166.337	16.1723	0.0972258	-3.36252	0.00201462	1.49125	down	--	--	--	--	--	--	HMDB0038978	359875-80-2	Organic compounds	Lipids and lipid-like molecules	Prenol lipids	Monoterpenoids
pos_4235	Riesling acetal	577.219	305.113	213.992	523.903	672.297	430.127	32.6879	12.5926	47.6104	28.6644	49.8711	92.052	453.775	43.9131	0.0967728	-3.36926	0.00187899	1.49496	down	--	--	--	--	--	--	HMDB0037562	--	Organic compounds	Organoheterocyclic compounds	Tetrahydrofurans	--
pos_4254	N-Eicosapentaenoyl Glutamine	3909.36	2938.38	4083.77	2963.95	3440.98	3532.11	6719.28	4515.54	9220.13	8915.43	7403.11	5618.13	3478.09	7065.27	2.03136	1.02245	0.00416289	1.40915	up	--	--	--	--	--	--	HMDB0242069	--	--	--	--	--
pos_4263	PI(16:1(9Z)/0:0)	61.0357	59.289	83.1163	58.3707	71.5303	41.8885	160.414	211.66	211.409	164.266	252.123	155.95	62.5384	192.637	3.0803	1.62307	0.000191871	1.57995	up	--	--	LMGP06050009	Glycerophospholipids [GP]	Glycerophosphoinositols [GP06]	Monoacylglycerophosphoinositols [GP0605]	--	--	--	--	--	--
pos_4300	7-Hydroxy-2',4',5'-trimethoxyisoflavone	151.628	106.373	159.022	219.211	244.671	146.355	1175.04	1169.06	832.523	649.038	421.755	766.292	171.21	835.619	4.88067	2.28708	0.00241472	1.47033	up	C16188	Isoflavonoid biosynthesis(ko00943);;Biosynthesis of secondary metabolites(ko01110)	LMPK12050089	Polyketides [PK]	Flavonoids [PK12]	Isoflavonoids [PK1205]	--	--	--	--	--	--
pos_4313	Arachidonate	16.7487	109.576	170.515	229.169	90.096	144.586	2.16971	2.43172e-14	0.736273	0.049664	1.01121	10.5491	126.782	2.41932	0.0190826	-5.7116	0.0085324	1.36569	down	C00219	Arachidonic acid metabolism(ko00590);;Linoleic acid metabolism(ko00591);;Biosynthesis of unsaturated fatty acids(ko01040);;Metabolic pathways(ko01100);;Ferroptosis(ko04216);;Necroptosis(ko04217);;Vascular smooth muscle contraction(ko04270);;Platelet activation(ko04611);;Fc epsilon RI signaling pathway(ko04664);;Fc gamma R-mediated phagocytosis(ko04666);;Retrograde endocannabinoid signaling(ko0472…	--	--	--	--	HMDB0001043	506-32-1	Organic compounds	Lipids and lipid-like molecules	Fatty Acyls	Fatty acids and conjugates
pos_4331	12-Oxo-9(Z)-dodecenoic acid	333.579	781.601	1074.04	1433.03	624.258	916.856	204.752	104.959	115.795	105.468	164.038	148.592	860.561	140.601	0.163383	-2.61367	0.00536279	1.41474	down	C16311	alpha-Linolenic acid metabolism(ko00592);;Biosynthesis of secondary metabolites(ko01110)	--	--	--	--	--	--	--	--	--	--
pos_4342	5,6,7,8-Tetrahydroxy-3',4'-dimethoxyflavone	94.8122	96.7578	153.212	149.122	181.902	135.495	503.417	689.231	450.254	434.556	301.879	398.933	135.217	463.045	3.42446	1.77588	0.00117307	1.50557	up	--	--	--	--	--	--	HMDB0038466	--	Organic compounds	Phenylpropanoids and polyketides	Flavonoids	O-methylated flavonoids
pos_4343	Oleandolide	729.705	3082.65	4499.32	5801.56	2465.3	3624.11	278.136	208.383	234.084	197.013	286.564	263.924	3367.11	244.684	0.0726689	-3.78252	0.00702958	1.38998	down	C11990	Biosynthesis of 12-, 14- and 16-membered macrolides(ko00522);;Metabolic pathways(ko01100);;Biosynthesis of secondary metabolites(ko01110)	LMPK04000031	Polyketides [PK]	Macrolides and lactone polyketides [PK04]	--	--	--	--	--	--	--
pos_4404	EPICATECHIN PENTAACETATE	115.069	120.596	71.2854	159.051	139.239	95.4694	466.748	411.251	486.043	407.045	588.778	327.588	116.785	447.909	3.83533	1.93935	0.000108455	1.60059	up	--	--	--	--	--	--	--	--	--	--	--	--
pos_4430	(2E)-Tetradecenoyl-CoA	430.671	474.675	257.949	639.063	785.917	475.702	3069.96	2877.61	3058.87	2614.6	2095.49	2906.17	510.663	2770.45	5.42521	2.43968	2.09308e-06	1.65983	up	C05273	Fatty acid elongation(ko00062);;Fatty acid degradation(ko00071);;Metabolic pathways(ko01100);;Fatty acid metabolism(ko01212)	--	--	--	--	HMDB0003946	38795-33-4	Organic compounds	Lipids and lipid-like molecules	Fatty Acyls	Fatty acyl thioesters
pos_4432	L-Hexahydro-3-imino-1,2,4-oxadiazepine-3-carboxylic acid	264.535	261.554	282.219	382.19	411.769	240.324	57.7777	52.3246	109.766	97.4847	72.1428	64.0764	307.099	75.5954	0.24616	-2.02233	0.000274524	1.5739	down	--	--	--	--	--	--	HMDB0030402	21539-44-6	Organic compounds	Organic acids and derivatives	Carboxylic acids and derivatives	Amino acids, peptides, and analogues
pos_4452	ANISINDIONE	494.139	497.713	535.827	515.304	547.082	555.969	826.362	1087.98	1501.18	1531.92	722.009	1231.53	524.339	1150.16	2.19355	1.13327	0.00601459	1.39886	up	--	--	--	--	--	--	HMDB0015257	117-37-3	Organic compounds	Benzenoids	Indanes	Indanones
pos_4460	Malvidin 3-O-(cafeoylglucoside)	311.794	278.335	214.871	331.062	312.257	237.729	1720.59	2584.37	1693.74	1782.53	1345.62	1524.23	281.008	1775.18	6.31719	2.65928	0.000326649	1.59589	up	--	--	--	--	--	--	--	--	--	--	--	--
pos_4462	Torososide B	383.619	243.921	108.221	396.483	342.129	180.629	1128.06	1024.2	762.725	515.665	1087.02	657.469	275.834	862.522	3.12696	1.64476	0.00127958	1.45103	up	--	--	--	--	--	--	HMDB0034855	--	Organic compounds	Organic oxygen compounds	Organooxygen compounds	Carbohydrates and carbohydrate conjugates
pos_4472	Methymycin	117.759	71.3222	48.2157	38.4621	37.7905	32.0428	118.817	330.914	508.36	462.651	271.664	165.811	57.5987	309.703	5.37691	2.42678	0.00999562	1.31832	up	C11996	Biosynthesis of 12-, 14- and 16-membered macrolides(ko00522);;Type I polyketide structures(ko01052);;Metabolic pathways(ko01100);;Biosynthesis of secondary metabolites(ko01110)	LMPK04000037	Polyketides [PK]	Macrolides and lactone polyketides [PK04]	--	--	--	--	--	--	--
pos_4476	beta-(2-Methoxyphenoxy)-lactic acid	287.059	409.112	460.715	543.075	401.176	488.762	4.63177	5.49371	26.338	19.2134	4.90085	93.7629	431.65	25.7234	0.0595933	-4.06871	2.58315e-05	1.63424	down	--	--	--	--	--	--	HMDB0060557	--	Organic compounds	Benzenoids	Phenol ethers	Anisoles
pos_4482	L-Fucose	28.7188	36.2597	40.0385	49.4964	59.2353	61.4842	3.22067	5.22013	2.03543	3.34359	0.427606	17.6065	45.8722	5.30898	0.115734	-3.11111	0.000217915	1.54605	down	C01019	Fructose and mannose metabolism(ko00051);;Amino sugar and nucleotide sugar metabolism(ko00520);;Metabolic pathways(ko01100);;Microbial metabolism in diverse environments(ko01120);;Biosynthesis of nucleotide sugars(ko01250);;Two-component system(ko02020);;Quorum sensing(ko02024);;C-type lectin receptor signaling pathway(ko04625)	--	--	--	--	HMDB0000174	6696-41-9	Organic compounds	Organic oxygen compounds	Organooxygen compounds	Carbohydrates and carbohydrate conjugates
pos_4484	2-Succinylbenzoate	0.954231	3.2533	2.43172e-14	7.65418	7.42334	1.51827	36.916	44.1279	37.9597	35.7579	32.6607	33.1993	3.46722	36.7703	10.6051	3.40669	4.84107e-08	1.66851	up	C02730	Ubiquinone and other terpenoid-quinone biosynthesis(ko00130);;Metabolic pathways(ko01100);;Biosynthesis of secondary metabolites(ko01110);;Biosynthesis of cofactors(ko01240)	--	--	--	--	HMDB0304087	--	Organic compounds	Organic oxygen compounds	Organooxygen compounds	Carbonyl compounds
pos_4486	Acifran	15.5959	22.5775	5.45726	19.7444	21.3729	16.6489	113.834	135.995	98.5165	110.762	115.633	95.7414	16.8995	111.747	6.61245	2.72518	2.02336e-06	1.66644	up	--	--	--	--	--	--	HMDB0247940	--	Organic compounds	Organoheterocyclic compounds	Dihydrofurans	Furanones
pos_4487	Luteolin	85.8743	35.1359	31.2739	81.4219	58.6733	43.8865	175.577	203.388	169.667	193.781	120.162	129.395	56.0443	165.328	2.94996	1.56069	0.000115852	1.52784	up	C01514	Flavonoid biosynthesis(ko00941);;Flavone and flavonol biosynthesis(ko00944);;Metabolic pathways(ko01100);;Biosynthesis of secondary metabolites(ko01110)	LMPK12110006	Polyketides [PK]	Flavonoids [PK12]	Flavones and Flavonols [PK1211]	HMDB0005800	491-70-3	Organic compounds	Phenylpropanoids and polyketides	Flavonoids	Flavones
pos_4488	Marshrin	146.023	157.387	163.286	260.716	293.807	176.203	1093.56	1357.07	1027.52	1095.77	669.777	808.371	199.57	1008.68	5.05424	2.3375	0.000282573	1.58156	up	--	--	--	--	--	--	HMDB0033783	--	Organic compounds	Phenylpropanoids and polyketides	Coumarins and derivatives	--
pos_4489	Koparin	84.9941	94.0039	64.1489	76.1864	75.9629	65.2522	202.081	248.075	196.728	205.266	154.835	160.419	76.7581	194.567	2.53481	1.34188	0.000178534	1.58398	up	--	--	LMPK12050086	Polyketides [PK]	Flavonoids [PK12]	Isoflavonoids [PK1205]	--	--	--	--	--	--
pos_4494	Cyanidin 3-glucoside	161.816	119.545	90.6093	121.831	173.042	101.003	405.42	495.755	364.614	380.381	259.393	302.859	127.975	368.07	2.87612	1.52412	0.000391953	1.53654	up	--	--	--	--	--	--	HMDB0030684	47705-70-4	Organic compounds	Phenylpropanoids and polyketides	Flavonoids	Flavonoid glycosides
pos_4497	Cyanidin 3-O-(2-xylosyl-6"-glucosyl-galactoside)	763.014	957.756	1017.88	1154.85	1821.46	792.609	14821.3	19228.1	13310.5	13968.8	9616.96	11826.7	1084.6	13795.4	12.7194	3.66895	0.000180275	1.61709	up	--	--	--	--	--	--	--	--	--	--	--	--
pos_4500	2-Feruloyl-1,2'-disinapoylgentiobiose	367.022	456.762	317.893	611.42	895.356	444.859	1425.28	1748.42	1249.67	1007.7	1096.39	1247.52	515.552	1295.83	2.51348	1.32968	0.000252694	1.48772	up	--	--	--	--	--	--	HMDB0030336	--	Organic compounds	Phenylpropanoids and polyketides	Cinnamic acids and derivatives	Hydroxycinnamic acids and derivatives
pos_4513	Syringetin 3-glucoside	209.974	152.139	197.248	266.642	424.324	220.778	1218.62	1409.15	852.671	873.544	758.816	859.726	245.184	995.421	4.05989	2.02144	0.000423061	1.54032	up	--	--	LMPK12112488	Polyketides [PK]	Flavonoids [PK12]	Flavones and Flavonols [PK1211]	--	--	--	--	--	--
pos_4515	2,3-Dihydroxyindole	58.5865	38.3278	26.3123	32.4909	33.3234	24.5913	110.88	157.435	159.978	140.456	228.689	126.57	35.6054	154.001	4.32523	2.11278	0.00054789	1.54519	up	C02775	Tryptophan metabolism(ko00380)	--	--	--	--	--	--	--	--	--	--
pos_4520	(±)-2-Propylthiazolidine	0.126927	0.67483	0.689426	0.711259	0.973595	0.550111	47.1057	56.3283	33.929	14.775	16.5883	42.0682	0.621025	35.1324	56.5717	5.82201	0.00392591	1.44423	up	--	--	--	--	--	--	HMDB0040058	--	Organic compounds	Organoheterocyclic compounds	Azolidines	Thiazolidines
pos_4529	Dox-ga3	268.387	207.097	149.349	362.886	504.715	278.36	1114.68	1564.92	1079.06	1056.74	805.419	1036.61	295.132	1109.57	3.75957	1.91057	0.000141116	1.55813	up	--	--	--	--	--	--	HMDB0251599	--	Organic compounds	Phenylpropanoids and polyketides	Anthracyclines	--
pos_4558	3-Hydroxytrideca-4,6-dienoyl-CoA	198.366	175.56	177.204	300.239	282.725	221.712	810.288	673.188	540.042	516.162	529.774	438.093	225.968	584.591	2.58705	1.37131	0.000640741	1.50927	up	--	--	--	--	--	--	HMDB0301113	--	--	--	--	--
pos_4560	TOLFENAMIC ACID	244.902	144.857	220.453	293.701	276.64	134.936	22.5698	37.2808	150.46	96.0248	19.3812	9.56445	219.248	55.8801	0.254872	-1.97216	0.00104178	1.41126	down	--	--	--	--	--	--	HMDB0042043	13710-19-5	Organic compounds	Benzenoids	Benzene and substituted derivatives	Benzoic acids and derivatives
pos_4569	NORELEAGNINE	249.425	304.358	461.726	320.451	234.738	338.76	109.611	107.612	119.933	154.691	115.99	124.845	318.243	122.114	0.383712	-1.3819	0.00161793	1.49791	down	--	--	--	--	--	--	HMDB0012488	--	Organic compounds	Organoheterocyclic compounds	Indoles and derivatives	Pyridoindoles
pos_4574	Foeniculoside XI	155.698	180.492	82.9872	191.485	284.666	125.482	1126.95	1072.99	771.487	743.499	753.786	858.806	170.135	887.92	5.21891	2.38375	4.17377e-05	1.6189	up	--	--	--	--	--	--	HMDB0302110	--	Organic compounds	Phenylpropanoids and polyketides	2-arylbenzofuran flavonoids	--
pos_4583	4-n-Hexylphenol	134.895	150.192	252.888	121.055	152.355	188.016	4.59731	2.50758	7.27416	6.47732	20.3275	14.7155	166.567	9.31656	0.0559329	-4.16016	0.000417534	1.582	down	C14465	--	--	--	--	--	--	--	--	--	--	--
pos_4584	Dodecatrienoic acid	382.436	496.658	1078.56	594.6	477.512	628.48	33.1958	15.6183	21.6692	19.334	50.4344	47.9558	609.708	31.3679	0.0514474	-4.28076	0.0021766	1.49415	down	--	--	--	--	--	--	HMDB0302622	--	Organic compounds	Lipids and lipid-like molecules	Fatty Acyls	Fatty acids and conjugates
pos_4586	Supinidine	160.831	251.774	530.299	320.947	221.574	372.758	7.18528	3.12986	0.80281	2.43172e-14	8.91153	9.7118	309.697	4.95688	0.0160056	-5.96528	0.00232738	1.4909	down	C10400	--	--	--	--	--	HMDB0302361	--	Organic compounds	Alkaloids and derivatives	--	--
pos_4588	Sterebin B	1844.45	3010.23	5203.79	2252.74	2556.24	3567.45	235.925	134.177	210.792	142.66	257.709	211.028	3072.48	198.715	0.0646757	-3.95063	0.00205004	1.49702	down	--	--	--	--	--	--	HMDB0035338	--	Organic compounds	Lipids and lipid-like molecules	Prenol lipids	Sesquiterpenoids
pos_4608	Norecasantalol	442.328	450.593	454.221	304.182	304.994	348.789	182.368	76.2106	180.903	172.588	208.173	223.979	384.185	174.037	0.453004	-1.14241	0.000272947	1.49103	down	--	--	--	--	--	--	HMDB0036815	59460-65-0	Organic compounds	Lipids and lipid-like molecules	Prenol lipids	Monoterpenoids
pos_4629	Niveusin C	25.1403	29.6845	5.48737	21.4964	16.76	12.8391	56.1008	51.3993	37.1424	41.1179	53.9535	34.2036	18.5679	45.6529	2.4587	1.29789	0.000413864	1.45323	up	C09517	--	--	--	--	--	HMDB0034474	75680-27-2	Organic compounds	Lipids and lipid-like molecules	Prenol lipids	Terpene lactones
pos_4645	N4-Acetylsulfadimidine	114.657	145.926	81.2682	84.0237	88.466	79.2944	262.942	342.149	321.64	313.383	553.423	300.819	98.9393	349.059	3.52802	1.81886	0.00150255	1.49486	up	--	--	--	--	--	--	--	--	--	--	--	--
pos_4648	Thr His Phe Phe	328.609	295.911	296.982	261.266	329.922	263.506	634.019	614.121	637.526	601.931	863.934	519.604	296.033	645.189	2.17945	1.12397	0.000478136	1.56158	up	--	--	--	--	--	--	--	--	--	--	--	--
pos_4650	Didanosine	15.6833	18.1383	7.24616	1.60073	7.74854	6.34406	42.0342	56.9094	84.384	75.9127	35.8233	76.7185	9.46017	61.9637	6.54996	2.71149	0.000904694	1.51629	up	C06953	--	--	--	--	--	HMDB0015037	69655-05-6	Organic compounds	Nucleosides, nucleotides, and analogues	Purine nucleosides	Purine 2',3'-dideoxyribonucleosides
pos_4651	1-(4-Hydroxy-3-methoxyphenyl)-5-(4-hydroxyphenyl)-1,4-pentadien-3-one	80.2431	101.74	71.9234	60.5113	82.5511	83.262	140.076	215.112	238.286	229.362	81.8983	171.815	80.0385	179.425	2.24173	1.16462	0.00924076	1.32663	up	--	--	--	--	--	--	HMDB0040931	148625-88-1	Organic compounds	Phenylpropanoids and polyketides	Cinnamic acids and derivatives	Hydroxycinnamic acids and derivatives
pos_4659	Maltopentaose	1215.89	496.633	898.563	1077.6	1559.99	634.556	2370.54	2665.7	3830.16	2331.55	1362.24	1989.27	980.54	2424.91	2.47303	1.30628	0.00568881	1.322	up	--	--	--	--	--	--	HMDB0012254	34620-76-3	Organic compounds	Organic oxygen compounds	Organooxygen compounds	Carbohydrates and carbohydrate conjugates
pos_4670	Colnelenic acid	303.978	383.585	209.054	623.106	711.223	685.88	145.536	91.1606	90.9071	78.2425	149.85	164.966	486.138	120.11	0.247071	-2.017	0.00809382	1.35172	down	C16320	alpha-Linolenic acid metabolism(ko00592);;Biosynthesis of secondary metabolites(ko01110)	LMFA10000002	Fatty Acyls [FA]	Fatty ethers [FA10]	--	HMDB0030996	52591-16-9	Organic compounds	Lipids and lipid-like molecules	Fatty Acyls	Fatty acids and conjugates
pos_4673	Anhydrocinnzeylanol	143.136	204.241	276.034	282.316	183.336	257.951	50.5851	12.9854	57.7934	28.1672	51.5457	67.2506	224.502	44.7212	0.199202	-2.3277	0.000262242	1.56876	down	--	--	--	--	--	--	HMDB0036863	65230-04-8	Organic compounds	Lipids and lipid-like molecules	Prenol lipids	Terpene lactones
pos_4674	Deoxyspergualin	115.528	153.146	67.877	74.9375	74.6936	114.963	124.944	233.761	302.072	172.198	379.627	343.619	100.191	259.37	2.58876	1.37226	0.00967462	1.3025	up	--	--	--	--	--	--	HMDB0243514	--	Organic compounds	Organic acids and derivatives	Carboxylic acids and derivatives	Amino acids, peptides, and analogues
pos_4682	Arg-gly-asp-ser	119.384	173.328	87.3534	71.4776	76.5761	109.92	160.586	245.663	197.353	150.149	242.673	314.217	106.34	218.44	2.05417	1.03855	0.00488748	1.31628	up	--	--	--	--	--	--	HMDB0248573	--	Organic compounds	Organic acids and derivatives	Carboxylic acids and derivatives	Amino acids, peptides, and analogues
pos_4695	PI(16:0/0:0)	94.1382	45.1719	28.3623	31.7648	42.2584	29.8382	293.205	305.132	166.494	119.899	151.559	241.649	45.2556	212.99	4.70637	2.23462	0.00238255	1.44199	up	--	--	LMGP06050002	Glycerophospholipids [GP]	Glycerophosphoinositols [GP06]	Monoacylglycerophosphoinositols [GP0605]	HMDB0061695	1425501-12-7	Organic compounds	Lipids and lipid-like molecules	Glycerophospholipids	Glycerophosphoinositols
pos_4701	Randainol	56.2983	73.9328	58.4609	43.6499	61.3261	61.9879	88.4184	118.478	151.97	155.119	88.8009	149.875	59.276	125.444	2.11626	1.08152	0.00270117	1.43796	up	C10878	--	--	--	--	--	--	--	--	--	--	--
pos_4710	5'-methylthiotubercidin	0.896131	2.2051	0.63481	0.881226	1.22768	2.43172e-14	22.952	34.4887	44.3288	51.9315	48.6717	27.9163	0.974157	38.3815	39.3997	5.30011	0.00053628	1.5801	up	--	--	--	--	--	--	--	--	--	--	--	--
pos_4717	2-(2-Chlorophenyl)-4-methyl-5-(pyridin-2-ylmethyl)-1H-pyrazolo[4,3-c]pyridine-3,6(2H,5H)-dione	1011.84	831.276	416.534	879.572	787.301	572.508	3126.98	4852.87	3149.07	2619.35	2011.39	2766.53	749.839	3087.7	4.11782	2.04188	0.00151797	1.49488	up	--	--	--	--	--	--	HMDB0247682	--	Organic compounds	Organoheterocyclic compounds	Azoles	Pyrazoles
pos_4739	n-propyl-l-arginine	133.781	212.271	87.9541	73.8482	102.559	117.485	21.5466	22.0921	14.4254	8.57279	44.4618	30.6381	121.316	23.6228	0.19472	-2.36052	0.00388293	1.41001	down	--	--	--	--	--	--	HMDB0255235	--	Organic compounds	Organic acids and derivatives	Carboxylic acids and derivatives	Amino acids, peptides, and analogues
pos_474	Theobromine	9859.73	10543.1	13583.8	8716.02	9149.51	6513.42	1973.44	2432.99	1409.92	1136.28	2187.38	1370.9	9727.6	1751.82	0.180087	-2.47323	0.000282966	1.58998	down	C07480	Caffeine metabolism(ko00232);;Biosynthesis of plant secondary metabolites(ko01060);;Biosynthesis of alkaloids derived from histidine and purine(ko01065);;Metabolic pathways(ko01100);;Biosynthesis of secondary metabolites(ko01110);;Microbial metabolism in diverse environments(ko01120)	--	--	--	--	HMDB0002825	83-67-0	Organic compounds	Organoheterocyclic compounds	Imidazopyrimidines	Purines and purine derivatives
pos_4772	Methacycline	111.923	62.61	132.323	243.889	235.65	114.781	25.1152	65.4598	24.8085	26.6037	10.8873	8.29679	150.196	26.8619	0.178845	-2.48321	0.00791023	1.33963	down	C07654	--	--	--	--	--	HMDB0015066	914-00-1	Organic compounds	Phenylpropanoids and polyketides	Tetracyclines	--
pos_4773	Malvidin 3-O-glucoside	51.5247	31.4147	26.2963	51.6526	70.9828	42.4613	131.028	177.579	172.549	156.33	91.5045	118.713	45.7221	141.284	3.09005	1.62763	0.000362657	1.52135	up	C12140	Anthocyanin biosynthesis(ko00942)	--	--	--	--	HMDB0030777	7228-78-6	Organic compounds	Phenylpropanoids and polyketides	Flavonoids	Flavonoid glycosides
pos_4796	DG(10:0/18:1(12Z)-2OH(9,10)/0:0)	111.654	117.909	52.6407	83.6749	94.0315	103.053	1.10661	76.891	10.7373	1.30299	2.1254	43.3801	93.8271	22.5906	0.240768	-2.05428	0.00143885	1.39155	down	--	--	--	--	--	--	HMDB0294513	--	--	--	--	--
pos_4811	Canthiumine	226.84	87.7827	54.9453	72.6644	89.8191	56.9229	349.262	322.366	336.134	299.499	461.027	260.214	98.1624	338.084	3.44413	1.78414	9.41464e-05	1.52169	up	C10000	--	--	--	--	--	--	--	--	--	--	--
pos_4819	Margaritene	186.085	166.84	493.662	267.502	332.274	321.237	15.5557	81.4691	85.64	60.1775	22.4201	21.5965	294.6	47.8098	0.162287	-2.62338	0.00305981	1.433	down	--	--	LMPK12110436	Polyketides [PK]	Flavonoids [PK12]	Flavones and Flavonols [PK1211]	HMDB0037540	64271-10-9	Organic compounds	Phenylpropanoids and polyketides	Flavonoids	Flavonoid glycosides
pos_4838	Blood group B trisaccharide	198.122	68.528	69.0622	104.356	140.807	69.7801	595.741	371.17	245.292	211.74	400.185	517.606	108.443	390.289	3.59904	1.84761	0.00441182	1.3817	up	--	--	--	--	--	--	HMDB0248832	--	Organic compounds	Organic oxygen compounds	Organooxygen compounds	Carbohydrates and carbohydrate conjugates
pos_4841	trans-2-Enoyl-OPC6-CoA	30.2028	30.6648	29.111	48.32	86.1699	26.7267	436.228	600.007	351.866	324.629	306.469	391.994	41.8659	401.866	9.59888	3.26287	0.000325585	1.58446	up	C16332	alpha-Linolenic acid metabolism(ko00592);;Metabolic pathways(ko01100);;Biosynthesis of secondary metabolites(ko01110)	LMFA07050381	Fatty Acyls [FA]	Fatty esters [FA07]	Fatty acyl CoAs [FA0705]	HMDB0011121	--	Organic compounds	Lipids and lipid-like molecules	Fatty Acyls	Fatty acyl thioesters
pos_4848	Hydroxyethyl retinamide	30.8519	35.7867	27.5932	24.7739	18.1817	32.4009	4.13282	7.45546	19.6771	7.01099	13.8481	15.8297	28.2647	11.3257	0.4007	-1.3194	0.000745856	1.42058	down	--	--	--	--	--	--	HMDB0253266	--	Organic compounds	Lipids and lipid-like molecules	Prenol lipids	Retinoids
pos_4856	Carvyl acetate	155.516	169.71	123.266	109.234	100.175	139.426	35.3303	27.0104	42.6138	38.174	51.0083	55.7314	132.888	41.6447	0.313382	-1.674	0.000167798	1.57623	down	--	--	--	--	--	--	HMDB0038046	97-42-7	Organic compounds	Lipids and lipid-like molecules	Prenol lipids	Monoterpenoids
pos_4857	Isoalantolactone	267.283	292.337	202.721	171.749	176.808	242.66	29.268	26.7966	40.3101	36.9363	62.1475	72.2913	225.593	44.625	0.197812	-2.3378	0.000114971	1.59294	down	C09484	--	--	--	--	--	HMDB0035934	470-17-7	Organic compounds	Lipids and lipid-like molecules	Prenol lipids	Terpene lactones
pos_487	5-Amino-6-(4-hydroxy-2-butenoyl)-2,2-dimethyl-4-chromanone	286.251	218.559	146.679	205.897	283.593	246.177	73.0613	119.481	22.8572	105.285	130.429	123.991	231.193	95.8508	0.414592	-1.27023	0.00068657	1.43456	down	--	--	--	--	--	--	HMDB0041329	162287-97-0	Organic compounds	Organoheterocyclic compounds	Benzopyrans	1-benzopyrans
pos_4882	Malvidin 3-O-(6-O-(4-O-malonyl-alpha-rhamnopyranosyl)-beta-glucopyranoside	6128.31	2091.77	1899.06	2843.37	3873.69	4335.27	109.38	180.877	56.4096	37.2317	85.5337	74.4268	3528.58	90.6431	0.0256883	-5.28275	0.00323203	1.46327	down	--	--	LMPK12010401	Polyketides [PK]	Flavonoids [PK12]	Anthocyanidins [PK1201]	--	--	--	--	--	--
pos_4887	Irinotecan	290.489	177.773	274.086	223.046	245.921	235.319	596.176	705.539	459.363	343.473	607.088	575.196	241.106	547.806	2.27206	1.184	0.00136589	1.48673	up	C16641	Drug metabolism - other enzymes(ko00983)	--	--	--	--	HMDB0014900	100286-90-6	Organic compounds	Alkaloids and derivatives	Camptothecins	--
pos_4891	(-)-Fumigaclavine B	426.209	227.193	280.487	447.057	464.266	168.375	27.2237	22.082	27.2625	19.5843	18.0857	31.5229	335.598	24.2935	0.0723888	-3.78809	0.00179025	1.51292	down	--	--	--	--	--	--	HMDB0030201	6879-93-2	Organic compounds	Organic acids and derivatives	Carboxylic acids and derivatives	Amino acids, peptides, and analogues
pos_4892	gamma-Aminobutyric acid-betaxanthin	8.48023	16.1127	7.69808	9.16954	6.25258	2.62374	32.3936	70.0725	74.0399	72.4303	61.7289	41.7764	8.38948	58.7403	7.00166	2.8077	0.000638195	1.54498	up	--	--	--	--	--	--	HMDB0304751	--	Organic compounds	Organic acids and derivatives	Carboxylic acids and derivatives	Amino acids, peptides, and analogues
pos_4900	Paratocarpin A	86.8568	138.272	81.1498	65.0124	60.0863	76.2529	251.789	177.731	188.496	179.494	236.6	228.475	84.6051	210.431	2.48721	1.31453	3.26617e-05	1.56402	up	--	--	LMPK12120092	Polyketides [PK]	Flavonoids [PK12]	Chalcones and dihydrochalcones [PK1212]	--	--	--	--	--	--
pos_4929	Vincosamide	106.093	79.0244	71.7305	72.587	65.3773	53.3972	95.6846	246.428	317.284	297.726	208.587	181.212	74.7016	224.487	3.00512	1.58742	0.00567873	1.38306	up	--	--	--	--	--	--	HMDB0259813	--	Organic compounds	Organoheterocyclic compounds	Indoles and derivatives	Pyridoindoles
pos_4942	Zilascorb	41.5099	23.3719	50.119	68.1236	86.3661	117.389	2.43172e-14	4.24503	2.43172e-14	1.95624	2.73751	2.07765	64.4799	1.83607	0.0284751	-5.13416	0.00613679	1.39756	down	--	--	--	--	--	--	HMDB0260006	--	Organic compounds	Organoheterocyclic compounds	Dihydrofurans	Furanones
pos_4946	Bis(2-methylpropanoyloxy)-9,10-epoxy-p-mentha-1,3,5-triene	64.0275	122.931	81.6041	66.329	59.9048	89.2941	5.94448	10.5383	24.1447	19.2341	25.9644	9.79741	80.6817	15.9372	0.197532	-2.33984	0.000618956	1.52406	down	--	--	--	--	--	--	HMDB0032698	22518-06-5	Organic compounds	Benzenoids	Phenol esters	--
pos_4950	b-D-Glucuronopyranosyl-(1->3)-a-D-galacturonopyranosyl-(1->2)-L-rhamnose	78.4473	66.143	99.3082	101.867	118.922	112.101	335.796	306.867	148.625	154.794	246.917	288.696	96.1314	246.949	2.56887	1.36113	0.00467918	1.39777	up	--	--	--	--	--	--	HMDB0039728	--	Organic compounds	Organic oxygen compounds	Organooxygen compounds	Carbohydrates and carbohydrate conjugates
pos_4959	alantolactone	48.4917	49.3839	45.9386	18.6791	19.0802	25.8601	15.0283	1.51371	16.2809	13.8735	10.5002	8.75345	34.5723	10.9917	0.317934	-1.6532	0.00992463	1.2851	down	C09289	--	LMPR0103190013	Prenol Lipids [PR]	Isoprenoids [PR01]	C15 isoprenoids (sesquiterpenes) [PR0103]	HMDB0035906	546-43-0	Organic compounds	Lipids and lipid-like molecules	Prenol lipids	Terpene lactones
pos_496	Cys Cys Ser Ser	30.55	48.7166	53.3782	26.3603	33.4846	23.9269	3.45394	6.33331	1.53758	1.75106	5.55344	2.36434	36.0694	3.49895	0.0970059	-3.36578	0.00106606	1.52953	down	--	--	--	--	--	--	--	--	--	--	--	--
pos_4966	Neocnidilide	94.5807	118.597	108.624	70.5833	48.4333	66.2742	29.9113	20.9294	35.6356	36.756	29.3746	31.138	84.5154	30.6242	0.36235	-1.46454	0.00404024	1.42121	down	C17002	--	--	--	--	--	HMDB0034450	4567-33-3	Organic compounds	Organoheterocyclic compounds	Isobenzofurans	--
pos_4967	5Z-Dodecenoic acid	61.9833	75.087	49.5511	33.91	36.4834	39.9781	0.851892	0.00392294	6.40191	4.10388	1.04588	0.33661	49.4988	2.12402	0.0429104	-4.54253	0.000714339	1.55514	down	--	--	LMFA01030226	Fatty Acyls [FA]	Fatty Acids and Conjugates [FA01]	Unsaturated fatty acids [FA0103]	HMDB0000529	2430-94-6	Organic compounds	Lipids and lipid-like molecules	Fatty Acyls	Fatty acids and conjugates
pos_4968	Pondaplin	342.788	242.635	256.195	365.334	365.747	266.05	23.447	52.4061	57.3987	65.1584	102.959	63.1078	306.458	60.7462	0.19822	-2.33482	3.12754e-05	1.62074	down	--	--	--	--	--	--	HMDB0033184	--	Organic compounds	Organic oxygen compounds	Organooxygen compounds	Ethers
pos_5055	(+)-15,16-Dihydroxyoctadecanoic acid	352.078	292.602	205.547	378.921	221.712	185.171	2403.78	2273	807.383	1227.51	2685.47	2591.49	272.672	1998.11	7.32788	2.8734	0.00285182	1.46971	up	--	--	--	--	--	--	HMDB0031008	--	Organic compounds	Lipids and lipid-like molecules	Fatty Acyls	Fatty acids and conjugates
pos_5067	2-Propyl-2,4-pentadienoic acid	28.1616	44.3848	84.9833	101.696	91.2661	81.3812	13.2448	9.23744	13.2055	10.7789	13.4652	13.3608	71.9789	12.2155	0.169709	-2.55886	0.00386746	1.44645	down	C16656	Drug metabolism - cytochrome P450(ko00982)	--	--	--	--	HMDB0060682	--	Organic compounds	Lipids and lipid-like molecules	Fatty Acyls	Fatty acids and conjugates
pos_5074	Procerin	133.08	158.556	142.554	101.441	93.6287	130.623	13.3993	37.7831	68.6408	65.7179	39.8952	30.165	126.647	42.6002	0.33637	-1.57188	9.58641e-05	1.52433	down	--	--	--	--	--	--	--	--	--	--	--	--
pos_5075	Confertifoline	83.4898	219.606	449.055	383.429	417.076	345.227	29.067	17.7006	51.8977	44.5601	23.5096	22.8472	316.314	31.597	0.0998915	-3.32349	0.00392278	1.4397	down	--	--	--	--	--	--	--	--	--	--	--	--
pos_508	2-Amino-5-formylamino-6-(5-phospho-D-ribosylamino)pyrimidin-4(3H)-one	6932.94	12551.5	16645.4	10526	13028.3	7355.79	1880.23	2743.7	1041.71	1095.6	2095.88	1838.01	11173.3	1782.52	0.159533	-2.64807	0.00135618	1.51334	down	C15563	Riboflavin metabolism(ko00740);;Metabolic pathways(ko01100)	--	--	--	--	--	--	--	--	--	--
pos_509	Flavonol 3-O-D-glucoside	2945.41	5042.53	9030.47	6231.72	7530.64	2777.04	1591.55	1735.58	511.504	588.606	1959.97	1095.41	5592.97	1247.1	0.222977	-2.16503	0.00708278	1.35364	down	C03946	--	--	--	--	--	HMDB0252295	--	Organic compounds	Phenylpropanoids and polyketides	Flavonoids	Flavonoid glycosides
pos_510	Cystine-glutamate	10.0299	9.03694	23.9513	15.8547	15.9481	7.21507	3.26339	5.05866	0.428252	2.43172e-14	6.30516	0.330817	13.6727	2.56438	0.187555	-2.41461	0.00528102	1.34197	down	--	--	--	--	--	--	HMDB0250714	--	Organic compounds	Organic acids and derivatives	Carboxylic acids and derivatives	Tetracarboxylic acids and derivatives
pos_511	1-Kestose	2056.13	1677.01	1427.88	1888.33	1450.62	506.64	59.9461	84.7441	62.0251	47.2844	154.813	53.1119	1501.1	76.9874	0.0512873	-4.28525	0.00134325	1.53183	down	C03661	--	--	--	--	--	HMDB0011729	470-69-9	Organic compounds	Organic oxygen compounds	Organooxygen compounds	Carbohydrates and carbohydrate conjugates
pos_5126	Tuftsin	151.419	196.632	101.799	102.114	99.2218	97.4189	270.86	509.65	273.902	243.226	483.117	247.116	124.767	337.978	2.70887	1.43769	0.00683732	1.33814	up	--	--	--	--	--	--	HMDB0005770	112592-90-2	Organic compounds	Organic acids and derivatives	Carboxylic acids and derivatives	Amino acids, peptides, and analogues
pos_5192	Polygonal	39.6923	30.5264	27.3785	16.8798	12.2227	25.053	7.88788	3.62608	13.7062	6.89749	13.2286	13.3199	25.2921	9.77767	0.38659	-1.37112	0.00969484	1.27318	down	--	--	--	--	--	--	HMDB0256674	--	Organic compounds	Organic oxygen compounds	Organooxygen compounds	Alcohols and polyols
pos_5204	12-trans-Hydroxy juvenile hormone III	447.812	545.871	431.683	255.455	331.493	551.782	134.329	55.8936	177.858	150.778	223.033	260.708	427.349	167.1	0.391015	-1.3547	0.00152179	1.40179	down	C16508	Insect hormone biosynthesis(ko00981)	--	--	--	--	--	--	--	--	--	--
pos_523	Cystathionine ketimine	25.658	16.0151	23.6803	18.1201	16.111	13.8301	115.558	96.8296	79.2746	84.1522	44.3946	89.216	18.9024	84.9042	4.49171	2.16726	0.000808148	1.54159	up	--	--	--	--	--	--	HMDB0002015	87254-95-3	Organic compounds	Organic acids and derivatives	Carboxylic acids and derivatives	Amino acids, peptides, and analogues
pos_5243	Feruloyl C1-glucuronide	35.1646	48.6948	8.14364	2.43172e-14	25.4632	9.09743	60.5377	56.5234	61.4658	52.3144	42.22	89.2999	21.0939	60.3936	2.86307	1.51757	0.00291432	1.33696	up	--	--	--	--	--	--	HMDB0041734	--	Organic compounds	Phenylpropanoids and polyketides	Isoflavonoids	Isoflavonoid O-glycosides
pos_5244	Ala Asp Glu Asp	97.6974	98.8202	56.6995	51.4044	58.774	40.4208	180.627	220.478	100.718	125.083	130.728	189.516	67.3027	157.858	2.3455	1.22989	0.00304182	1.36844	up	--	--	--	--	--	--	--	--	--	--	--	--
pos_5253	Deoxycholic acid	101.315	98.3193	76.0219	61.9006	91.0378	84.7318	34.5504	24.1477	40.734	18.405	88.388	18.6614	85.5544	37.4811	0.438097	-1.19068	0.00484239	1.31723	down	C04483	Secondary bile acid biosynthesis(ko00121);;Bile secretion(ko04976)	LMST04010040	Sterol Lipids [ST]	Bile acids and derivatives [ST04]	C24 bile acids, alcohols, and derivatives [ST0401]	HMDB0000626	83-44-3	Organic compounds	Lipids and lipid-like molecules	Steroids and steroid derivatives	Bile acids, alcohols and derivatives
pos_5303	3α-HYDROXY-4,4-BISNOR-8,11,13-PODOCARPATRIENE	139.892	142.385	118.571	111.773	84.2067	122.219	43.576	29.332	38.3428	37.9102	62.0621	46.1354	119.841	42.8931	0.357916	-1.48231	6.85693e-05	1.58298	down	--	--	--	--	--	--	--	--	--	--	--	--
pos_5317	Sterebin A	456.378	2094.75	1920.15	1676.41	762.881	1780.28	197.199	307.154	209.887	181.56	270.891	313.795	1448.47	246.748	0.17035	-2.55343	0.00700943	1.38199	down	--	--	--	--	--	--	HMDB0035337	107647-14-3	Organic compounds	Lipids and lipid-like molecules	Prenol lipids	Sesquiterpenoids
pos_5333	Lys Cys His	398.111	271.509	155.834	253.668	110.916	133.569	1875.69	561.801	1849.8	1310.22	3144.7	3239.04	220.601	1996.87	9.05196	3.17823	0.00847961	1.36194	up	--	--	--	--	--	--	--	--	--	--	--	--
pos_537	Penicillin F	1501.54	1792.72	2007.25	2535.1	2153.42	1159.01	315.213	238.985	311.459	237.436	289.653	281.152	1858.17	278.983	0.150138	-2.73563	0.000494914	1.58645	down	C17402	--	--	--	--	--	HMDB0256230	--	Organic compounds	Organic acids and derivatives	Carboxylic acids and derivatives	Amino acids, peptides, and analogues
pos_5384	alpha-[3-(Nitrosoamino)propyl]-3-pyridinemethanol	6.35136	0.994266	0.160227	3.28156	1.30742	1.36023	37.0144	18.9059	46.2557	34.6505	60.6311	51.8136	2.24251	41.5452	18.5262	4.2115	0.00108052	1.5364	up	C19581	Metabolism of xenobiotics by cytochrome P450(ko00980);;Chemical carcinogenesis - DNA adducts(ko05204)	--	--	--	--	HMDB0062443	--	Organic compounds	Organoheterocyclic compounds	Pyridines and derivatives	--
pos_5399	Dehydrophytosphingosine	644.73	1118.35	467.572	1309.7	1079.16	1367.51	48.9889	63.6252	91.1828	47.6672	38.2236	92.3265	997.837	63.669	0.063807	-3.97014	0.0014589	1.52444	down	--	--	LMSP01030002	Sphingolipids [SP]	Sphingoid bases [SP01]	4-Hydroxysphinganines (Phytosphingosines) [SP0103]	HMDB0038057	3687-54-5	Organic compounds	Organic nitrogen compounds	Organonitrogen compounds	Amines
pos_5423	PS(20:0/0:0)	154.346	85.592	73.9782	81.8766	69.7653	67.4316	172.765	185.458	243.361	140.617	218.386	208.444	88.8317	194.838	2.19334	1.13313	0.000359712	1.46447	up	--	--	LMGP03050012	Glycerophospholipids [GP]	Glycerophosphoserines [GP03]	Monoacylglycerophosphoserines [GP0305]	--	--	--	--	--	--
pos_5428	Cyclokievitone hydrate	28.9893	45.0464	118.21	100.924	72.9815	86.7713	2.57563	14.5707	10.7071	8.82505	2.43172e-14	2.43172e-14	75.4872	6.11308	0.0809816	-3.62626	0.00358157	1.44047	down	--	--	--	--	--	--	HMDB0037750	104363-15-7	Organic compounds	Phenylpropanoids and polyketides	Cinnamic acids and derivatives	Hydroxycinnamic acids and derivatives
pos_5473	Tyr Val Arg	422.572	268.608	280.293	297.995	559.517	419.334	105.356	75.534	237.017	208.236	203.109	263.483	374.72	182.123	0.486024	-1.0409	0.00749987	1.25221	down	--	--	--	--	--	--	--	--	--	--	--	--
pos_5485	3-Ketosphingosine	27.6896	82.7764	55.331	73.1011	70.8372	95.1268	3.39498	0.152928	0.0140152	0.0506435	0.117982	0.0161918	67.477	0.624456	0.00925435	-6.75565	0.000926502	1.55053	down	C06121	--	LMSP01010002	Sphingolipids [SP]	Sphingoid bases [SP01]	Sphing-4-enines (Sphingosines) [SP0101]	HMDB0245914	--	Organic compounds	Organic oxygen compounds	Organooxygen compounds	Carbonyl compounds
pos_5499	Pikromycin	530.152	695.109	678.014	422.52	315.57	492.747	130.217	62.6594	317.906	174.451	226.094	152.749	522.352	177.346	0.339515	-1.55845	0.00106613	1.43545	down	C11999	Biosynthesis of 12-, 14- and 16-membered macrolides(ko00522);;Type I polyketide structures(ko01052);;Metabolic pathways(ko01100);;Biosynthesis of secondary metabolites(ko01110)	LMPK04000038	Polyketides [PK]	Macrolides and lactone polyketides [PK04]	--	--	--	--	--	--	--
pos_5514	Cer(d16:1/18:1(12Z)-2OH(9,10))	5975.05	2565.99	7153.36	7888.57	7567.97	10119.6	0.587178	178.161	4.15683	2.43172e-14	0.107669	545.598	6878.42	121.435	0.0176545	-5.82382	0.001156	1.53779	down	--	--	--	--	--	--	HMDB0289864	--	--	--	--	--
pos_5530	Gibberellin A95	34.181	284.556	253.306	208.549	166.415	279.532	12.1572	87.0803	2.98089	0.760508	1.06768	2.43172e-14	204.423	17.3411	0.0848294	-3.55929	0.00346257	1.39928	down	--	--	--	--	--	--	HMDB0041350	78259-50-4	Organic compounds	Lipids and lipid-like molecules	Prenol lipids	Diterpenoids
pos_5550	Lamivudine sulfoxide	83.6612	128.378	319.112	233.503	266.98	106.54	2.43172e-14	2.43172e-14	2.43172e-14	2.43172e-14	2.43172e-14	2.43172e-14	189.696	2.43172e-14	1.2819e-16	-52.7926	0.00481858	1.42507	down	--	--	--	--	--	--	HMDB0060599	--	Organic compounds	Nucleosides, nucleotides, and analogues	Nucleoside and nucleotide analogues	--
pos_5572	Pregnenolone carbonitrile	106.181	95.2989	58.7308	47.1336	70.2549	89.4375	16.8616	7.86924	42.9491	21.9636	40.7973	30.1719	77.8395	26.7688	0.343897	-1.53995	0.00145438	1.40864	down	C15637	--	--	--	--	--	HMDB0256759	--	Organic compounds	Lipids and lipid-like molecules	Steroids and steroid derivatives	Pregnane steroids
pos_5607	(4E,14Z)-2-Aminooctadeca-4,14-diene-1,3-diol	493.119	638.472	1484.3	984.382	836.983	888.51	158.257	204.627	138.726	105.208	347.259	136.209	887.628	181.714	0.204719	-2.28828	0.00321894	1.43291	down	--	--	--	--	--	--	HMDB0242112	--	Organic compounds	Organic nitrogen compounds	Organonitrogen compounds	Amines
pos_5615	7-Hydroxyterpineol 8-glucoside	1366.5	4589.81	6249.89	4631.67	3124.9	4915.19	624.481	2118.67	769.445	533.082	655.889	684.655	4146.33	897.703	0.216506	-2.20752	0.0039375	1.39072	down	--	--	--	--	--	--	HMDB0033019	217962-32-8	Organic compounds	Organic oxygen compounds	Organooxygen compounds	Carbohydrates and carbohydrate conjugates
pos_562	4-O-beta-D-Glucopyranuronosyl-L-fucose	624.321	337.687	314.17	484.724	357.501	278.319	234.76	180.675	160.318	161.143	192.145	178.493	399.454	184.589	0.462104	-1.11371	0.00924846	1.33715	down	--	--	--	--	--	--	HMDB0039889	16749-74-9	Organic compounds	Organic oxygen compounds	Organooxygen compounds	Carbohydrates and carbohydrate conjugates
pos_5624	Thromboxane B2	168.705	353.111	215.972	202.094	301.975	320.261	37.9622	30.2225	72.8977	45.5108	93.4494	106.032	260.353	64.3457	0.247148	-2.01655	0.000669478	1.4987	down	C05963	Arachidonic acid metabolism(ko00590);;Metabolic pathways(ko01100);;Serotonergic synapse(ko04726);;Bile secretion(ko04976)	LMFA03030002	Fatty Acyls [FA]	Eicosanoids [FA03]	Thromboxanes [FA0303]	HMDB0003252	54397-85-2	Organic compounds	Lipids and lipid-like molecules	Fatty Acyls	Eicosanoids
pos_5625	Avermectin A1a aglycone	119.311	36.1914	20.4535	30.1635	37.4302	31.1536	95.2145	217.329	180.836	145.975	264.683	128.09	45.7839	172.021	3.75725	1.90968	0.00255474	1.37235	up	C11980	Biosynthesis of 12-, 14- and 16-membered macrolides(ko00522);;Metabolic pathways(ko01100);;Biosynthesis of secondary metabolites(ko01110)	--	--	--	--	--	--	--	--	--	--
pos_5639	Ethyl (3R,5Z)-3-hydroxy-5-octenoate	23.2262	59.4498	85.6736	57.1894	37.1678	103.265	5.83597	7.34008	6.83704	5.38881	13.0383	12.4452	60.9953	8.48089	0.139042	-2.84641	0.00724722	1.37318	down	--	--	--	--	--	--	HMDB0030367	182510-22-1	Organic compounds	Lipids and lipid-like molecules	Fatty Acyls	Fatty alcohols
pos_5640	Carnitine	11.2535	34.8163	37.311	13.4227	21.4514	39.1802	1.28372	5.87001	3.45028	2.7793	8.48954	9.64898	26.2392	5.25364	0.200221	-2.32033	0.00798327	1.32898	down	C00487	Lysine degradation(ko00310);;Metabolic pathways(ko01100);;ABC transporters(ko02010)	--	--	--	--	HMDB0000062	541-15-1	Organic compounds	Organic nitrogen compounds	Organonitrogen compounds	Quaternary ammonium salts
pos_565	Enterolactone 3'-glucuronide	878.923	747.115	892.084	1478.44	779.448	527.997	124.281	78.6214	117.057	72.3154	30.8128	53.6617	884.001	79.4583	0.0898848	-3.47578	0.00153023	1.52356	down	--	--	--	--	--	--	HMDB0240377	2188234-75-3	Organic compounds	Lignans, neolignans and related compounds	Lignan glycosides	--
pos_5670	Monacolin L acid	187.241	93.2225	474.818	259.134	258.425	193.865	1094.56	4163.69	1861.87	2103.83	2600.84	4858	244.451	2780.47	11.3743	3.50771	0.00752571	1.3745	up	C20853	Biosynthesis of various other secondary metabolites(ko00997);;Metabolic pathways(ko01100);;Biosynthesis of secondary metabolites(ko01110)	--	--	--	--	--	--	--	--	--	--
pos_5721	Terpinen-4-ol	66.4446	203.11	124.827	148.237	159.153	163.437	28.848	5.88267	9.37285	7.20178	14.2007	134.683	144.201	33.3648	0.231376	-2.11169	0.00261121	1.33021	down	C17073	--	--	--	--	--	HMDB0035833	562-74-3	Organic compounds	Lipids and lipid-like molecules	Prenol lipids	Monoterpenoids
pos_5722	trans-2-Nonenal	21.4036	79.1467	47.8333	69.0376	57.2148	72.4234	5.78848	6.13389	1.99644	3.94351	12.5069	50.9525	57.8432	13.5536	0.234317	-2.09347	0.00327638	1.31455	down	--	--	--	--	--	--	HMDB0031269	2463-53-8	Organic compounds	Organic oxygen compounds	Organooxygen compounds	Carbonyl compounds
pos_5726	Pregeijerene	60.4095	156.81	92.5969	113.049	103.575	112.969	28.9422	27.3899	39.7961	39.9133	33.6838	91.1134	106.568	43.4731	0.407937	-1.29358	0.00331066	1.32159	down	--	--	--	--	--	--	HMDB0036759	--	Organic compounds	Hydrocarbons	Unsaturated hydrocarbons	Branched unsaturated hydrocarbons
pos_5727	Ethyl (E)-7,9-decadienoate	153.699	715.045	274.698	472.586	441.712	443.221	51.853	16.1864	24.7103	18.0141	37.1219	408.476	416.827	92.727	0.222459	-2.16839	0.00961325	1.21212	down	--	--	LMFA07010563	Fatty Acyls [FA]	Fatty esters [FA07]	Short fatty esters [FA0710]	--	--	--	--	--	--
pos_5738	4-(3-Methylbut-2-enyl)-L-tryptophan	173.414	139.632	200.501	137.932	146.9	110.668	535.568	515.416	430.196	370.009	733.652	455.322	151.508	506.694	3.34434	1.74172	0.000710295	1.54279	up	C04290	Indole alkaloid biosynthesis(ko00901);;Metabolic pathways(ko01100);;Biosynthesis of secondary metabolites(ko01110)	--	--	--	--	--	--	--	--	--	--
pos_5751	7alpha,24-dihydroxy-5beta-cholestan-3-one	177.715	140.215	241.2	193.105	164.202	215.741	391.706	990.73	538.442	568.474	377.75	618.439	188.696	580.924	3.07862	1.62228	0.00718258	1.36564	up	--	--	LMST04030169	Sterol Lipids [ST]	Bile acids and derivatives [ST04]	C27 bile acids, alcohols, and derivatives [ST0403]	HMDB0062419	--	Organic compounds	Lipids and lipid-like molecules	Steroids and steroid derivatives	Bile acids, alcohols and derivatives
pos_5755	Cer(d20:1/18:1(12Z)-2OH(9,10))	1196.18	486.993	1157.56	1796.34	1754.86	2189.86	2.43172e-14	11.1814	2.43172e-14	2.43172e-14	2.43172e-14	84.1646	1430.3	15.891	0.0111103	-6.49196	0.00225616	1.49333	down	--	--	--	--	--	--	HMDB0290124	--	--	--	--	--
pos_5759	Hexa-2,4-dienol	16.7115	77.6124	32.6922	56.513	47.6414	49.8883	8.06597	2.79279	2.25024	2.8147	4.27829	46.8299	46.8431	11.172	0.238498	-2.06795	0.00966223	1.21039	down	--	--	--	--	--	--	--	--	--	--	--	--
pos_5760	Rifampicin	27.7952	46.3266	33.2968	37.4606	30.0341	39.4967	2.43172e-14	16.4249	3.4512	2.43172e-14	2.43172e-14	27.0065	35.735	7.81376	0.218659	-2.19325	0.000798839	1.4532	down	C06688	Bile secretion(ko04976)	--	--	--	--	HMDB0257225	--	Organic compounds	Phenylpropanoids and polyketides	Macrolactams	--
pos_5766	1-Phenyl-1,3-dodecanedione	45.9588	108.046	124.57	148.414	55.6697	136.588	12.3437	26.5622	16.4547	7.55574	26.0356	15.2452	103.208	17.3662	0.168264	-2.5712	0.00403435	1.43201	down	--	--	--	--	--	--	HMDB0035579	--	Organic compounds	Organic oxygen compounds	Organooxygen compounds	Carbonyl compounds
pos_5773	Leucomycin a5	61.3465	272.168	221.414	193.021	173.345	154.487	2.43172e-14	9.53144	0.293944	0.0113232	2.43172e-14	204.969	179.297	35.801	0.199675	-2.32428	0.00944823	1.21139	down	C14058	--	--	--	--	--	HMDB0254036	--	Organic compounds	Organic oxygen compounds	Organooxygen compounds	Carbohydrates and carbohydrate conjugates
pos_5774	Fumagillol	164.41	208.109	207.193	175.052	145.639	189.317	79.9322	76.2116	84.0407	73.0925	106.007	70.3027	181.62	81.5977	0.449277	-1.15432	3.16364e-05	1.60467	down	--	--	--	--	--	--	HMDB0252515	--	Organic compounds	Organic oxygen compounds	Organooxygen compounds	Alcohols and polyols
pos_5806	hydroxyvitamin d3	93.8868	39.6459	111.162	84.8572	91.5899	105.702	194.997	313.259	181.823	171.885	153.45	293.479	87.8073	218.149	2.4844	1.3129	0.00386555	1.38605	up	--	--	--	--	--	--	HMDB0253301	--	Organic compounds	Lipids and lipid-like molecules	Steroids and steroid derivatives	Vitamin D and derivatives
pos_5834	cis-Hydroxy Perhexiline	1531.98	831.734	1639.55	2948.99	3047.91	1438.68	16.2583	36.9016	12.3348	6.71655	10.9969	409.479	1906.47	82.1145	0.0430714	-4.53713	0.00366191	1.4377	down	--	--	--	--	--	--	HMDB0060644	--	Organic compounds	Organic oxygen compounds	Organooxygen compounds	Alcohols and polyols
pos_5835	2-octaprenylphenol	597.405	215.797	723.898	1039.88	1194.47	1766.87	2.43172e-14	2.43172e-14	2.43172e-14	2.43172e-14	2.43172e-14	64.7223	923.053	10.787	0.0116863	-6.41904	0.00880736	1.35614	down	C05810	--	--	--	--	--	HMDB0304080	--	Organic compounds	Lipids and lipid-like molecules	Prenol lipids	Polyprenylphenols
pos_5858	PA(14:1(9Z)/20:4(8Z,11Z,14Z,17Z)-2OH(5S,6R))	22.0651	40.3164	34.7129	20.6603	41.225	44.6614	5.2303	2.77702	8.16317	0.400394	4.71165	1.68335	33.9402	3.82765	0.112776	-3.14847	0.000540466	1.54514	down	--	--	--	--	--	--	HMDB0263132	--	--	--	--	--
pos_5869	(1R,7S,13S,15S)-2,15-Dihydroxy-7-methyl-6-oxabicyclo[11.3.0]hexadeca-3,11-dien-5-one	155.971	267.686	251.775	230.256	189.368	183.814	37.5757	72.8556	109.713	93.551	135.211	58.6345	213.145	84.5901	0.396867	-1.33327	0.000259301	1.48571	down	--	--	--	--	--	--	HMDB0242339	--	Organic compounds	Phenylpropanoids and polyketides	Macrolides and analogues	--
pos_5871	5,6-DHET	481.698	336.159	325.87	321.457	366.239	236.769	1003.11	488.346	736.505	759.004	1380.31	780.533	344.699	857.968	2.48904	1.31559	0.00790588	1.34088	up	C14772	Arachidonic acid metabolism(ko00590);;Metabolic pathways(ko01100);;Serotonergic synapse(ko04726)	--	--	--	--	HMDB0002343	213382-49-1	Organic compounds	Lipids and lipid-like molecules	Fatty Acyls	Eicosanoids
pos_5874	Cichorioside H	407.946	266.616	724.243	639.732	940.462	540.333	2624.06	2790	1968.9	2311.48	1365.72	2478.27	586.555	2256.4	3.84687	1.94369	0.00018203	1.55924	up	--	--	--	--	--	--	HMDB0302054	--	Organic compounds	Organic oxygen compounds	Organooxygen compounds	Carbohydrates and carbohydrate conjugates
pos_5877	trans-Zeatin riboside diphosphate	27.0945	37.5968	33.509	22.2289	27.2226	32.2224	7.60858	2.43172e-14	11.5844	18.0574	17.5073	3.01157	29.979	9.6282	0.321165	-1.63862	0.000410752	1.46641	down	C16429	Zeatin biosynthesis(ko00908);;Biosynthesis of secondary metabolites(ko01110)	--	--	--	--	HMDB0304507	--	Organic compounds	Nucleosides, nucleotides, and analogues	Purine nucleotides	Purine ribonucleotides
pos_5928	2-Methyl-3-(2-pentenyl)-2-cyclopenten-1-one	105.384	125.228	88.3536	152.213	140.673	130.055	38.0051	18.2338	24.8927	23.8128	46.0467	39.2297	123.651	31.7035	0.256395	-1.96356	4.85705e-05	1.60412	down	--	--	--	--	--	--	HMDB0037294	11050-62-7	Organic compounds	Organic oxygen compounds	Organooxygen compounds	Carbonyl compounds
pos_5957	Mannopine	255.221	592.599	723.569	300.683	248.308	317.353	19.0253	19.6081	87.0955	21.1953	15.016	1.10878	406.289	27.1748	0.0668855	-3.90216	0.0054007	1.40007	down	C16692	ABC transporters(ko02010)	--	--	--	--	--	--	--	--	--	--
pos_5964	ethyl-9-decenoate	27.9598	98.1356	49.2036	52.7875	46.1187	51.8495	14.9715	1.6365	2.87065	4.26365	15.4597	14.0432	54.3424	8.87421	0.163302	-2.61439	0.0040438	1.40195	down	--	--	--	--	--	--	--	--	--	--	--	--
pos_5966	Preisocalamendiol	95.2779	161.846	70.0543	147.04	163.634	142.023	44.9414	22.8006	32.9653	27.1584	53.1544	93.7255	129.979	45.7909	0.352295	-1.50515	0.00171086	1.38502	down	--	--	--	--	--	--	HMDB0035391	25645-19-6	Organic compounds	Lipids and lipid-like molecules	Prenol lipids	Sesquiterpenoids
pos_5970	(Z)-1-Methyl-2-(tridec-8-en-1-yl)quinolin-4(1H)-one	217.794	218.115	204.438	234.861	200.811	254.346	153.767	143.489	111.574	81.4127	79.2717	71.9364	221.727	106.908	0.482161	-1.05241	0.000124064	1.55632	down	--	--	--	--	--	--	HMDB0252136	--	Organic compounds	Organoheterocyclic compounds	Quinolines and derivatives	Quinolones and derivatives
pos_5986	(2E,4E)-2,4-Nonadien-1-ol	23.9091	91.2326	40.5002	44.2961	45.4296	48.8878	13.6054	1.85841	8.43186	11.0179	14.5307	18.9321	49.0426	11.3961	0.232371	-2.1055	0.00819893	1.32962	down	--	--	--	--	--	--	HMDB0034845	64576-90-5	Organic compounds	Lipids and lipid-like molecules	Fatty Acyls	Fatty alcohols
pos_5989	9,10-Epoxyoctadecanoic acid	1155.72	1332.39	1587.62	1353.63	1435.79	1355.05	382.749	375.856	415.057	372.798	368.033	375.014	1370.03	381.585	0.278522	-1.84413	1.00378e-05	1.6758	down	C19418	Cutin, suberine and wax biosynthesis(ko00073)	LMFA02000326	Fatty Acyls [FA]	Octadecanoids [FA02]	Other Octadecanoids [FA0200]	HMDB0061650	154966-80-0	Organic compounds	Lipids and lipid-like molecules	Fatty Acyls	Fatty acids and conjugates
pos_600	Hydroxypropionylcarnitine	2621.04	3012.25	2699.65	3454.7	2751.26	1736.66	722.736	747.828	750.723	596.047	706.094	671.331	2712.59	699.127	0.257734	-1.95605	0.000304453	1.60539	down	--	--	LMFA07070074	Fatty Acyls [FA]	Fatty esters [FA07]	Fatty acyl carnitines [FA0707]	HMDB0013125	--	Organic compounds	Lipids and lipid-like molecules	Fatty Acyls	Fatty acid esters
pos_6016	PE(14:1(9Z)/PGJ2)	44.1846	27.1023	48.0213	23.689	12.1231	29.5265	8.33835	4.54257	0.284514	7.2827	3.53787	0.230741	30.7745	4.03612	0.131152	-2.93069	0.00368754	1.42294	down	--	--	--	--	--	--	HMDB0260706	--	--	--	--	--
pos_6033	1-Methylnicotinamide	51.5298	92.2489	100.8	96.3726	66.4435	128.883	20.9294	21.4448	22.9938	22.0486	22.6981	13.5586	89.3795	20.6122	0.230614	-2.11644	0.00148406	1.51689	down	C02918	Nicotinate and nicotinamide metabolism(ko00760);;Metabolic pathways(ko01100);;Bile secretion(ko04976)	--	--	--	--	HMDB0000699	3106-60-3	Organic compounds	Organoheterocyclic compounds	Pyridines and derivatives	Pyridinecarboxylic acids and derivatives
pos_6035	cis-Parinaric Acid	932.893	2204.16	2729.78	1954.58	1295.17	3236.56	298.812	302.539	313.811	283.775	389.393	386.324	2058.86	329.109	0.15985	-2.64521	0.00438598	1.43242	down	--	--	LMFA01030764	Fatty Acyls [FA]	Fatty Acids and Conjugates [FA01]	Unsaturated fatty acids [FA0103]	HMDB0248240	--	Organic compounds	Lipids and lipid-like molecules	Fatty Acyls	Lineolic acids and derivatives
pos_6045	PE(14:0/10:0)[U]	139.076	80.3739	74.9828	135.994	94.7724	82.547	19.9752	3.01643	81.5409	18.4028	10.2416	36.0718	101.291	28.2081	0.278486	-1.84432	0.00128472	1.3923	down	--	--	--	--	--	--	--	--	--	--	--	--
pos_6054	Arctiol	69.8584	192.845	174.978	155.338	93.014	207.815	31.0147	21.5703	26.3215	21.3362	42.8858	47.0477	148.975	31.696	0.212761	-2.23269	0.00314712	1.44561	down	--	--	--	--	--	--	HMDB0301955	--	Organic compounds	Lipids and lipid-like molecules	Prenol lipids	Sesquiterpenoids
pos_6065	(1alpha,6alpha,7alphaH)-2,4(15)-Copadiene	489.457	488.166	452.512	462.063	490.044	555.956	236.086	212.968	229.75	249.297	252.223	265.564	489.7	240.981	0.4921	-1.02298	7.5866e-07	1.66666	down	--	--	--	--	--	--	HMDB0036796	27597-38-2	Organic compounds	Lipids and lipid-like molecules	Prenol lipids	Sesquiterpenoids
pos_6067	2-Nitrophenyl octyl ether	32.2091	42.1062	27.5019	32.1493	46.723	45.9416	9.04212	1.395	5.67575	8.15037	19.2363	42.1447	37.7718	14.274	0.377901	-1.40392	0.00990126	1.23806	down	--	--	--	--	--	--	HMDB0245262	--	Organic compounds	Benzenoids	Benzene and substituted derivatives	Nitrobenzenes
pos_6100	Buprenorphine glucuronide	271.519	514.18	940.524	310.263	405.117	497.879	7.43046	38.9786	104.134	51.035	36.1323	17.2082	489.914	42.4865	0.0867224	-3.52745	0.00582759	1.39167	down	--	--	--	--	--	--	HMDB0060928	--	Organic compounds	Organoheterocyclic compounds	Pyridines and derivatives	Bipyridines and oligopyridines
pos_6116	Red chlorophyll catabolite	254.38	169.479	344.193	199.499	216.109	289.328	75.4166	61.8631	93.6353	80.344	50.9699	43.8917	245.498	67.6868	0.275712	-1.85877	0.000680374	1.53444	down	C18022	Porphyrin metabolism(ko00860);;Biosynthesis of secondary metabolites(ko01110)	--	--	--	--	--	--	--	--	--	--
pos_6133	6-[5]-ladderane-1-hexanol	953.263	449.674	723.786	762.895	487.375	422.822	84.0805	73.1143	185.637	191.577	89.0091	119.89	633.302	123.885	0.195617	-2.3539	0.00160111	1.49637	down	--	--	LMFA05000063	Fatty Acyls [FA]	Fatty alcohols [FA05]	--	--	--	--	--	--	--
pos_6136	MG(0:0/18:3(6Z,9Z,12Z)/0:0)	7821.44	7324.26	8006.47	7110.43	6066.11	5501.6	1153.18	1240.56	2145.45	2398.02	4655.55	1339.27	6971.72	2155.34	0.309154	-1.6936	4.81884e-05	1.55935	down	--	--	--	--	--	--	HMDB0011539	--	Organic compounds	Lipids and lipid-like molecules	Fatty Acyls	Lineolic acids and derivatives
pos_6141	Gingerglycolipid A	100.473	34.0991	65.923	66.4174	35.1464	24.2777	3.32352	0.810532	10.024	8.36694	6.87786	2.8835	54.3895	5.38105	0.0989355	-3.33737	0.00821889	1.36462	down	--	--	LMGL04010019	Glycerolipids [GL]	Glycosylmonoradylglycerols [GL04]	Glycosylmonoacylglycerols [GL0401]	HMDB0041093	145937-22-0	Organic compounds	Lipids and lipid-like molecules	Glycerolipids	Glycosylglycerols
pos_6153	Yucalexin P17	454.395	616.096	778.852	644.772	601.406	817.765	260.102	213.424	264.832	202.751	446.054	335.082	652.214	287.041	0.440102	-1.18409	0.000352288	1.48163	down	--	--	--	--	--	--	HMDB0036752	119642-82-9	Organic compounds	Lipids and lipid-like molecules	Prenol lipids	Diterpenoids
pos_616	Succinylmonocholine	1265.62	919.044	1743.75	1842.82	1484.01	1059.91	172.297	170.283	177.501	275.53	280.322	200.316	1385.86	212.708	0.153485	-2.70384	0.000499328	1.58081	down	--	--	--	--	--	--	--	--	--	--	--	--
pos_6182	6-Ketomyristic acid	198.324	390.996	287.479	489.001	323.77	310.778	130.56	102.275	128.462	111.342	130.731	121.769	333.391	120.857	0.362507	-1.46392	0.00306374	1.46506	down	--	--	--	--	--	--	HMDB0030982	1619-89-2	Organic compounds	Lipids and lipid-like molecules	Fatty Acyls	Fatty acids and conjugates
pos_6206	Isoleucyl-Lysine	383.24	1002.81	1274.4	1025.08	733.61	1573.21	178.448	224.596	176.977	136.662	334.301	507.201	998.725	259.698	0.260029	-1.94325	0.00578419	1.35406	down	--	--	--	--	--	--	HMDB0028912	--	Organic compounds	Organic acids and derivatives	Carboxylic acids and derivatives	Amino acids, peptides, and analogues
pos_6247	Ogyline	192.419	125.339	205.292	215.535	316.287	200.494	21.8286	80.049	80.17	49.3008	57.6341	34.5735	209.228	53.926	0.257738	-1.95602	0.000914182	1.49429	down	--	--	--	--	--	--	HMDB0254813	--	Organic compounds	Lipids and lipid-like molecules	Steroids and steroid derivatives	Estrane steroids
pos_628	Botryodiplodin	2213.38	1806.83	3365.44	3470	3088.05	1945.31	700.193	589.444	688.171	590.123	592.377	658.884	2648.17	636.532	0.240367	-2.05669	0.00115701	1.54083	down	--	--	--	--	--	--	HMDB0036594	27098-03-9	Organic compounds	Organoheterocyclic compounds	Tetrahydrofurans	--
pos_6280	PC(20:5(5Z,8Z,11Z,14Z,17Z)/0:0)	1303.09	1102.19	1825.14	1712.64	1350.25	1417.18	446.975	450.808	1008.49	645.557	549.271	412.232	1451.75	585.555	0.403346	-1.30991	0.00014107	1.51516	down	--	--	LMGP01050050	Glycerophospholipids [GP]	Glycerophosphocholines [GP01]	Monoacylglycerophosphocholines [GP0105]	--	--	--	--	--	--
pos_6312	2-Dehydropantoate	28.4802	20.9376	33.4347	38.0067	39.9808	21.6199	96.8524	68.534	72.1567	53.1798	92.2463	95.2578	30.41	79.7045	2.621	1.39012	0.000453734	1.52007	up	C00966	Pantothenate and CoA biosynthesis(ko00770);;Metabolic pathways(ko01100);;Biosynthesis of secondary metabolites(ko01110);;Biosynthesis of cofactors(ko01240)	--	--	--	--	HMDB0304068	--	Organic compounds	Organic acids and derivatives	Keto acids and derivatives	Short-chain keto acids and derivatives
pos_6321	2-Octenedioic acid	281.275	246.055	311.678	342.852	325.75	168.948	758.933	657.28	682.108	546.571	703.511	729.124	279.426	679.588	2.43208	1.28219	1.87507e-06	1.62584	up	--	--	LMFA01170085	Fatty Acyls [FA]	Fatty Acids and Conjugates [FA01]	Dicarboxylic acids [FA0117]	HMDB0000341	5698-50-0	Organic compounds	Lipids and lipid-like molecules	Fatty Acyls	Fatty acids and conjugates
pos_6329	Carolinianine	11213.2	10085.7	12474.5	13470.8	13665.4	7160.29	26215.1	23688.9	24408.2	19899.8	24401.3	24327	11345	23823.4	2.0999	1.07032	3.20113e-06	1.6167	up	C09856	--	--	--	--	--	--	--	--	--	--	--
pos_6334	6-Deoxy-4-O-(3,6-di-O-methyl-beta-D-glucopyranosyl)-2,3-di-O-methyl-alpha-L-mannopyranose	74.4777	166.798	182.22	183.792	81.6832	82.3076	441.552	320.103	505.282	282.216	288.574	394.337	128.547	372.011	2.89398	1.53305	0.000437916	1.48757	up	--	--	--	--	--	--	HMDB0249889	--	Organic compounds	Organic oxygen compounds	Organooxygen compounds	Carbohydrates and carbohydrate conjugates
pos_6341	4-(4-Methylphenyl)-2-butanone	101.914	83.8933	96.668	119.859	104.99	75.1521	213.913	251.116	182.471	143.823	299.957	325.328	97.0793	236.101	2.43205	1.28217	0.00383982	1.42402	up	--	--	--	--	--	--	HMDB0036183	7774-79-0	Organic compounds	Benzenoids	Benzene and substituted derivatives	Toluenes
pos_6366	2-Polyprenyl-6-methoxy-1,4-benzoquinone	2750.18	1112.49	1213.78	1611.43	1688.15	1861.66	308.744	804.356	495.069	393.042	388.001	316.137	1706.28	450.892	0.264254	-1.92	0.00245817	1.44455	down	C17560	--	--	--	--	--	HMDB0060354	--	Organic compounds	Lipids and lipid-like molecules	Prenol lipids	Quinone and hydroquinone lipids
pos_6375	Celgosivir	63.0741	35.2568	53.6852	53.6143	25.3233	39.7045	98.9645	225.632	268.925	207.467	109.29	169.876	45.1097	180.026	3.99085	1.9967	0.00379597	1.42367	up	--	--	--	--	--	--	HMDB0249792	--	Organic compounds	Organoheterocyclic compounds	Indolizidines	--
pos_6394	Diplodiatoxin	253.565	310.296	329.303	402.723	275.415	376.532	104.675	96.4536	165.312	116.641	95.1498	117.107	324.639	115.89	0.356981	-1.48608	8.56993e-05	1.59237	down	--	--	--	--	--	--	HMDB0031471	41060-01-9	Organic compounds	Organic acids and derivatives	Keto acids and derivatives	Gamma-keto acids and derivatives
pos_6398	3beta-Hydroxy-17-(1H-imidazol-1-yl)androsta-5,16-diene	25.0217	57.066	31.5456	54.2986	30.7825	71.6342	5.95397	3.10279	10.9653	2.43172e-14	19.0001	9.10894	45.0581	8.02184	0.178033	-2.48978	0.00330371	1.40557	down	--	--	--	--	--	--	HMDB0249948	--	Organic compounds	Lipids and lipid-like molecules	Steroids and steroid derivatives	Androstane steroids
pos_6407	L-Urobilin	617.517	939.782	825.569	749.509	622.358	540.337	97.3837	132.507	294.409	207.494	301.556	539.17	715.845	262.087	0.366122	-1.4496	0.000478649	1.44534	down	C05793	Porphyrin metabolism(ko00860)	--	--	--	--	--	--	--	--	--	--
pos_6440	Kessane	313.189	392.624	100.66	129.68	469.35	255.584	20.0796	10.9885	50.9297	36.3318	73.2181	39.3839	276.848	38.4886	0.139024	-2.84659	0.00956486	1.32709	down	--	--	--	--	--	--	--	--	--	--	--	--
pos_6509	CDP-DG(TXB2/i-22:0)	20.2271	17.5736	19.0397	23.3556	9.14933	38.9447	62.594	102.15	96.7928	110.807	34.117	89.6481	21.3817	82.6847	3.86708	1.95125	0.00249593	1.43154	up	--	--	--	--	--	--	HMDB0294336	--	--	--	--	--
pos_6517	Retinoic acid	124.594	101.868	116.474	137.427	148.275	151.122	78.1114	32.8607	64.2924	76.4724	54.7812	81.359	129.96	64.6462	0.497431	-1.00743	0.000131684	1.50747	down	C00777	Retinol metabolism(ko00830);;Metabolic pathways(ko01100);;Th17 cell differentiation(ko04659);;Intestinal immune network for IgA production(ko04672);;Pathways in cancer(ko05200);;Small cell lung cancer(ko05222);;Non-small cell lung cancer(ko05223);;Gastric cancer(ko05226)	LMPR01090019	Prenol Lipids [PR]	Isoprenoids [PR01]	Retinoids [PR0109]	HMDB0001852	302-79-4	Organic compounds	Lipids and lipid-like molecules	Prenol lipids	Retinoids
pos_6541	3beta-Hydroxypregn-5-ene	813.618	482.964	445.017	557.533	678.458	328.65	3450.63	2098.42	2315.37	2537.54	4423.68	2540.02	551.04	2894.28	5.25239	2.39297	0.00104058	1.53026	up	C14482	--	--	--	--	--	--	--	--	--	--	--
pos_6558	Amyl propanoate	19.4863	29.3313	27.6302	55.44	23.3025	41.5756	9.09633	9.73911	11.5151	12.4993	9.21661	8.9603	32.7943	10.1711	0.310149	-1.68897	0.00875951	1.36076	down	--	--	--	--	--	--	HMDB0031638	624-54-4	Organic compounds	Organic acids and derivatives	Carboxylic acids and derivatives	Carboxylic acid derivatives
pos_6562	CARBACHOL	41.2042	43.9276	50.4646	67.7742	46.9957	62.3293	18.3775	19.445	24.2002	23.2738	21.5907	25.6165	52.1159	22.084	0.423747	-1.23873	0.00066978	1.54608	down	--	--	--	--	--	--	HMDB0014555	51-83-2	Organic compounds	Organic acids and derivatives	Carboxylic acids and derivatives	Amino acids, peptides, and analogues
pos_6563	6-Aminohexanoate	61.8463	132.533	142.748	257.922	100.168	224.398	19.463	24.5542	20.2397	24.6777	21.2375	26.8836	153.269	22.8426	0.149036	-2.74627	0.00775973	1.37875	down	C02378	Caprolactam degradation(ko00930);;Metabolic pathways(ko01100);;Microbial metabolism in diverse environments(ko01120)	--	--	--	--	HMDB0001901	60-32-2	Organic compounds	Lipids and lipid-like molecules	Fatty Acyls	Fatty acids and conjugates
pos_6607	9,10-Dihydroxystearate	96.5627	78.4343	104.374	77.3233	75.0993	68.2663	45.8077	77.8201	43.9592	27.2393	19.7095	29.2117	83.3433	40.6246	0.487437	-1.03671	0.0025567	1.36357	down	C19622	Cutin, suberine and wax biosynthesis(ko00073)	--	--	--	--	HMDB0302281	--	Organic compounds	Lipids and lipid-like molecules	Fatty Acyls	Fatty acids and conjugates
pos_6615	Ceanothine E	918.833	1362.25	3275.98	1822.31	1443.34	2126.79	132.784	46.5628	397.54	304.336	442.866	33.8548	1824.92	226.324	0.124019	-3.01137	0.00441484	1.41055	down	--	--	--	--	--	--	HMDB0029342	23926-98-9	Organic compounds	Organic acids and derivatives	Carboxylic acids and derivatives	Amino acids, peptides, and analogues
pos_662	Epinine	343.349	308.046	389.958	598.993	576.116	268.889	109.629	111.432	105.834	118.88	72.6737	111.784	414.225	105.039	0.253579	-1.97949	0.0027924	1.47236	down	C07453	--	--	--	--	--	HMDB0032020	501-15-5	Organic compounds	Benzenoids	Phenols	Benzenediols
pos_6735	PE(22:0/22:6(4Z,7Z,10Z,13E,15E,19Z)-OH(17))	170.822	169.991	256.659	148.454	111.191	105.531	11.4617	29.348	45.1942	31.8887	4.99188	18.0486	160.441	23.4889	0.146401	-2.772	0.00124074	1.50496	down	--	--	--	--	--	--	HMDB0283796	--	--	--	--	--
pos_6755	Caspofungin	77.1627	59.7142	131.817	97.3295	56.8769	70.9145	29.6682	42.8105	6.34791	21.8255	17.7777	57.0279	82.3024	29.2429	0.355311	-1.49285	0.00420757	1.32333	down	--	--	--	--	--	--	HMDB0014661	179463-17-3	Organic compounds	Organic acids and derivatives	Carboxylic acids and derivatives	Amino acids, peptides, and analogues
pos_6766	hydroxyoctadecadienoic acid	1953.65	832.281	1680.59	1613.79	1028.27	1043.17	217.197	259.609	390.469	433.131	408.649	301.991	1358.62	335.175	0.246702	-2.01916	0.0021911	1.48267	down	--	--	--	--	--	--	HMDB0253281	--	Organic compounds	Lipids and lipid-like molecules	Fatty Acyls	Lineolic acids and derivatives
pos_6769	Adipostatin A	1423.34	1128.49	805.267	1014.58	1246.38	847.62	6068.14	3420.5	4006.83	4302.74	7681.98	4357.4	1077.61	4972.93	4.61477	2.20626	0.00169027	1.50592	up	--	--	LMPK15030012	Polyketides [PK]	Phenolic lipids [PK15]	Alkyl resorcinols and derivatives [PK1503]	HMDB0031009	3158-56-3	Organic compounds	Benzenoids	Phenols	Benzenediols
pos_6771	Docosapentaenoic acid (22n-6)	9148	6163.4	4552.71	6692.39	7971.23	4538.77	46033.9	25473.2	29703.9	31134.2	57039.2	32359.8	6511.08	36957.4	5.67607	2.50489	0.00143384	1.5166	up	--	--	--	--	--	--	HMDB0001976	25448-00-4	Organic compounds	Lipids and lipid-like molecules	Fatty Acyls	Fatty acids and conjugates
pos_6778	1-Linoleoylglycerophosphocholine	40126.1	49419	88299.3	59355.7	32305.9	30393.5	11754.7	8107.68	15576.3	17531.3	3340.6	10505.9	49983.3	11136.1	0.222796	-2.1662	0.00625078	1.37436	down	C04100	--	--	--	--	--	HMDB0010386	22252-07-9	Organic compounds	Lipids and lipid-like molecules	Glycerophospholipids	Glycerophosphocholines
pos_6787	lasalocid	164.158	295.24	338.633	192.016	142.684	193.282	100.568	8.87487	94.5667	59.7612	130.177	99.2581	221.002	82.2009	0.371946	-1.42684	0.00532589	1.31264	down	--	--	--	--	--	--	HMDB0253985	--	Organic compounds	Lipids and lipid-like molecules	Prenol lipids	Terpene glycosides
pos_6814	PE(PGF1alpha/24:1(15Z))	21.2075	25.5834	61.9109	65.6252	32.535	20.3353	0.657693	3.10457	3.84922	2.43172e-14	0.524505	2.43172e-14	37.8662	1.356	0.0358102	-4.80348	0.00723383	1.38442	down	--	--	--	--	--	--	HMDB0284643	--	--	--	--	--
pos_6853	5-Hydroxycapsanthin	137.624	57.9032	132.184	124.415	109.862	181.082	21.8322	6.1812	51.4523	22.372	10.6598	27.0624	123.845	23.26	0.187815	-2.41261	0.000942191	1.49253	down	--	--	--	--	--	--	HMDB0302461	--	Organic compounds	Lipids and lipid-like molecules	Prenol lipids	Triterpenoids
pos_6854	5-Oxo-delta-bilirubin	2.43172e-14	2.43172e-14	5.25978	2.43172e-14	4.39501	2.43172e-14	32.4355	104.554	155.514	155.613	132.308	63.0743	1.60913	107.25	66.6507	6.05855	0.00372554	1.44844	up	C20666	Porphyrin metabolism(ko00860);;Biosynthesis of secondary metabolites(ko01110)	--	--	--	--	--	--	--	--	--	--
pos_6856	Nystatin A3	54.3947	121.442	78.1315	109.896	77.3	112.166	8.12806	55.4121	48.4388	49.7999	28.8199	9.33454	92.2217	33.3222	0.361327	-1.46862	0.00173429	1.37718	down	C12156	--	LMPK06000005	Polyketides [PK]	Polyenes [PK06]	--	HMDB0242303	--	Organic compounds	Organic oxygen compounds	Organooxygen compounds	Carbohydrates and carbohydrate conjugates
pos_6881	3-Hexenyl butanoate	189.751	294.41	476.382	371.272	424.564	328.966	112.877	103.057	89.9032	133.33	88.8303	116.387	347.558	107.398	0.309006	-1.69429	0.00188092	1.49169	down	--	--	--	--	--	--	--	--	--	--	--	--
pos_689	Deoxyinosine	1298.27	1633.75	2607.4	2717.09	2929.63	1907.91	407.415	703.056	869.338	649.357	400.802	675.889	2182.34	617.643	0.283018	-1.82103	0.0015967	1.48474	down	C05512	Purine metabolism(ko00230);;Metabolic pathways(ko01100);;Nucleotide metabolism(ko01232);;ABC transporters(ko02010)	--	--	--	--	HMDB0000071	890-38-0	Organic compounds	Nucleosides, nucleotides, and analogues	Purine nucleosides	Purine 2'-deoxyribonucleosides
pos_6892	(R)-3,4-Dihydro-2-methyl-2-(4,8,12-trimethyl-3,7,11-tridecatrienyl)-2H-1-benzopyran-6-ol	2401.35	2783.74	3613.68	2936.7	3372.76	3210.83	956.958	783.684	1197.62	1258.52	943.492	908.168	3053.18	1008.07	0.330172	-1.59871	2.00484e-05	1.63224	down	--	--	--	--	--	--	HMDB0036368	--	Organic compounds	Lipids and lipid-like molecules	Prenol lipids	Diterpenoids
pos_6904	N-palmitoyl threonine	273.666	724.21	1095.14	789.79	1554.61	639.786	95.7021	42.49	63.9915	42.7321	212.739	138.164	846.2	99.3031	0.117352	-3.09109	0.00813069	1.34949	down	--	--	LMFA08020107	Fatty Acyls [FA]	Fatty amides [FA08]	N-acyl amines [FA0802]	HMDB0241933	--	Organic compounds	Organic acids and derivatives	Carboxylic acids and derivatives	Amino acids, peptides, and analogues
pos_6910	Hypogeic acid	747.275	1218.79	751.323	859.719	801.752	1015.52	383.418	357.537	508.798	462.013	471.304	442.103	899.063	437.529	0.48665	-1.03904	0.00116304	1.49681	down	--	--	LMFA01030808	Fatty Acyls [FA]	Fatty Acids and Conjugates [FA01]	Unsaturated fatty acids [FA0103]	HMDB0002186	2416-19-5	Organic compounds	Lipids and lipid-like molecules	Fatty Acyls	Fatty acids and conjugates
pos_6922	1-Palmitoylglycerol	2068.35	3060.72	4994.59	2739.05	3015.5	3041.38	1575.53	1738.64	1753.34	1492.98	581.542	1579.43	3153.27	1453.58	0.460975	-1.11724	0.00612133	1.3206	down	--	--	--	--	--	--	HMDB0011564	32899-41-5	Organic compounds	Lipids and lipid-like molecules	Glycerolipids	Monoradylglycerols
pos_6930	APC	1936.37	1344.64	2392.88	1741.9	1565.37	1021.46	2214.95	4023.73	3917.44	3198.69	3740.7	3022.09	1667.1	3352.93	2.01123	1.00808	0.000815033	1.43472	up	C16542	Drug metabolism - other enzymes(ko00983)	--	--	--	--	HMDB0060661	--	Organic compounds	Organic oxygen compounds	Organooxygen compounds	Carbonyl compounds
pos_6933	PS(20:3(8Z,11Z,14Z)/16:0)	89.7542	219.078	81.1793	257.979	347.233	215.953	22.2524	6.15197	32.6892	19.3622	56.6104	5.81641	201.863	23.8138	0.11797	-3.08351	0.00727029	1.36086	down	--	--	LMGP03010595	Glycerophospholipids [GP]	Glycerophosphoserines [GP03]	Diacylglycerophosphoserines [GP0301]	HMDB0012420	--	Organic compounds	Lipids and lipid-like molecules	Glycerophospholipids	Glycerophosphoserines
pos_6949	Stearidonic acid	3781.32	5759.33	3511.94	5049.78	4168.61	5681.41	1225.32	1483.04	1827.91	1598.48	1817.6	2167.82	4658.73	1686.69	0.36205	-1.46574	0.000364148	1.5571	down	C16300	alpha-Linolenic acid metabolism(ko00592);;Biosynthesis of secondary metabolites(ko01110)	LMFA01030357	Fatty Acyls [FA]	Fatty Acids and Conjugates [FA01]	Unsaturated fatty acids [FA0103]	HMDB0006547	20290-75-9	Organic compounds	Lipids and lipid-like molecules	Fatty Acyls	Lineolic acids and derivatives
pos_6950	(±)9-HpODE	908.367	1137.59	600.764	806.081	827.125	1027.87	266.342	384.356	445.261	386.86	306.49	520.203	884.633	384.918	0.435117	-1.20053	0.00053438	1.49901	down	--	--	--	--	--	--	--	--	--	--	--	--
pos_6957	N-Arachidonoyl Tryptophan	13797.5	8458.4	11802.5	9860.03	5153.77	6745.4	3628.09	3048.27	4738.96	3977.27	2912.9	4540.31	9302.93	3807.63	0.409294	-1.28879	0.00754892	1.355	down	--	--	--	--	--	--	HMDB0242005	--	--	--	--	--
pos_698	De-O-methylsimmondsin	3613.6	3265.75	2404.79	3970.29	3128	2338.58	1625.45	1223.26	787.214	911.78	1185.7	1272.22	3120.17	1167.6	0.374212	-1.41807	0.00028078	1.54704	down	--	--	--	--	--	--	HMDB0041208	135105-75-8	Organic compounds	Organic oxygen compounds	Organooxygen compounds	Carbohydrates and carbohydrate conjugates
pos_699	S-tubercidinylhomocysteine	218.527	236.735	130.164	280.259	191.973	172.435	139.51	82.8018	95.2112	62.9404	112.945	117.18	205.015	101.765	0.496376	-1.01049	0.00306338	1.37784	down	--	--	--	--	--	--	--	--	--	--	--	--
pos_7005	N-Acetyl-leu-leu-leu-tyr-amide	430.469	309.33	537.87	358.441	550.33	587.134	157.473	53.0156	256.397	280.345	319.64	180.283	462.262	207.859	0.449656	-1.15311	0.00201192	1.35308	down	C11296	--	--	--	--	--	--	--	--	--	--	--
pos_7020	Cuminaldehyde	621.881	2668.36	2619.19	4636.47	1740.39	3161.87	200.696	639.908	245.173	238.299	288.185	315.883	2574.69	321.357	0.124814	-3.00215	0.00918828	1.35214	down	C06577	Xylene degradation(ko00622);;Metabolic pathways(ko01100);;Microbial metabolism in diverse environments(ko01120);;Degradation of aromatic compounds(ko01220)	--	--	--	--	HMDB0002214	122-03-2	Organic compounds	Lipids and lipid-like molecules	Prenol lipids	Monoterpenoids
pos_7021	Peroxyoctanoic acid	289.662	572.381	592.208	946.228	444.063	714.864	114.576	209.515	184.417	178.756	158.707	169.995	593.234	169.328	0.285431	-1.80878	0.00550626	1.4081	down	--	--	--	--	--	--	HMDB0032827	33734-57-5	Organic compounds	Organic acids and derivatives	Carboxylic acids and derivatives	Peroxycarboxylic acids and derivatives
pos_7033	13-epi-12-oxo Phytodienoic Acid	11283.6	56805.6	53857	88571	36455.9	60387.8	3025.83	17293	3030.77	2174.41	4790.88	5772.77	51226.8	6014.62	0.117412	-3.09035	0.00700221	1.36749	down	--	--	--	--	--	--	--	--	--	--	--	--
pos_7057	3-(4-Isopropylphenyl)propanal	60.2088	132.521	98.4027	121.591	79.3378	133.668	29.0421	54.8292	42.4259	30.4014	51.7224	36.3407	104.288	40.7936	0.391162	-1.35416	0.00253759	1.43013	down	--	--	--	--	--	--	HMDB0036171	7775-00-0	Organic compounds	Lipids and lipid-like molecules	Prenol lipids	Monoterpenoids
pos_7064	Enkephalinamide-Leu, Ala(2)-	2506.28	2220.15	7448.47	6117.16	5228.48	3072.68	468.057	520.322	895.152	906.103	688.474	471.739	4432.2	658.308	0.148528	-2.75119	0.00749043	1.37522	down	--	--	--	--	--	--	HMDB0244970	--	Organic compounds	Organic acids and derivatives	Carboxylic acids and derivatives	Amino acids, peptides, and analogues
pos_7077	3-Copaene	49.6636	19.3179	31.309	11.1894	38.4281	37.6438	94.965	69.5552	91.1773	65.418	101.984	112.778	31.2586	89.3129	2.85722	1.51461	0.00014886	1.52174	up	--	--	LMPR0103830002	Prenol Lipids [PR]	Isoprenoids [PR01]	C15 isoprenoids (sesquiterpenes) [PR0103]	--	--	--	--	--	--
pos_7088	trans-1,2-Cyclohexanediol	33.53	24.4402	41.0022	56.5022	32.3582	62.7548	11.4405	15.6553	17.3239	15.8896	17.5152	18.8529	41.7646	16.1129	0.385804	-1.37406	0.00789876	1.36136	down	C03739	Caprolactam degradation(ko00930);;Microbial metabolism in diverse environments(ko01120)	--	--	--	--	HMDB0244061	--	Organic compounds	Organic oxygen compounds	Organooxygen compounds	Alcohols and polyols
pos_7109	Slaframine	24.2873	19.74	48.1594	44.5509	41.3716	47.8124	9.12065	29.0929	17.2058	14.5175	23.4237	9.99852	37.6536	17.2265	0.4575	-1.12816	0.00862091	1.25281	down	C06185	Tropane, piperidine and pyridine alkaloid biosynthesis(ko00960);;Biosynthesis of alkaloids derived from ornithine, lysine and nicotinic acid(ko01064);;Biosynthesis of secondary metabolites(ko01110)	--	--	--	--	--	--	--	--	--	--
pos_7169	Zotarolimus	187.569	193.712	253.884	179.956	131.334	162.77	45.7962	43.9715	23.3233	23.773	14.0325	32.8414	184.871	30.623	0.165645	-2.59383	0.000117641	1.60867	down	--	--	--	--	--	--	HMDB0260048	--	Organic compounds	Phenylpropanoids and polyketides	Macrolide lactams	--
pos_7183	1-monohexadecanoylglycerol	2979.72	3369.4	6004.6	3633.68	3664	3047.26	2209.84	2250.68	1634.75	1769.6	978.638	2282.42	3783.11	1854.32	0.490158	-1.02868	0.00655842	1.31433	down	--	--	--	--	--	--	HMDB0011564	32899-41-5	Organic compounds	Lipids and lipid-like molecules	Glycerolipids	Monoradylglycerols
pos_7185	13-Hydroxy-9-methoxy-10-oxo-11-octadecenoic acid	351.103	453.259	668.496	632.74	767.88	744.401	225.428	270.425	339.325	301.012	261.499	230.622	602.98	271.385	0.450073	-1.15177	0.00374626	1.41534	down	--	--	--	--	--	--	HMDB0040901	150147-08-3	Organic compounds	Lipids and lipid-like molecules	Fatty Acyls	Lineolic acids and derivatives
pos_7195	PE(22:1(13Z)/PGJ2)	83.6862	503.561	427.938	307.679	363.914	340.11	126.687	24.3608	41.6981	25.6265	12.5777	89.2567	337.815	53.3679	0.15798	-2.66219	0.00350217	1.40643	down	--	--	--	--	--	--	HMDB0283850	--	--	--	--	--
pos_7197	LysoPE(0:0/16:0)	11.1024	23.3806	24.8848	17.5652	27.3835	18.3441	9.19683	9.41242	4.86491	2.87172	2.20697	12.6992	20.4434	6.87534	0.336311	-1.57213	0.00134738	1.39642	down	--	--	--	--	--	--	HMDB0011473	--	Organic compounds	Lipids and lipid-like molecules	Glycerophospholipids	Glycerophosphoethanolamines
pos_7198	PI(22:2(13Z,16Z)/PGF2alpha)	922.101	361.399	876.237	627.064	782.52	660.766	22.6138	23.768	21.3424	4.97517	11.1556	4.68768	705.014	14.7571	0.0209317	-5.57817	0.000413921	1.59316	down	--	--	--	--	--	--	HMDB0277721	--	--	--	--	--
pos_721	L-Alanine, N-propyl-	838.313	695.626	657.363	880.916	784.391	379.094	183.537	239.611	284.191	284.159	188.084	194.512	705.951	229.016	0.324408	-1.62412	0.000960537	1.52586	down	--	--	--	--	--	--	--	--	--	--	--	--
pos_725	KAPA	276.481	976.4	1085.93	788.014	670.475	1433.31	130.905	116.96	203.219	188.168	121.696	282.969	871.768	173.986	0.199579	-2.32497	0.00694481	1.36945	down	C01092	Biotin metabolism(ko00780);;Metabolic pathways(ko01100);;Biosynthesis of cofactors(ko01240)	--	--	--	--	HMDB0240687	682799-71-9	Organic compounds	Lipids and lipid-like molecules	Fatty Acyls	Fatty acids and conjugates
pos_726	2-octenoylglycine	5012.74	4545.43	6100.52	7352.04	6567.64	4320.42	1053.1	1015.71	987.918	783.899	1094.87	926.451	5649.8	976.992	0.172925	-2.53178	0.000209068	1.61927	down	--	--	--	--	--	--	HMDB0094801	--	Organic compounds	Organic acids and derivatives	Carboxylic acids and derivatives	Amino acids, peptides, and analogues
pos_727	8-Amino-7-oxononanoate	399.933	354.1	389.297	516.025	420.675	286.174	239.819	176.688	164.835	163.21	235.741	197.307	394.367	196.267	0.497675	-1.00672	0.000663536	1.50315	down	C01092	Biotin metabolism(ko00780);;Metabolic pathways(ko01100);;Biosynthesis of cofactors(ko01240)	--	--	--	--	HMDB0240687	682799-71-9	Organic compounds	Lipids and lipid-like molecules	Fatty Acyls	Fatty acids and conjugates
pos_7286	(Z)-7-Hexadecen-1,16-olide	143.958	146.067	157.161	169.932	197.753	179.925	57.9158	41.0273	100.18	94.9315	62.5644	85.1961	165.799	73.6359	0.444127	-1.17096	3.09164e-05	1.55911	down	--	--	--	--	--	--	HMDB0031086	123-69-3	Organic compounds	Phenylpropanoids and polyketides	Macrolides and analogues	--
pos_7305	6E-Nonen-2-one	36.8899	67.251	24.6473	63.035	91.8318	58.7271	3.4498	0.0154047	14.523	12.4616	1.12292	10.571	57.0637	7.02395	0.12309	-3.02222	0.00285072	1.43792	down	--	--	LMFA12000134	Fatty Acyls [FA]	Oxygenated hydrocarbons [FA12]	--	--	--	--	--	--	--
pos_7319	Fumitremorgin A	114.672	90.623	131.116	136.705	152.21	136.474	304.713	332.443	350.864	359.778	154.443	264.656	126.967	294.483	2.31937	1.21373	0.0023767	1.4501	up	C20564	Staurosporine biosynthesis(ko00404);;Metabolic pathways(ko01100);;Biosynthesis of secondary metabolites(ko01110)	--	--	--	--	--	--	--	--	--	--
pos_733	Peramine	4858.35	5226.93	3878.67	5557.16	4550.26	2555.17	678.031	845.581	1083.66	718.29	1207.65	698.218	4437.76	871.905	0.196474	-2.34759	0.000366817	1.58516	down	--	--	--	--	--	--	HMDB0256303	--	Organic compounds	Organoheterocyclic compounds	Pyrrolopyrazines	--
pos_7348	4,4-Dimethyl-14alpha-formyl-5alpha-cholesta-8-en-3beta-ol	134.348	35.4464	41.9568	76.2783	32.1737	2.43172e-14	226.589	115.113	129.886	94.8036	201.288	190.812	53.3672	159.748	2.99338	1.58178	0.00439156	1.29144	up	--	--	--	--	--	--	HMDB0012159	--	Organic compounds	Lipids and lipid-like molecules	Prenol lipids	Triterpenoids
pos_737	N-(1-Deoxy-1-fructosyl)leucine	26333.8	27169.5	21297.9	28242.5	24564.1	12532.7	3837.65	2025.84	3841.61	2625.33	2068.64	3023.13	23356.8	2903.7	0.124319	-3.00788	0.000305378	1.60081	down	--	--	--	--	--	--	HMDB0037840	34393-18-5	Organic compounds	Organic acids and derivatives	Carboxylic acids and derivatives	Amino acids, peptides, and analogues
pos_7382	(3beta,17alpha,23S)-17,23-Epoxy-3,29-dihydroxy-27-norlanost-8-en-24-one	3959.07	3164.04	2738.58	2684.35	3005.84	2454.79	975.119	631.584	1131.57	1004.89	1189.79	1300.3	3001.11	1038.87	0.346163	-1.53048	8.2152e-05	1.59185	down	--	--	--	--	--	--	HMDB0035142	--	Organic compounds	Lipids and lipid-like molecules	Prenol lipids	Triterpenoids
pos_7390	Cholylglutamic acid	775.892	629.054	1073.39	617.157	872.973	832.449	155.365	155.003	513.831	263.713	277.601	143.208	800.153	251.454	0.314257	-1.66998	0.00013591	1.50986	down	--	--	--	--	--	--	HMDB0242384	--	--	--	--	--
pos_742	Marmesin rhamnoside	907.512	697.903	626.77	583.395	464.851	671.816	302.528	255.572	116.064	147.175	185.835	193.492	658.708	200.111	0.303793	-1.71884	0.000212801	1.55351	down	--	--	--	--	--	--	HMDB0039564	142347-99-7	Organic compounds	Phenylpropanoids and polyketides	Coumarins and derivatives	Furanocoumarins
pos_7435	n-[(2r)-1-Phenylpropan-2-yl]prop-2-yn-1-amine	7.65257	8.01009	2.21511	3.90748	6.98268	8.45728	2.42494	1.14395	2.0294	1.19704	1.60891	1.65172	6.2042	1.67599	0.270138	-1.88823	0.00662579	1.36773	down	--	--	--	--	--	--	HMDB0251060	--	Organic compounds	Benzenoids	Benzene and substituted derivatives	Phenethylamines
pos_744	5-Ribosylparomamine	845.102	1071.25	642.056	1724.41	1161.87	451.551	298.042	152.108	178.594	158.196	177.123	237.919	982.706	200.33	0.203856	-2.29438	0.00764871	1.37284	down	C18002	Neomycin, kanamycin and gentamicin biosynthesis(ko00524);;Biosynthesis of secondary metabolites(ko01110)	--	--	--	--	--	--	--	--	--	--
pos_7483	1-Methylcyclohexanol	14.2439	8.97269	3.55584	12.6662	9.01852	8.93175	0.384549	0.0141463	2.9662	1.99748	2.53052	4.12039	9.56481	2.00221	0.209331	-2.25614	0.00273561	1.40925	down	--	--	--	--	--	--	HMDB0059693	--	Organic compounds	Organic oxygen compounds	Organooxygen compounds	Alcohols and polyols
pos_7492	PS(16:0/0:0)	795.856	367.26	402.903	426.883	467.038	370.835	77.9399	134.256	302.199	193.025	201.437	124.033	471.796	172.148	0.364879	-1.45451	0.00455606	1.34681	down	--	--	LMGP03050002	Glycerophospholipids [GP]	Glycerophosphoserines [GP03]	Monoacylglycerophosphoserines [GP0305]	--	--	--	--	--	--
pos_7556	LysoPE(0:0/18:1(11Z))	27.0181	45.3376	31.8125	14.8825	29.5271	24.1837	17.3802	4.51859	10.7295	6.89755	10.4111	18.5399	28.7936	11.4128	0.396367	-1.33509	0.00614768	1.28872	down	--	--	--	--	--	--	HMDB0011475	--	Organic compounds	Lipids and lipid-like molecules	Glycerophospholipids	Glycerophosphoethanolamines
pos_7570	Primaquine	79.8304	53.2982	70.8683	60.2816	120.103	67.7537	17.511	55.7237	37.9135	15.3971	17.5303	23.0849	75.3558	27.8601	0.369714	-1.43552	0.00296604	1.34329	down	C07627	--	--	--	--	--	HMDB0015219	90-34-6	Organic compounds	Organoheterocyclic compounds	Quinolines and derivatives	Aminoquinolines and derivatives
pos_7595	Avermectin B1b aglycone	1188.41	980.132	1477.84	1205.58	1289.18	1409.77	195.394	453.146	510.25	517.815	406.431	233.53	1258.49	386.094	0.306793	-1.70466	3.86951e-06	1.61803	down	C11963	Biosynthesis of 12-, 14- and 16-membered macrolides(ko00522);;Metabolic pathways(ko01100);;Biosynthesis of secondary metabolites(ko01110)	--	--	--	--	--	--	--	--	--	--
pos_7606	rac S 33138	2825.6	3012.75	3077.82	2954.93	3421.45	3600.9	364.424	344.271	469.101	485.973	574.674	386.106	3148.91	437.425	0.138913	-2.84775	8.65787e-07	1.68542	down	--	--	--	--	--	--	HMDB0257083	--	Organic compounds	Benzenoids	Benzene and substituted derivatives	Anilides
pos_7655	Tyr Trp Ser Arg	2978.99	2508.54	3679.9	3194.39	3990.42	1876.01	311.395	967.281	955.271	1113.04	435.494	627.263	3038.04	734.957	0.241918	-2.04741	0.000321522	1.54394	down	--	--	--	--	--	--	--	--	--	--	--	--
pos_7660	Physapubenolide	72.4489	25.8113	22.144	51.897	84.5863	31.8241	124.794	304.374	237.706	246.04	247.651	202.299	48.1186	227.144	4.7205	2.23894	0.000307374	1.54176	up	--	--	LMST01160015	Sterol Lipids [ST]	Sterols [ST01]	Withanolides and derivatives [ST0116]	HMDB0033976	100217-92-3	Organic compounds	Lipids and lipid-like molecules	Steroids and steroid derivatives	Steroid lactones
pos_7674	Epidermin	222.547	115.02	145.472	231.648	280.433	191.221	586.851	885.959	1414.34	1494.1	970.997	1273.68	197.723	1104.32	5.58518	2.4816	0.00122871	1.5234	up	--	--	--	--	--	--	HMDB0034777	126050-09-7	Organic compounds	Organic oxygen compounds	Organooxygen compounds	Carbohydrates and carbohydrate conjugates
pos_7679	9-(4-Fluoro-3-(hydroxymethyl)butyl)guanine	115.994	52.8784	49.2823	103.189	130.085	70.4875	332.514	581.066	777.375	720.385	510.94	725.741	86.986	608.003	6.98967	2.80522	0.000486944	1.57029	up	--	--	--	--	--	--	HMDB0245591	--	Organic compounds	Organoheterocyclic compounds	Imidazopyrimidines	Purines and purine derivatives
pos_7681	Ala Ser Trp	15.7901	9.89724	2.54541	3.42271	1.73096	4.20935	50.2717	102.756	199.301	214.241	180.831	150.501	6.26596	149.65	23.883	4.57791	0.0024352	1.48462	up	--	--	--	--	--	--	--	--	--	--	--	--
pos_7683	Arg Tyr Asn	119.169	56.4196	52.4907	132.061	164.902	109.257	258.67	433.705	832.132	781.275	608.974	492.384	105.716	567.857	5.37151	2.42533	0.00300207	1.44982	up	--	--	--	--	--	--	--	--	--	--	--	--
pos_7687	Deuteroporphyrin IX	19155.7	9753.57	10740.3	20459.7	25086.5	16255.1	36522.1	59344.2	99996.3	100219	76845.4	76533.1	16908.5	74910	4.43032	2.14741	0.0016891	1.48858	up	--	--	--	--	--	--	HMDB0000579	448-65-7	Organic compounds	Organoheterocyclic compounds	Tetrapyrroles and derivatives	Porphyrins
pos_7691	2-(3-Carboxy-3-(methylammonio)propyl)-L-histidine	697.296	756.11	1200.74	811.184	724.654	638.994	140.531	180.139	437.327	475.717	215.906	159.863	804.83	268.247	0.333297	-1.58512	0.000503851	1.46112	down	--	--	--	--	--	--	HMDB0011654	--	Organic compounds	Organic acids and derivatives	Carboxylic acids and derivatives	Amino acids, peptides, and analogues
pos_7710	2-phenylethanol	129.777	193.922	233.281	238.47	161.195	286.477	56.3857	66.3796	71.2242	77.7161	58.9183	64.4097	207.187	65.8389	0.317775	-1.65392	0.00159595	1.51181	down	C05853	Phenylalanine metabolism(ko00360)	--	--	--	--	HMDB0033944	60-12-8	Organic compounds	Benzenoids	Benzene and substituted derivatives	--
pos_7714	1-Methyl-2-propylbenzene	125.158	235.854	258.635	311.247	195.593	347.603	58.7184	72.6236	75.3005	89.9954	95.5318	83.7444	245.681	79.319	0.322853	-1.63105	0.00345323	1.44576	down	--	--	--	--	--	--	HMDB0032627	1074-17-5	Organic compounds	Benzenoids	Benzene and substituted derivatives	Phenylpropanes
pos_7715	Artemisiatriene	34.4525	60.7796	63.8645	78.9336	45.7251	86.643	15.5041	19.9771	19.6731	28.6521	32.5826	23.6171	61.733	23.3344	0.377988	-1.40359	0.003783	1.40483	down	--	--	--	--	--	--	HMDB0041574	18383-70-5	Organic compounds	Hydrocarbons	Unsaturated hydrocarbons	Branched unsaturated hydrocarbons
pos_7716	L-Pipecolate	389.757	552.45	658.392	767.77	588.458	873.914	228.503	209.197	247.588	243.504	244.426	243.3	638.457	236.086	0.369777	-1.43527	0.00207517	1.49769	down	C00408	Lysine degradation(ko00310);;Tropane, piperidine and pyridine alkaloid biosynthesis(ko00960);;Biosynthesis of plant secondary metabolites(ko01060);;Biosynthesis of alkaloids derived from ornithine, lysine and nicotinic acid(ko01064);;Metabolic pathways(ko01100);;Biosynthesis of secondary metabolites(ko01110);;Microbial metabolism in diverse environments(ko01120)	--	--	--	--	HMDB0000716	3105-95-1	Organic compounds	Organic acids and derivatives	Carboxylic acids and derivatives	Amino acids, peptides, and analogues
pos_7717	5-Hydroxyvalproic acid	569.374	897.765	1082.46	1017.37	658.676	1240	158.282	214.116	299.508	314.493	268.302	236.937	910.94	248.606	0.272912	-1.87349	0.00115066	1.51887	down	C16650	Drug metabolism - cytochrome P450(ko00982)	--	--	--	--	HMDB0013898	53660-23-4	Organic compounds	Lipids and lipid-like molecules	Fatty Acyls	Fatty acids and conjugates
pos_7718	(-)-Nopol	220.162	412.764	449.15	554.455	322.268	636.861	91.05	98.8544	97.6171	111.984	137.406	119.339	432.61	109.375	0.252826	-1.98378	0.00322464	1.45945	down	--	--	--	--	--	--	HMDB0030002	35836-73-8	Organic compounds	Lipids and lipid-like molecules	Prenol lipids	Monoterpenoids
pos_7719	1,4,6-Trimethylnaphthalene	155.646	298.831	313	395.592	224.959	424.02	113.838	112.549	85.9865	94.5864	108.193	106.802	302.008	103.659	0.343233	-1.54274	0.00469097	1.4255	down	--	--	--	--	--	--	--	--	--	--	--	--
pos_7720	(±)-Ibuprofen	58.9742	169.941	134.184	243.797	119.549	252.118	22.6399	24.6519	17.0975	12.594	22.7534	30.0691	163.094	21.6343	0.132649	-2.91431	0.00560002	1.41003	down	--	--	--	--	--	--	--	--	--	--	--	--
pos_7722	2-Gonen	629.253	1622.53	1792.65	1980.51	1083.22	2268.56	235.331	250.843	113.049	106.504	204.156	299.664	1562.79	201.591	0.128995	-2.95462	0.00252309	1.47809	down	--	--	--	--	--	--	HMDB0245136	--	Organic compounds	Lipids and lipid-like molecules	Steroids and steroid derivatives	--
pos_7724	13(S)-HOTrE	18739.5	50540.2	51540.9	58030.7	31933.8	65415.2	5087.2	7559.7	2894.28	2210.29	6003.91	7218.02	46033.4	5162.23	0.112141	-3.15661	0.00207745	1.49359	down	C16316	alpha-Linolenic acid metabolism(ko00592)	--	--	--	--	--	--	--	--	--	--
pos_773	Phenylacetaldehyde	719.266	1001.26	807.769	1188.11	1308.9	1708.52	926.924	529.661	265.817	183.858	108.145	164.781	1122.3	363.198	0.323618	-1.62764	0.00319906	1.32199	down	C00601	Phenylalanine metabolism(ko00360);;Styrene degradation(ko00643);;Metabolic pathways(ko01100);;Microbial metabolism in diverse environments(ko01120)	--	--	--	--	HMDB0006236	122-78-1	Organic compounds	Benzenoids	Benzene and substituted derivatives	Phenylacetaldehydes
pos_7736	Cyclohexa-2,4-dienylmethanol	29.193	66.3614	72.6968	92.1535	47.991	104.201	11.7267	14.6495	12.3298	14.0719	17.7169	15.1673	68.7661	14.277	0.207617	-2.268	0.0046759	1.42835	down	--	--	--	--	--	--	HMDB0250648	--	Organic compounds	Organic oxygen compounds	Organooxygen compounds	Alcohols and polyols
pos_7743	10-Hydroxy-octadec-12Z-enoate-9-beta-D-glucuronide	1298.65	633.567	657.129	792.75	606.749	610.334	195.453	225.484	495.109	392.631	221.435	261.193	766.53	298.551	0.389484	-1.36037	0.00618701	1.32824	down	--	--	--	--	--	--	HMDB0060120	--	Organic compounds	Lipids and lipid-like molecules	Saccharolipids	--
pos_7769	(2E,4E)-Nonadeca-2,4-dienoic acid	131.731	449.964	328.242	446.55	378.793	667.954	22.9415	25.4086	19.3816	28.7623	43.3351	44.3409	400.539	30.695	0.0766343	-3.70587	0.00353324	1.45227	down	--	--	--	--	--	--	HMDB0242705	--	Organic compounds	Lipids and lipid-like molecules	Fatty Acyls	Fatty acids and conjugates
pos_7770	Cyclooctatin	195.93	581.754	165.333	467.493	524.91	520.307	76.3709	51.7098	100.082	102.166	115.596	104.395	409.288	91.7202	0.224097	-2.1578	0.00743735	1.36663	down	C21979	Biosynthesis of various other secondary metabolites(ko00997);;Metabolic pathways(ko01100);;Biosynthesis of secondary metabolites(ko01110)	--	--	--	--	--	--	--	--	--	--
pos_7771	15H-11,12-EETA	192.702	266.382	214.927	292.318	239.638	376.666	139.953	120.919	124.962	125.046	146.156	129.887	263.772	131.154	0.497224	-1.00803	0.00401049	1.43256	down	C14781	Arachidonic acid metabolism(ko00590);;Metabolic pathways(ko01100)	--	--	--	--	HMDB0005050	877878-78-9	Organic compounds	Organic acids and derivatives	Hydroxy acids and derivatives	Medium-chain hydroxy acids and derivatives
pos_7784	Homodihydrojasmone	767.872	1026.67	1098	740.78	610.231	940.158	104.649	150.557	305.946	316.617	222.407	175.164	863.953	212.557	0.246028	-2.02311	0.000113003	1.57796	down	--	--	--	--	--	--	HMDB0031181	4868-24-0	Organic compounds	Organic oxygen compounds	Organooxygen compounds	Carbonyl compounds
pos_779	N-Acetylmannosamine	65.2323	68.9655	172.985	118.058	113.096	70.5913	31.5641	28.9282	24.8937	23.1549	17.2035	30.4213	101.488	26.0276	0.256459	-1.9632	0.00677721	1.38121	down	--	--	--	--	--	--	HMDB0001129	7772-94-3	Organic compounds	Organic oxygen compounds	Organooxygen compounds	Carbohydrates and carbohydrate conjugates
pos_7813	Alpha-Linolenoyl ethanolamide	488.149	1004.1	314.861	763.944	556.505	494.076	214.402	144.658	124.998	129.641	140.327	109.92	603.606	143.991	0.238551	-2.06763	0.0053943	1.40414	down	--	--	--	--	--	--	HMDB0013624	--	Organic compounds	Organic nitrogen compounds	Organonitrogen compounds	Amines
pos_783	S-Carboxymethyl-L-cysteine	2.70629	2.43172e-14	0.794476	4.6733	2.33494	2.43172e-14	13.5378	8.17582	5.12386	5.92006	5.93676	7.76013	1.7515	7.74241	4.42044	2.14419	0.00329207	1.3452	up	C03727	--	--	--	--	--	HMDB0029415	2387-59-9	Organic compounds	Organic acids and derivatives	Carboxylic acids and derivatives	Amino acids, peptides, and analogues
pos_7833	Methyl-delta-ionone	592.004	498.042	622.756	474.732	476.881	600.206	176.086	184.153	321.136	366.827	326.821	222.18	544.104	266.201	0.489246	-1.03137	9.2005e-05	1.52767	down	--	--	--	--	--	--	HMDB0032397	7784-98-7	Organic compounds	Lipids and lipid-like molecules	Prenol lipids	Sesquiterpenoids
pos_7834	(3S,4S,6R,7S)-1,10-Bisaboladiene-3,4-diol	239.135	166.025	216.299	210.617	206.336	207.036	79.4929	75.5105	124.82	138.43	125.107	75.0942	207.575	103.076	0.496572	-1.00993	5.96606e-05	1.54764	down	--	--	--	--	--	--	HMDB0031383	129673-87-6	Organic compounds	Lipids and lipid-like molecules	Prenol lipids	Sesquiterpenoids
pos_785	Venoterpine	411.773	484.307	692.407	491.179	577.772	521.833	85.9563	173.526	368.701	390.224	38.5978	250.124	529.879	217.855	0.411141	-1.2823	0.00188833	1.38228	down	--	--	--	--	--	--	HMDB0030175	17948-42-4	Organic compounds	Organoheterocyclic compounds	Pyridines and derivatives	--
pos_7910	p-cresol	39.1094	39.1498	46.1861	34.4536	35.6136	44.6184	1.96988	14.9801	22.1279	32.8841	21.5717	11.3821	39.8552	17.486	0.438738	-1.18857	0.00220691	1.41719	down	C01468	Toluene degradation(ko00623);;Nitrotoluene degradation(ko00633);;Metabolic pathways(ko01100);;Microbial metabolism in diverse environments(ko01120);;Degradation of aromatic compounds(ko01220);;Protein digestion and absorption(ko04974)	--	--	--	--	HMDB0001858	106-44-5	Organic compounds	Benzenoids	Phenols	Cresols
pos_7914	11E,13-Tetradecadienal	627.061	694.78	775.041	601.099	598.5	735.331	38.509	235.068	538.126	543.913	381.798	147.689	671.969	314.184	0.467557	-1.09679	0.0068775	1.33211	down	--	--	LMFA06000171	Fatty Acyls [FA]	Fatty aldehydes [FA06]	--	--	--	--	--	--	--
pos_7916	3Z,6Z,9Z,11E-Nonadecatetraene	90.1643	112.771	118.09	109.252	115.336	133.682	10.0585	42.1472	91.8241	95.8692	44.9499	41.0364	113.216	54.3142	0.479741	-1.05967	0.00557927	1.33708	down	--	--	LMFA11000176	Fatty Acyls [FA]	Hydrocarbons [FA11]	--	--	--	--	--	--	--
pos_7919	Incensole	11167.9	12052	13413.9	10498.5	10328.9	12620	919.167	4356.65	9213.21	9206.77	6622.44	2832.2	11680.2	5525.07	0.473029	-1.08	0.00540546	1.3574	down	--	--	--	--	--	--	--	--	--	--	--	--
pos_7996	herbimycin a	30.2735	33.9418	31.8831	57.2409	4.33836	36.9317	142.624	320.491	414.767	355.409	284.295	189.603	32.4349	284.531	8.77238	3.13297	0.00159518	1.50299	up	C11225	--	--	--	--	--	HMDB0253109	--	Organic compounds	Phenylpropanoids and polyketides	Macrolactams	--
pos_803	(±)-Propionylcarnitine	1128.29	958.04	1510.54	1723.94	1439.64	906.456	103.848	83.1261	66.722	6.83857	27.0545	71.7215	1277.82	59.8851	0.0468652	-4.41534	0.000248545	1.61226	down	--	--	--	--	--	--	--	--	--	--	--	--
pos_8048	Tri-gly-oxytocin	1200.91	633.009	2272.59	1575.92	1719.94	1389.57	12.5795	31.0167	588.296	721.768	45.6096	26.9252	1465.32	237.699	0.162216	-2.62401	0.00142503	1.41788	down	--	--	--	--	--	--	HMDB0259132	--	Organic compounds	Organic acids and derivatives	Carboxylic acids and derivatives	Amino acids, peptides, and analogues
pos_8056	Dihydroouabain	319.072	278.405	255.653	223.003	195.317	235.033	136.994	180.23	110.12	85.8037	95.6537	35.9342	251.08	107.456	0.427974	-1.22441	0.000326807	1.47382	down	--	--	--	--	--	--	HMDB0251322	--	Organic compounds	Lipids and lipid-like molecules	Steroids and steroid derivatives	Steroid lactones
pos_8061	Pisumoside B	585.74	537.332	1139.94	839.407	2324.54	1826.47	16.4292	15.5497	23.1127	6.23466	15.2213	5.08225	1208.9	13.605	0.011254	-6.47342	0.00977487	1.33819	down	--	--	--	--	--	--	HMDB0037125	333334-43-3	Organic compounds	Lipids and lipid-like molecules	Prenol lipids	Terpene glycosides
pos_8072	Aloesol	13.6787	7.8189	3.93206	6.23063	5.13005	1.95945	90.4164	67.8544	53.2875	52.1936	94.4736	86.8083	6.4583	74.1723	11.4848	3.52166	0.000229948	1.60109	up	--	--	--	--	--	--	HMDB0035712	94356-35-1	Organic compounds	Organoheterocyclic compounds	Benzopyrans	1-benzopyrans
pos_8081	N-Demethylansamitocin P-3	5937.09	6126.26	8619.6	6904.1	6855.87	8536.78	19.2942	468.58	2609.22	3063.09	318.777	165.888	7163.28	1107.48	0.154604	-2.69335	9.74954e-06	1.59413	down	C20138	Biosynthesis of ansamycins(ko01051);;Biosynthesis of secondary metabolites(ko01110)	--	--	--	--	--	--	--	--	--	--
pos_8111	CP47497 C7-Hydroxy metabolite	45557.1	53507.7	60571.5	43116.3	41997.1	53229.7	2286.95	16157.4	37102.7	36781.4	24357.5	8586.98	49663.2	20878.8	0.420408	-1.25014	0.00295382	1.37931	down	--	--	--	--	--	--	--	--	--	--	--	--
pos_8114	PGF2α Alcohol methyl ether	8589.77	9500.51	15778.6	12461.8	11791.1	22141.6	937.921	1425.66	4918.42	7015.96	2877.1	6165.36	13377.2	3890.07	0.290798	-1.78191	0.00372314	1.35596	down	--	--	--	--	--	--	--	--	--	--	--	--
pos_812	(R)-2-(4-(Tert-butoxycarbonyl)morpholin-3-yl)acetic acid	17407.3	12720.2	22762.7	24924.3	25016.5	12243.3	1864.54	782.67	1186.54	585.047	1275.71	1130.42	19179	1137.49	0.0593089	-4.07561	0.000636341	1.57316	down	--	--	--	--	--	--	HMDB0247375	--	Organic compounds	Organoheterocyclic compounds	Oxazinanes	Morpholines
pos_8125	4-Hydroxycyclohexylcarboxylic acid	27.3942	31.11	42.7204	28.6383	31.7352	41.8158	2.82305	11.6931	21.2533	28.8731	18.6953	6.82826	33.9023	15.0277	0.443265	-1.17376	0.00359394	1.32643	down	--	--	--	--	--	--	HMDB0001988	17419-81-7	Organic compounds	Organic oxygen compounds	Organooxygen compounds	Alcohols and polyols
pos_8153	4E,6Z-Hexadecadien-1-ol	1070.02	2176.95	1084.48	932.846	847.699	1355.08	355.691	292.418	602.612	797.041	273.739	340.944	1244.51	443.741	0.356558	-1.48779	0.00819253	1.29249	down	--	--	LMFA05000200	Fatty Acyls [FA]	Fatty alcohols [FA05]	--	--	--	--	--	--	--
pos_8161	LysoPC(22:4(7Z,10Z,13Z,16Z)/0:0)	3714.57	1416.2	1474.98	2957.26	3386.98	2900.67	58.4458	88.5916	64.3319	62.0143	38.4879	66.1502	2641.78	63.0036	0.023849	-5.38993	0.00129366	1.53474	down	--	--	--	--	--	--	HMDB0010401	--	Organic compounds	Lipids and lipid-like molecules	Glycerophospholipids	Glycerophosphocholines
pos_8170	PC(19:1(9Z)/0:0)	2058.88	3772.54	4915.31	5069.64	3153.04	5366.95	463.587	589.137	867.656	644.036	371.528	363.995	4056.06	549.99	0.135597	-2.8826	0.00104005	1.53902	down	--	--	LMGP01050130	Glycerophospholipids [GP]	Glycerophosphocholines [GP01]	Monoacylglycerophosphocholines [GP0105]	--	--	--	--	--	--
pos_8171	7,8-Dehydroastaxanthianthin	822.447	1334.18	699.498	759.814	1339.6	1275.67	37.4393	158.372	84.9072	139.724	151.994	47.4052	1038.53	103.307	0.0994738	-3.32954	0.000571859	1.56094	down	--	--	--	--	--	--	HMDB0036872	19866-02-5	Organic compounds	Lipids and lipid-like molecules	Prenol lipids	Triterpenoids
pos_825	Norcotinine	1275.52	964.432	1094.31	910.775	963.89	1000.59	185.447	341.82	704.835	655.786	450.062	351.643	1034.92	448.265	0.43314	-1.20709	0.000231116	1.50887	down	--	--	--	--	--	--	HMDB0001297	17114-40-8	Organic compounds	Organoheterocyclic compounds	Pyridines and derivatives	--
pos_8293	milbemycin alpha9	528.082	391.655	938.671	588.123	1280.58	1025.4	94.6354	108.138	134.498	127.056	70.9573	138.539	792.084	112.304	0.141783	-2.81825	0.00453534	1.42275	down	--	--	--	--	--	--	HMDB0254726	--	Organic compounds	Phenylpropanoids and polyketides	Macrolides and analogues	Milbemycins
pos_8299	Gamma-glutamyl-L-putrescine	40.6195	5.04014	15.2892	46.5098	58.0537	24.2615	90.3167	122.697	250.955	260.148	340.764	117.929	31.629	197.135	6.23274	2.63987	0.00934036	1.33127	up	--	--	--	--	--	--	HMDB0012230	--	Organic compounds	Organic acids and derivatives	Carboxylic acids and derivatives	Amino acids, peptides, and analogues
pos_8307	Cynaratriol	22.7445	5.86744	11.7449	8.90291	14.3241	13.741	48.4337	58.3882	26.1105	26.4369	27.5467	30.5192	12.8875	36.2392	2.81197	1.49158	0.00696741	1.31246	up	--	--	--	--	--	--	HMDB0034983	70894-20-1	Organic compounds	Lipids and lipid-like molecules	Prenol lipids	Terpene lactones
pos_832	Fluvastatin	3907.36	2643.64	2707.09	2156.95	1951.77	2894.68	1506.94	720.395	337.169	256.589	486.703	626.393	2710.25	655.698	0.241933	-2.04732	0.000204347	1.51661	down	C07014	Bile secretion(ko04976)	--	--	--	--	HMDB0015227	93957-54-1	Organic compounds	Organoheterocyclic compounds	Pyrroles	Substituted pyrroles
pos_833	Tatridin B	82.4929	184.32	87.6134	138.276	264.316	136.753	2.43172e-14	128.342	51.4487	17.0893	2.43172e-14	2.43172e-14	148.962	32.8133	0.22028	-2.18259	0.00810415	1.23816	down	--	--	--	--	--	--	HMDB0036931	41653-76-3	Organic compounds	Lipids and lipid-like molecules	Prenol lipids	Terpene lactones
pos_8389	2,6,6-Trimethyl-1-cyclohexen-1-acetaldehyde	25.8594	24.7656	17.1361	20.1465	21.1382	21.7723	78.7083	41.4315	73.1126	106.659	80.0662	82.4343	21.803	77.0687	3.53477	1.82162	0.00118648	1.5297	up	--	--	--	--	--	--	HMDB0032540	472-66-2	Organic compounds	Organic oxygen compounds	Organooxygen compounds	Carbonyl compounds
pos_8390	Biocytin	26.5046	47.7505	29.216	22.6313	41.5528	32.3919	194.091	98.579	169.388	226.804	155.277	184.21	33.3412	171.391	5.14053	2.36192	0.000397962	1.57847	up	C05552	Biotin metabolism(ko00780);;Metabolic pathways(ko01100);;Vitamin digestion and absorption(ko04977)	--	--	--	--	HMDB0003134	576-19-2	Organic compounds	Organic acids and derivatives	Carboxylic acids and derivatives	Amino acids, peptides, and analogues
pos_8427	Cyclohexenyl	29.0805	38.3499	27.8152	22.5476	29.9012	25.7503	113.289	47.1513	98.0706	114.326	102.202	111.586	28.9075	97.7709	3.3822	1.75796	0.000980107	1.53442	up	--	--	--	--	--	--	HMDB0250656	--	Organic compounds	Hydrocarbons	Unsaturated hydrocarbons	Olefins
pos_8429	Heptanal	77.1634	90.8511	82.9717	73.1283	78.7049	65.0249	277.118	111.036	251.506	298.572	281.281	304.614	77.974	254.021	3.25777	1.70388	0.00179583	1.50699	up	C14390	--	LMFA06000001	Fatty Acyls [FA]	Fatty aldehydes [FA06]	--	HMDB0031475	111-71-7	Organic compounds	Organic oxygen compounds	Organooxygen compounds	Carbonyl compounds
pos_8430	Cyclohexanone	63.6514	88.2495	58.0828	53.8509	63.5774	57.0524	194.614	103.381	195.986	221.093	195.199	202.438	64.0774	185.452	2.89419	1.53316	0.000504765	1.5525	up	C00414	Caprolactam degradation(ko00930);;Microbial metabolism in diverse environments(ko01120);;Degradation of aromatic compounds(ko01220)	--	--	--	--	HMDB0003315	108-94-1	Organic compounds	Organic oxygen compounds	Organooxygen compounds	Carbonyl compounds
pos_8443	Petroselinic acid	13900.5	12724.2	5392.12	10712.8	6152.09	7358.91	899.015	564.862	451.592	495.709	472.832	346.492	9373.43	538.417	0.0574407	-4.12178	0.00174426	1.51532	down	C08363	--	LMFA01030066	Fatty Acyls [FA]	Fatty Acids and Conjugates [FA01]	Unsaturated fatty acids [FA0103]	HMDB0002080	593-39-5	Organic compounds	Lipids and lipid-like molecules	Fatty Acyls	Fatty acids and conjugates
pos_8461	3-Gonal	2351.51	2923.81	3493.88	2969.46	1867.29	2336.61	680.76	1898.38	1019.38	1078.84	741.547	890.229	2657.1	1051.52	0.395741	-1.33737	0.000389632	1.47564	down	--	--	--	--	--	--	HMDB0245878	--	Organic compounds	Lipids and lipid-like molecules	Steroids and steroid derivatives	--
pos_8463	MG(18:3(6Z,9Z,12Z)/0:0/0:0)	4794.15	6418.2	8827.36	6563.47	4012	4150.3	790.987	3257.67	1530.22	1595.38	486.827	883.879	5794.25	1424.16	0.245789	-2.02451	0.00105237	1.45374	down	--	--	--	--	--	--	HMDB0011569	--	Organic compounds	Lipids and lipid-like molecules	Fatty Acyls	Lineolic acids and derivatives
pos_8473	(17E,19E,21E,23E,25E)-4,6,8,10,12,14,16,27-Octahydroxy-3-(1-hydroxyhexyl)-17,28-dimethyl-1-oxacyclooctacosa-17,19,21,23,25-pentaen-2-one	108.421	168.044	163.288	111.041	112.296	114.337	70.5975	50.9459	41.5148	42.2692	54.8214	46.7256	129.571	51.1457	0.39473	-1.34106	0.000519182	1.52611	down	--	--	--	--	--	--	HMDB0242297	--	Organic compounds	Phenylpropanoids and polyketides	Macrolides and analogues	--
pos_850	Phenethylamine glucuronide	1076.91	600.933	1331.48	1462.55	1500.91	823.666	183.693	70.2591	129.991	60.6919	128.967	163.718	1132.74	122.887	0.108486	-3.20442	0.000959947	1.54494	down	--	--	--	--	--	--	HMDB0010323	--	Organic compounds	Organic oxygen compounds	Organooxygen compounds	Carbohydrates and carbohydrate conjugates
pos_8504	21,22-Diprenylpaxilline	144.131	372.031	278.462	189.604	174.967	308.924	67.939	51.6122	47.5427	63.2761	38.6408	82.8513	244.687	58.6437	0.239668	-2.06089	0.00330735	1.4415	down	C20561	Indole diterpene alkaloid biosynthesis(ko00403);;Biosynthesis of secondary metabolites(ko01110)	--	--	--	--	--	--	--	--	--	--
pos_8508	2-[4,7,10-Tris(carboxymethyl)-6-[4-[3-(2,5-dioxopyrrol-1-yl)propanoylamino]butyl]-1,4,7,10-tetrazacyclododec-1-yl]acetic acid	2276.53	1364.19	1677.67	3145.49	3869.37	2406.48	107.204	90.4002	40.5858	60.202	910.095	390.661	2456.62	266.525	0.108492	-3.20434	0.00136903	1.4731	down	--	--	--	--	--	--	HMDB0250558	--	Organic compounds	Organic acids and derivatives	Carboxylic acids and derivatives	Tetracarboxylic acids and derivatives
pos_852	Tranylcypromine	56.2561	52.8137	57.4957	67.6675	49.1444	70.9869	0.119926	2.85372	2.50212	2.43172e-14	5.7466	8.12489	59.0607	3.22454	0.0545971	-4.19503	3.25618e-06	1.67054	down	C07155	--	--	--	--	--	HMDB0014890	155-09-9	Organic compounds	Organic nitrogen compounds	Organonitrogen compounds	Amines
pos_8569	2-cis-abscisate	28.4914	13.3409	22.3181	37.1628	47.527	21.9018	55.1113	67.812	117.394	122.431	74.362	95.2299	28.457	88.7234	3.11781	1.64053	0.00180282	1.43409	up	--	--	--	--	--	--	HMDB0304067	--	Organic compounds	Lipids and lipid-like molecules	Prenol lipids	Sesquiterpenoids
pos_8590	Geraniol	10.4252	39.2711	13.9968	14.5886	15.2357	9.59901	161.356	61.2279	106.182	115.992	128.983	263.634	17.1861	139.562	8.12066	3.0216	0.00694891	1.37829	up	C01500	Geraniol degradation(ko00281);;Monoterpenoid biosynthesis(ko00902);;Biosynthesis of plant secondary metabolites(ko01060);;Biosynthesis of terpenoids and steroids(ko01062);;Biosynthesis of alkaloids derived from terpenoid and polyketide(ko01066);;Metabolic pathways(ko01100);;Biosynthesis of secondary metabolites(ko01110)	--	--	--	--	HMDB0005812	106-25-2	Organic compounds	Lipids and lipid-like molecules	Prenol lipids	Monoterpenoids
pos_8592	Farnesyl acetone	610.576	552.602	800.022	1094.54	716.569	466.776	2042.67	1185.34	1618.83	1854.49	2231.86	2636.76	706.848	1928.32	2.72806	1.44788	0.00100576	1.476	up	--	--	--	--	--	--	--	--	--	--	--	--
pos_8630	Psychosine sulfate	312.791	252.083	206.973	307.772	280.398	222.21	932.566	750.119	580.327	679.883	596.546	542.473	263.704	680.319	2.57986	1.36729	0.000544372	1.54081	up	C02744	--	LMSP08000002	Sphingolipids [SP]	Amphoteric glycosphingolipids [SP08]	--	HMDB0013046	--	Organic compounds	Lipids and lipid-like molecules	Sphingolipids	Glycosphingolipids
pos_864	2,4-octadienoylglycine	318.727	330.588	534.544	296.116	266.14	376.14	236.258	126.669	172.314	111.555	128.08	133.868	353.709	151.457	0.428197	-1.22365	0.0021562	1.40994	down	--	--	--	--	--	--	HMDB0094787	--	Organic compounds	Organic acids and derivatives	Carboxylic acids and derivatives	Amino acids, peptides, and analogues
pos_8658	(2R,5S,8R)-2,8-Dimethyl-5-propan-2-ylcyclodecan-1-one	94.7983	80.7168	101.802	66.2784	75.4289	89.6809	227.341	443.7	411.495	428.077	297.401	321.86	84.7842	354.979	4.18685	2.06587	0.000513108	1.57305	up	--	--	--	--	--	--	HMDB0257819	--	Organic compounds	Lipids and lipid-like molecules	Prenol lipids	Sesquiterpenoids
pos_8701	PI(18:0/0:0)	407.747	603.969	316.909	325.632	242.912	214.712	999.699	1106.64	1594.88	1440.59	1990.58	1174.95	351.98	1384.56	3.93362	1.97586	0.000526994	1.52961	up	--	--	LMGP06050004	Glycerophospholipids [GP]	Glycerophosphoinositols [GP06]	Monoacylglycerophosphoinositols [GP0605]	HMDB0240261	327620-46-2	Organic compounds	Lipids and lipid-like molecules	Glycerophospholipids	Glycerophosphoinositols
pos_8706	18-hydroxyoleate	363.905	360.15	964.942	887.013	969.979	670.856	187.361	174.894	239.623	255.743	179.185	163.199	702.808	200.001	0.284574	-1.81312	0.00728952	1.37184	down	C19616	Cutin, suberine and wax biosynthesis(ko00073)	--	--	--	--	HMDB0304033	--	Organic compounds	Lipids and lipid-like molecules	Fatty Acyls	Fatty acids and conjugates
pos_8744	CDP-DG(22:3(10Z,13Z,16Z)/5-iso PGF2VI)	53.6062	87.4869	56.7543	144.471	205.227	69.277	275.465	449.888	847.972	930.3	504.004	354.569	102.804	560.366	5.45083	2.44648	0.00776763	1.34733	up	--	--	--	--	--	--	HMDB0292367	--	--	--	--	--
pos_8759	Arginylhydroxyproline	25.221	10.3357	33.9537	36.05	54.5573	30.2907	63.6419	92.8349	129.278	131.699	78.5089	83.0614	31.7347	96.5041	3.04096	1.60453	0.00122042	1.44396	up	--	--	--	--	--	--	HMDB0028710	182002-02-4	Organic compounds	Organic acids and derivatives	Carboxylic acids and derivatives	Amino acids, peptides, and analogues
pos_8771	PS(24:0/PGE1)	151.989	115.673	227.178	182.948	241.338	171.517	33.9437	28.3973	50.2818	71.5567	42.8855	24.6956	181.774	41.9601	0.230837	-2.11505	0.000373687	1.54753	down	--	--	--	--	--	--	HMDB0283695	--	--	--	--	--
pos_8783	2-trans,6-trans-Farnesal	795.672	492.156	635.591	972.957	1111.62	613.948	1206.04	1332.62	2068.54	2212.5	1385.99	1462.82	770.324	1611.42	2.09187	1.06479	0.00283251	1.3692	up	C03461	Terpenoid backbone biosynthesis(ko00900);;Sesquiterpenoid and triterpenoid biosynthesis(ko00909);;Insect hormone biosynthesis(ko00981);;Biosynthesis of secondary metabolites(ko01110)	--	--	--	--	HMDB0060356	502-67-0	Organic compounds	Lipids and lipid-like molecules	Prenol lipids	Sesquiterpenoids
pos_880	N-(1-Deoxy-1-fructosyl)phenylalanine	10443.7	8679.27	7478.18	11125.8	10156.3	5696.48	821.208	311.794	749.702	367.847	438.937	464.421	8929.97	525.651	0.0588638	-4.08648	0.000157005	1.62764	down	--	--	--	--	--	--	HMDB0037846	87251-83-0	Organic compounds	Organic acids and derivatives	Carboxylic acids and derivatives	Amino acids, peptides, and analogues
pos_8805	Palmitoyl Ethanolamide	1956.63	4790.43	2741.46	2840.86	2104.53	1500.56	1151.22	1015.07	712.259	841.094	439.858	543.284	2655.75	783.796	0.295132	-1.76057	0.00983517	1.31855	down	--	--	LMFA08040013	Fatty Acyls [FA]	Fatty amides [FA08]	N-acyl ethanolamines (endocannabinoids) [FA0804]	HMDB0002100	544-31-0	Organic compounds	Organic acids and derivatives	Carboximidic acids and derivatives	Carboximidic acids
pos_885	(2R)-2-Hydroxy-2-methylbutanenitrile	165.676	106.493	142.673	179.919	318.226	90.7462	589.49	622.153	690.781	481.95	262.746	408.526	167.289	509.274	3.04428	1.6061	0.00177358	1.41592	up	C18796	Cyanoamino acid metabolism(ko00460);;Biosynthesis of secondary metabolites(ko01110)	--	--	--	--	HMDB0060309	--	Organic compounds	Organic oxygen compounds	Organooxygen compounds	Alcohols and polyols
pos_8859	5'-methylthioformycin	38.7685	78.3679	48.0147	37.4104	31.818	28.644	8.59327	3.88775	12.3972	16.3565	32.7405	2.43172e-14	43.8372	12.3292	0.28125	-1.83008	0.00651685	1.27651	down	--	--	--	--	--	--	--	--	--	--	--	--
pos_8881	Caspase-1 Inhibitor VI	734.562	1230.16	1849.06	995.259	1155.83	1425.16	144.895	257.362	387.583	520.934	327.908	207.263	1231.67	307.658	0.249789	-2.00122	0.0012199	1.4816	down	--	--	--	--	--	--	HMDB0259977	--	Organic compounds	Benzenoids	Phenol ethers	Aminophenyl ethers
pos_893	Ethyl 3-hydroxy hexanoate	125.469	294.199	314.973	383.728	326.092	310.727	71.2486	57.5477	89.7091	61.46	20.0313	51.7846	292.531	58.6302	0.200424	-2.31888	0.000883597	1.52738	down	--	--	--	--	--	--	--	--	--	--	--	--
pos_8946	7,8-Dihydroneopterin	46.3801	18.436	26.1651	51.1603	39.1959	10.926	123.137	233.654	322.106	307.408	286.141	225.356	32.0439	249.633	7.79036	2.96169	0.000576849	1.55766	up	C04874	Folate biosynthesis(ko00790);;Metabolic pathways(ko01100);;Biosynthesis of cofactors(ko01240)	--	--	--	--	HMDB0002275	1218-98-0	Organic compounds	Organoheterocyclic compounds	Pteridines and derivatives	Pterins and derivatives
pos_8947	Pro Arg Asn Trp	149.481	170.516	103.746	109.883	78.4711	54.1595	296.9	271.166	304.832	365.76	301.679	203.547	111.043	290.647	2.61744	1.38815	8.84984e-05	1.52801	up	--	--	--	--	--	--	--	--	--	--	--	--
pos_8970	Alitame	106.269	60.6886	81.593	122.058	158.466	99.3424	1.00756	2.43172e-14	2.43172e-14	2.43172e-14	62.2621	11.8541	104.736	12.5206	0.119545	-3.06438	0.000408005	1.46975	down	--	--	--	--	--	--	HMDB0037324	80863-62-3	Organic compounds	Organic acids and derivatives	Carboxylic acids and derivatives	Amino acids, peptides, and analogues
pos_8973	PA(10:0/18:1(12Z)-O(9S,10R))	2814	886.933	1306.93	2547.66	3358.23	2379.92	203.827	170.659	90.3725	124.066	832.121	680.941	2215.61	350.331	0.158119	-2.66091	0.00341387	1.40598	down	--	--	--	--	--	--	HMDB0262699	--	--	--	--	--
pos_898	Gly Gly Phe	11131.4	6425.23	12737.2	14380.2	13560.8	7743.56	1764.08	1224.8	1966.46	1535.89	1296.31	1521.7	10996.4	1551.54	0.141095	-2.82526	0.000802461	1.56122	down	--	--	--	--	--	--	--	--	--	--	--	--
pos_903	3-Hydroxy-4,6-heptadiyne-1-yl 1-glucoside	220.301	181.831	266.619	319.38	297.579	277.83	86.7956	51.4162	114.91	79.5941	74.0102	54.6988	260.59	76.9041	0.295115	-1.76065	8.91928e-05	1.58912	down	--	--	--	--	--	--	HMDB0038964	--	Organic compounds	Lipids and lipid-like molecules	Fatty Acyls	Fatty acyl glycosides
pos_9066	Terpendole K	536.809	459.667	697.139	537.998	558.004	601.893	980.275	1356.97	1510.56	1468.69	2317.68	1121.78	565.252	1459.33	2.58173	1.36834	0.00499819	1.40794	up	C20552	Indole diterpene alkaloid biosynthesis(ko00403);;Biosynthesis of secondary metabolites(ko01110)	--	--	--	--	--	--	--	--	--	--
pos_9076	Physagulin D	335.963	133.237	350.338	660.416	701.589	534.864	48.5888	20.0231	36.6396	50.7046	55.6534	36.8709	452.734	41.4134	0.0914739	-3.4505	0.00568806	1.40828	down	--	--	LMST01160046	Sterol Lipids [ST]	Sterols [ST01]	Withanolides and derivatives [ST0116]	HMDB0041049	146713-92-0	Organic compounds	Lipids and lipid-like molecules	Steroids and steroid derivatives	Steroid lactones
pos_9088	Ouabain	1334.06	1111.18	1128.3	1187.71	1030.97	505.348	2729.98	1763.3	4486.5	4048.87	5882.5	2532.98	1049.59	3574.02	3.40514	1.76772	0.00885762	1.34055	up	C01443	Bile secretion(ko04976)	LMST01120022	Sterol Lipids [ST]	Sterols [ST01]	Cardanolides and derivatives [ST0112]	HMDB0015224	630-60-4	Organic compounds	Benzenoids	Naphthalenes	--
pos_9104	PC(2:0/5-iso PGF2VI)	13.3662	20.787	16.5963	14.88	39.611	34.7287	87.2086	37.1307	122.099	152.799	121.136	70.9031	23.3282	98.5461	4.22433	2.07872	0.0058665	1.37372	up	--	--	--	--	--	--	HMDB0288846	--	--	--	--	--
pos_9120	Ginsenoyne K	160.041	53.1313	238.521	194.4	188.744	133.499	1.96345	5.52793	107.784	20.0955	96.3272	57.9721	161.389	48.2784	0.299142	-1.7411	0.00638429	1.26882	down	--	--	LMFA05000664	Fatty Acyls [FA]	Fatty alcohols [FA05]	--	HMDB0040375	141947-42-4	Organic compounds	Lipids and lipid-like molecules	Fatty Acyls	Fatty alcohols
pos_9128	Chanoclavine-I aldehyde	268.684	163.446	333.564	193.308	76.3825	107.197	2.43172e-14	2.43172e-14	17.1112	69.04	2.43172e-14	2.43172e-14	190.43	14.3585	0.0754004	-3.72928	0.00570155	1.3746	down	C20379	Indole alkaloid biosynthesis(ko00901);;Metabolic pathways(ko01100);;Biosynthesis of secondary metabolites(ko01110)	--	--	--	--	--	--	--	--	--	--
pos_9129	(1-(3-Isopropyl-1,2,4-oxadiazol-5-yl)piperidin-4-yl)methyl methanesulfonate	51.234	132.471	210.329	93.0342	89.9108	47.7823	0.0151511	0.000754463	3.85335	23.738	0.148979	0.326347	104.127	4.68043	0.0449493	-4.47556	0.00967269	1.3325	down	--	--	--	--	--	--	HMDB0242279	--	Organic compounds	Organic nitrogen compounds	Organonitrogen compounds	Amines
pos_9133	Eicosapentaenoic Acid methyl ester	747.322	1366.64	897.023	896.209	756.816	1316.46	245.765	675.532	273.474	335.723	231.115	446.295	996.745	367.984	0.369186	-1.43758	0.00127536	1.41987	down	--	--	--	--	--	--	--	--	--	--	--	--
pos_9171	D-Maltose	24.3634	21.2668	41.8664	60.861	42.8049	25.5814	3.05519	19.8248	12.0664	13.2106	18.0957	2.43172e-14	36.124	11.0421	0.305673	-1.70994	0.007981	1.28514	down	--	--	--	--	--	--	HMDB0000163	69-79-4	Organic compounds	Organic oxygen compounds	Organooxygen compounds	Carbohydrates and carbohydrate conjugates
pos_9194	Dulcin	853.357	760.331	915.924	1373.78	709.988	373.933	60.6329	308.742	206.093	164.576	313.624	91.0594	831.219	190.788	0.229528	-2.12326	0.0036964	1.4118	down	C19415	--	--	--	--	--	HMDB0040616	160955-43-1	Organic compounds	Lipids and lipid-like molecules	Prenol lipids	Terpene glycosides
pos_9201	2-(20-Hydroxyicosa-5,14-dienoylamino)acetic acid	1852.48	3085.55	2932.74	4308.1	5032.71	4429.75	1140.64	1083.09	1388.46	1784.25	1370.17	1143.34	3606.89	1318.33	0.365503	-1.45205	0.00452151	1.40624	down	--	--	--	--	--	--	HMDB0255357	--	Organic compounds	Organic acids and derivatives	Carboxylic acids and derivatives	Amino acids, peptides, and analogues
pos_9214	CDP-DG(22:5(4Z,7Z,10Z,13Z,16Z)/5-iso PGF2VI)	725.232	910.372	484.569	664.228	416.242	374.109	34.2767	338.298	69.7728	60.1248	273.781	55.5813	595.792	138.639	0.232697	-2.10348	0.00158251	1.4056	down	--	--	--	--	--	--	HMDB0292471	--	--	--	--	--
pos_9229	Rupintrivir	2663.32	918.033	3900.19	13297.5	15552.9	5166.57	16142.5	30269	18233.2	17747	15811.2	27734.8	6916.43	20989.6	3.03475	1.60158	0.00276006	1.32955	up	--	--	--	--	--	--	HMDB0257363	--	Organic compounds	Organic acids and derivatives	Carboxylic acids and derivatives	Carboxylic acid derivatives
pos_9231	Adonixanthin	363.801	423.711	305.035	286.359	396.368	563.659	1172.38	675.315	635.779	1129.25	827.981	583.523	389.822	837.372	2.14809	1.10305	0.00619756	1.33577	up	C15968	Carotenoid biosynthesis(ko00906);;Biosynthesis of secondary metabolites(ko01110)	LMPR01070016	Prenol Lipids [PR]	Isoprenoids [PR01]	C40 isoprenoids (tetraterpenes) [PR0107]	--	--	--	--	--	--
pos_9284	Dihydrotestosterone diglucuronide	931.865	1042.78	1594.4	1554.43	1451.08	1438.78	84.1716	81.8975	34.6262	37.3796	8.93822	0.60054	1335.56	41.2689	0.0309002	-5.01624	7.78644e-05	1.64325	down	--	--	--	--	--	--	HMDB0251334	--	Organic compounds	Lipids and lipid-like molecules	Steroids and steroid derivatives	Steroidal glycosides
pos_932	N-Octanoyl-L-homoserine lactone	43.8404	21.8587	36.4661	35.2845	42.6549	50.0136	81.4207	82.694	92.5633	101.688	83.7169	177.871	38.353	103.326	2.69407	1.42978	0.00696178	1.35823	up	C21199	Quorum sensing(ko02024)	--	--	--	--	HMDB0255213	--	Organic compounds	Organic acids and derivatives	Carboxylic acids and derivatives	Amino acids, peptides, and analogues
pos_9327	6'''-Deamino-6'''-oxoparomomycin II	8397.74	16976	6220.56	7192.79	7916.51	10532.6	1604.34	7087.78	2283.11	2438.47	2550.99	2637.95	9539.36	3100.44	0.325015	-1.62142	0.00804092	1.27765	down	C21263	Neomycin, kanamycin and gentamicin biosynthesis(ko00524);;Biosynthesis of secondary metabolites(ko01110)	--	--	--	--	--	--	--	--	--	--
pos_9360	PS(LTE4/22:2(13Z,16Z))	91.5969	110.457	62.8587	81.1549	136.876	112.904	36.9927	60.4462	42.8109	67.5929	40.3388	42.8147	99.308	48.4994	0.488373	-1.03394	0.00345676	1.3677	down	--	--	--	--	--	--	HMDB0283119	--	--	--	--	--
pos_9367	CDP-DG(a-25:0/PGJ2)	535.587	733.45	397.54	473.26	610.236	399.316	275.889	212.884	265.551	320.403	88.3756	271.72	524.898	239.137	0.455588	-1.1342	0.00168569	1.39688	down	--	--	--	--	--	--	HMDB0293187	--	--	--	--	--
pos_9378	Linalool oxide D 3-[apiosyl-(1->6)-glucoside]	148.636	92.6749	116.444	115.003	75.4641	62.6752	264.348	265.58	143.905	147.954	300.69	196.123	101.816	219.767	2.15846	1.11	0.00549027	1.3258	up	--	--	--	--	--	--	HMDB0031367	--	Organic compounds	Organic oxygen compounds	Organooxygen compounds	Carbohydrates and carbohydrate conjugates
pos_9434	Ac-Thr-D-Trp(CHO)-Phe-NMeBzl	882.279	686.748	587.352	657.496	750.581	501.368	111.756	265.953	275.807	319.43	50.1831	182.326	677.637	200.909	0.296484	-1.75397	5.16511e-05	1.5531	down	--	--	--	--	--	--	HMDB0257639	--	Organic compounds	Organic acids and derivatives	Carboxylic acids and derivatives	Amino acids, peptides, and analogues
pos_948	Cucurbitacin I 2-glucoside	187.944	226.825	68.6163	111.313	58.2449	71.059	10.3263	2.37796	0.249283	2.43172e-14	14.8055	0.219876	120.667	4.66316	0.0386448	-4.69358	0.00993001	1.34036	down	--	--	--	--	--	--	HMDB0035701	29803-94-9	Organic compounds	Lipids and lipid-like molecules	Steroids and steroid derivatives	Steroidal glycosides
pos_9482	Tyramine	37.9216	91.9515	115.385	140.709	175.243	174.603	3.35651	6.95285	6.58498	5.21709	5.92122	3.01351	122.636	5.17436	0.042193	-4.56685	0.00282834	1.47244	down	C00483	Tyrosine metabolism(ko00350);;Methane metabolism(ko00680);;Isoquinoline alkaloid biosynthesis(ko00950);;Biosynthesis of plant secondary metabolites(ko01060);;Biosynthesis of alkaloids derived from shikimate pathway(ko01063);;Metabolic pathways(ko01100);;Biosynthesis of secondary metabolites(ko01110);;Biosynthesis of cofactors(ko01240);;Neuroactive ligand-receptor interaction(ko04080);;Protein dig…	--	--	--	--	HMDB0000306	51-67-2	Organic compounds	Benzenoids	Benzene and substituted derivatives	Phenethylamines
pos_9517	DG(17:0/PGE1/0:0)	5012.35	5055.27	3614.05	2750.2	3652.91	5877.11	13505.4	7684.79	5633.9	9609.32	10602.1	7804.57	4326.98	9140.02	2.11233	1.07884	0.00590048	1.33342	up	--	--	--	--	--	--	HMDB0295791	--	--	--	--	--
pos_9555	Cyclolinopeptide I	34.169	21.3163	43.2098	56.4728	3.3694	36.1606	647.725	598.458	241.401	132.112	658.198	603.033	32.4497	480.154	14.7969	3.88722	0.00502815	1.41847	up	--	--	--	--	--	--	HMDB0036552	--	Organic compounds	Organic acids and derivatives	Carboxylic acids and derivatives	Amino acids, peptides, and analogues
pos_961	PE(20:0/18:1(12Z)-2OH(9,10))	94491.7	144031	180433	215618	141941	91623	37624.6	54030.6	114225	12783.3	35038.9	103214	144690	59486.2	0.41113	-1.28233	0.00816531	1.23669	down	--	--	--	--	--	--	HMDB0261872	--	--	--	--	--
pos_9659	Canescein	1640.03	3311.72	2084.57	3221.93	1757.86	2583.71	238.112	476.228	381.789	409.948	170.859	321.466	2433.3	333.067	0.136879	-2.86903	0.000743911	1.55838	down	--	--	--	--	--	--	HMDB0029313	22333-73-9	Organic compounds	Organoheterocyclic compounds	Isobenzofurans	--
pos_9660	Siguazodan	2374.32	2848.75	4274.07	3435.27	3649	3259.87	732.362	1039.35	849.273	873.487	722.241	981.424	3306.88	866.356	0.261986	-1.93244	0.000197751	1.60713	down	--	--	--	--	--	--	HMDB0258290	--	Organic compounds	Organoheterocyclic compounds	Diazines	Pyridazines and derivatives
pos_9661	Levonorgestrel	1288.84	1378.88	1341.03	1139.44	1265.7	1320.96	3946.42	1828.3	2034.1	2900.58	3187.71	2792.61	1289.14	2781.62	2.15773	1.10952	0.00508099	1.41635	up	C08149	--	--	--	--	--	HMDB0014511	797-63-7	Organic compounds	Lipids and lipid-like molecules	Steroids and steroid derivatives	Estrane steroids
pos_9728	Mucronine B	2150.06	1244.33	1922.57	1572.11	1782.33	1326.27	2878.53	3856.61	4820.46	5016.43	4585.12	2316.73	1666.28	3912.31	2.34794	1.23139	0.0031888	1.41649	up	C10010	--	--	--	--	--	--	--	--	--	--	--
pos_9746	PC-M6	327.033	330.734	420.962	220.704	221.605	326.912	35.3499	76.51	71.1121	73.9819	43.7495	43.3869	307.992	57.3484	0.186201	-2.42507	0.000326798	1.58009	down	--	--	--	--	--	--	HMDB0038568	133613-76-0	Organic compounds	Organoheterocyclic compounds	Naphthopyrans	--
pos_9747	Argatroban	234.837	230.282	360.782	182.588	236.479	370.362	1.80642	2.18576	5.18926	25.0447	2.45843	2.00613	269.222	6.44844	0.0239522	-5.3837	0.000369193	1.59018	down	C04931	--	--	--	--	--	HMDB0014423	74863-84-6	Organic compounds	Organic acids and derivatives	Carboxylic acids and derivatives	Amino acids, peptides, and analogues
pos_9749	Tyrosyl-Alanine	664.558	745.408	1004.81	592.51	573.459	863.09	86.3256	187.664	174.064	217.606	130.881	127.455	740.639	153.999	0.207927	-2.26585	0.000203853	1.59126	down	--	--	--	--	--	--	HMDB0029098	--	Organic compounds	Organic acids and derivatives	Carboxylic acids and derivatives	Amino acids, peptides, and analogues
pos_9750	Manumycin A	2718.37	2604.18	3923.41	3069.42	3175.75	3543.15	856.396	1261.23	1700.92	1814.18	1182.34	953.758	3172.38	1294.8	0.408149	-1.29283	3.63304e-05	1.56417	down	C12111	--	LMFA08020185	Fatty Acyls [FA]	Fatty amides [FA08]	N-acyl amines [FA0802]	HMDB0242678	--	Organic compounds	Organic oxygen compounds	Organooxygen compounds	Carbonyl compounds
pos_9751	Tetrahydroaldosterone-3-glucuronide	276.886	435.329	668.028	359.001	377.624	554.333	98.9777	159.635	54.0511	96.5868	96.1747	114.9	445.2	103.388	0.232227	-2.10639	0.00161908	1.48902	down	--	--	LMST05010067	Sterol Lipids [ST]	Steroid conjugates [ST05]	Glucuronides [ST0501]	HMDB0010357	20605-81-6	Organic compounds	Lipids and lipid-like molecules	Steroids and steroid derivatives	Steroidal glycosides
pos_9756	CDP-DG(6 keto-PGF1alpha/22:5(7Z,10Z,13Z,16Z,19Z))	1334.44	1512.94	1637	1418.51	147.575	523.028	2.43172e-14	85.1173	135.718	201.962	23.3581	11.5153	1095.58	76.2785	0.0696237	-3.84428	0.0090294	1.35259	down	--	--	--	--	--	--	HMDB0292560	--	--	--	--	--
pos_9763	Ophthalmic acid	11366.4	7997.77	11464.9	9564	11002.3	9422.5	1650.22	9156.36	2499.3	2822.2	1589.72	2755.72	10136.3	3412.25	0.336637	-1.57074	0.00117594	1.45841	down	--	--	--	--	--	--	HMDB0005765	495-27-2	Organic compounds	Organic acids and derivatives	Carboxylic acids and derivatives	Amino acids, peptides, and analogues
pos_9764	Atn-161	1149.74	2285.7	2109.33	1384.56	1502.73	1564.95	382.629	851.028	268.072	470.339	250.541	649.843	1666.17	478.742	0.287331	-1.79922	0.000458838	1.49744	down	--	--	--	--	--	--	HMDB0248703	--	Organic compounds	Organic acids and derivatives	Carboxylic acids and derivatives	Amino acids, peptides, and analogues
pos_9765	Gln Phe Phe Trp	453.705	765.215	546.069	637.708	634.108	513.26	55.6955	125.536	387.915	513.678	203.17	166.793	591.678	242.131	0.409228	-1.28902	0.00277848	1.35724	down	--	--	--	--	--	--	--	--	--	--	--	--
pos_9766	7(1)-Hydroxychlorophyllide a	21.2273	54.4449	52.4082	26.5456	29.0066	36.2226	7.87108	15.7523	5.10281	8.92185	2.08777	12.1396	36.6425	8.64589	0.235952	-2.08343	0.00315984	1.40776	down	C16540	Porphyrin metabolism(ko00860);;Metabolic pathways(ko01100);;Biosynthesis of secondary metabolites(ko01110)	--	--	--	--	--	--	--	--	--	--
pos_9795	IPC 18:0;3/18:0;1	568.827	691.314	1259.56	1324.4	1944.4	1940.24	5752.69	2061.1	3414.96	4503.79	8095.85	6700.72	1288.12	5088.19	3.95008	1.98188	0.00729044	1.35232	up	--	--	--	--	--	--	--	--	--	--	--	--
pos_9825	Testosterone undecanoate	3148.43	2805.84	3704.43	2802.23	3239.31	3213.96	10166	7271.38	5864.44	7713.09	11677.2	8174.88	3152.37	8477.84	2.68935	1.42726	0.00140022	1.51772	up	--	--	--	--	--	--	HMDB0258862	--	Organic compounds	Lipids and lipid-like molecules	Steroids and steroid derivatives	Steroid esters
pos_9829	4-Deoxyphysalolactone	2237.73	1768.83	3458.86	2898.42	2683.79	2223.17	82.0377	407.144	1740.66	2240.58	214.812	244.62	2545.13	821.642	0.322829	-1.63116	0.00439853	1.31885	down	--	--	--	--	--	--	HMDB0034346	78286-00-7	Organic compounds	Lipids and lipid-like molecules	Steroids and steroid derivatives	Steroid lactones
pos_983	Thr Arg Met Trp	61502	85526.8	97540.5	52995.9	47469.1	82805.9	6668.57	13777.8	13790.6	12753.5	8579.05	10228	71306.7	10966.3	0.15379	-2.70097	0.000641545	1.56225	down	--	--	--	--	--	--	--	--	--	--	--	--
pos_985	PA(16:0e/18:0)	3629.91	4746.02	3032.48	2325.17	2945.04	6636.67	10700	8643.99	5676.1	6339.96	11887.2	10080.2	3885.88	8887.89	2.28723	1.1936	0.00270849	1.36421	up	--	--	--	--	--	--	--	--	--	--	--	--
pos_9865	PS(19:0/16:0)	842.381	1010.37	1225.68	1074.06	1260.53	982.844	2889.47	3038.81	1758.18	1426.48	2086.14	2365.26	1065.98	2260.72	2.1208	1.08461	0.00482126	1.39517	up	--	--	LMGP03010953	Glycerophospholipids [GP]	Glycerophosphoserines [GP03]	Diacylglycerophosphoserines [GP0301]	--	--	--	--	--	--
pos_9872	PS(18:2(9Z,12Z)/24:0)	7534.56	5277.28	10255.1	16060.7	21946.9	6862.57	33816.2	24620.4	23019.3	17331.7	17252.2	26893	11322.8	23822.1	2.1039	1.07307	0.00666875	1.25061	up	--	--	--	--	--	--	HMDB0112441	--	Organic compounds	Lipids and lipid-like molecules	Glycerophospholipids	Glycerophosphoserines
pos_990	CDP-DG(22:5(4Z,7Z,10Z,13Z,16Z)/PGF1alpha)	2471.4	3606.3	1756.78	895.546	1067.23	2100.39	163.931	285.675	277.821	316.266	161.136	224.258	1982.94	238.181	0.120115	-3.05751	0.00769941	1.36847	down	--	--	--	--	--	--	HMDB0292523	--	--	--	--	--
pos_9922	Angiotensin (5-8)	1389.36	795.035	871.574	1042.66	1204.33	850.473	6691.23	3836.63	4059.09	4653.38	4206.48	5012.93	1025.57	4743.29	4.62501	2.20946	0.000228363	1.59884	up	C20972	Renin-angiotensin system(ko04614)	--	--	--	--	--	--	--	--	--	--

## Sheet: L1.5Y_vs_L35Y
#ID	name	L15Y2	L15Y1	L15Y3	L15Y5	L15Y4	L15Y6	L35Y6	L35Y5	L35Y4	L35Y1	L35Y3	L35Y2	L15Y_Mean	L35Y_Mean	Fold_change	log2FC	Pvalue	VIP	regulated	KEGG_annotation	KEGG_pathway_annotation	LM_ID(lipidmaps)	CATEGORY(lipidmaps)	MAIN_CLASS(lipidmaps)	SUB_CLASS	HMDB_ID	CAS	kingdom(HMDB)	super_class(HMDB)	HMDB_taxonomy	sub_class(HMDB)
neg_10196	N-Palmitoyl Serine	179.439	123.333	582.447	485.572	275.538	229.769	367.249	958.016	816.873	533.348	780.029	1104.06	312.683	759.928	2.43035	1.28116	0.008747	1.70193	up	--	--	LMFA08020101	Fatty Acyls [FA]	Fatty amides [FA08]	N-acyl amines [FA0802]	HMDB0241932	--	Organic compounds	Organic acids and derivatives	Carboxylic acids and derivatives	Amino acids, peptides, and analogues
neg_10317	PE-NMe(18:0/24:1(15Z))	32.789	18.2451	22.3072	14.9781	17.4849	12.6337	34.4285	38.6705	51.5944	47.5683	26.5804	43.1261	19.7397	40.328	2.043	1.03069	0.00162724	1.86098	up	--	--	--	--	--	--	HMDB0113109	--	Organic compounds	Lipids and lipid-like molecules	Glycerophospholipids	Glycerophosphoethanolamines
neg_10340	Chenodeoxycholylphenylalanine	9.14399	0.250616	6.93233	11.0847	2.88736	15.5347	22.9961	21.9707	17.249	11.6708	16.2417	13.0499	7.63894	17.1963	2.25114	1.17066	0.00910253	1.68188	up	--	--	--	--	--	--	HMDB0242391	--	Organic compounds	Lipids and lipid-like molecules	Steroids and steroid derivatives	Bile acids, alcohols and derivatives
neg_10356	Ergocalciferol	165.657	248.475	322.243	280.795	997.314	218.575	716.047	1158.47	1707.51	1633.71	1560.51	466.1	372.176	1207.06	3.24324	1.69743	0.00937919	1.67849	up	C05441	Steroid biosynthesis(ko00100);;Metabolic pathways(ko01100);;Biosynthesis of secondary metabolites(ko01110)	LMST03010001	Sterol Lipids [ST]	Secosteroids [ST03]	Vitamin D2 and derivatives [ST0301]	HMDB0000900	50-14-6	Organic compounds	Lipids and lipid-like molecules	Steroids and steroid derivatives	Vitamin D and derivatives
neg_10397	(3Z,6Z)-3,6-Nonadien-1-ol	7.15567	38.7218	21.3394	12.1189	23.7587	18.4986	25.0262	45.0215	51.6674	46.1739	49.7258	41.149	20.2655	43.1273	2.12811	1.08957	0.0032934	1.77209	up	--	--	--	--	--	--	HMDB0030957	53046-97-2	Organic compounds	Lipids and lipid-like molecules	Fatty Acyls	Fatty alcohols
neg_10477	Pristanal	23.6327	31.604	146.168	117.401	57.1587	65.4658	159.856	242.126	239.231	261.973	85.9399	175.523	73.5717	194.108	2.63836	1.39964	0.00575128	1.7488	up	--	--	LMPR0104010012	Prenol Lipids [PR]	Isoprenoids [PR01]	C20 isoprenoids (diterpenes) [PR0104]	HMDB0001958	105373-75-9	Organic compounds	Lipids and lipid-like molecules	Prenol lipids	Diterpenoids
neg_10537	PG(a-13:0/18:2(9Z,11Z))	1418.75	4164.62	6849.73	6042.24	3962.8	4151.05	920.128	513.096	489.721	681.068	1424	1717.44	4431.53	957.576	0.216082	-2.21035	0.00542726	1.85661	down	--	--	--	--	--	--	HMDB0116637	--	Organic compounds	Lipids and lipid-like molecules	Glycerophospholipids	Glycerophosphoglycerols
neg_10541	13,14-Dihydro-15-keto-PGE2	28247.5	62578.2	81169.3	78689.7	50812.4	58588.2	16823.5	7735.14	8759.63	13648.8	29066.3	36797.6	60014.2	18805.2	0.313345	-1.67417	0.00204344	1.87831	down	--	--	LMFA03010031	Fatty Acyls [FA]	Eicosanoids [FA03]	Prostaglandins [FA0301]	HMDB0002776	363-23-5	Organic compounds	Lipids and lipid-like molecules	Fatty Acyls	Eicosanoids
neg_10560	Zipeprol	152.744	498.023	425.439	325.722	308.244	350.921	96.5072	37.235	45.0227	82.0882	108.684	265.688	343.516	105.871	0.308198	-1.69807	0.00286324	1.82769	down	--	--	--	--	--	--	HMDB0260029	--	Organic compounds	Benzenoids	Benzene and substituted derivatives	Benzylethers
neg_10690	N-Palmitoyl GABA	2.43172e-14	2.43172e-14	40.416	49.2486	2.43172e-14	2.43172e-14	56.2078	28.0343	72.0185	94.4611	74.114	44.5462	14.9441	61.5636	4.1196	2.0425	0.00633505	1.67788	up	--	--	LMFA08020103	Fatty Acyls [FA]	Fatty amides [FA08]	N-acyl amines [FA0802]	HMDB0062338	--	Organic compounds	Organic acids and derivatives	Carboxylic acids and derivatives	Amino acids, peptides, and analogues
neg_10728	Squamostanal A	341.487	492.856	307.536	343.559	451.09	345.971	199.946	187.304	131.224	126.056	130.106	202.353	380.417	162.832	0.428035	-1.2242	0.000270141	2.07777	down	--	--	--	--	--	--	HMDB0029969	156764-90-8	Organic compounds	Lipids and lipid-like molecules	Fatty Acyls	Fatty alcohols
neg_10737	6'-Oxo-G418	13.9481	64.2233	284.221	420.113	70.7299	25.5363	682.425	976.996	1154.64	1208.32	1373.44	415.602	146.462	968.571	6.61313	2.72533	0.00137932	1.95559	up	C21268	Neomycin, kanamycin and gentamicin biosynthesis(ko00524);;Biosynthesis of secondary metabolites(ko01110)	--	--	--	--	--	--	--	--	--	--
neg_10747	Phaeophorbide b	1.90223	210.024	599.943	904.279	74.1074	37.3752	1825.07	2460.7	3287.2	3471.22	3178.92	1215	304.605	2573.02	8.44706	3.07845	0.000918435	2.0103	up	--	--	--	--	--	--	HMDB0031149	20239-99-0	Organic compounds	Organoheterocyclic compounds	Tetrapyrroles and derivatives	Chlorins
neg_10840	Gly-pro-arg-pro	17.2281	12.2704	13.6532	13.8796	31.334	21.2058	12.0566	4.99234	0.000353787	0.0285108	1.42239	2.43172e-14	18.2618	3.08337	0.168842	-2.56625	0.00210593	1.84957	down	--	--	--	--	--	--	HMDB0252829	--	Organic compounds	Organic acids and derivatives	Carboxylic acids and derivatives	Amino acids, peptides, and analogues
neg_10846	5-O-beta-D-Mycaminosyltylactone	270.007	323.311	216.056	152.094	180.277	315.024	125.201	122.524	112.925	108.623	68.6314	37.2369	242.795	95.857	0.394806	-1.34078	0.00240129	1.88315	down	C12001	Biosynthesis of 12-, 14- and 16-membered macrolides(ko00522);;Metabolic pathways(ko01100);;Biosynthesis of secondary metabolites(ko01110)	--	--	--	--	--	--	--	--	--	--
neg_10921	1,3,5,7,9,11,13-Pentadecaheptaene	98.2202	129.15	152.615	137.762	142.8	149.859	50.9558	43.0954	55.0443	57.757	56.8887	97.0116	135.068	60.1254	0.44515	-1.16764	5.50389e-05	2.07818	down	C21358	Biosynthesis of enediyne antibiotics(ko01059);;Biosynthesis of secondary metabolites(ko01110)	--	--	--	--	--	--	--	--	--	--
[truncated: 202 more rows]

## Sheet: L3.5Y_vs_L6Y
#ID	name	L35Y6	L35Y5	L35Y4	L35Y1	L35Y3	L35Y2	L6Y1	L6Y3	L6Y2	L6Y5	L6Y4	L6Y6	L35Y_Mean	L6Y_Mean	Fold_change	log2FC	Pvalue	VIP	regulated	KEGG_annotation	KEGG_pathway_annotation	LM_ID(lipidmaps)	CATEGORY(lipidmaps)	MAIN_CLASS(lipidmaps)	SUB_CLASS	HMDB_ID	CAS	kingdom(HMDB)	super_class(HMDB)	HMDB_taxonomy	sub_class(HMDB)
[truncated: 507 more rows]

[truncated: 1 more sheets: L4M_vs_L6Y]
