# Supplementary material for: Multi-omics revealed rumen microbiota metabolism and host immune regulation in Tibetan sheep of different ages
Source: Front Microbiol. 2024 Feb 13;15:1339889. doi: 10.3389/fmicb.2024.1339889 (PMC10896911; doi:10.3389/fmicb.2024.1339889)
Supplement: Supplementary file 2 [file Table_2.XLSX]

## Sheet: X4M_vs_X1.5Y
#ID	name	X4M2	X4M4	X4M3	X4M6	X4M5	X4M1	X15Y2	X15Y1	X15Y4	X15Y3	X15Y5	X15Y6	X4M_Mean	X15Y_Mean	Fold_change	log2FC	Pvalue	VIP	regulated	KEGG_annotation	KEGG_pathway_annotation	LM_ID(lipidmaps)	CATEGORY(lipidmaps)	MAIN_CLASS(lipidmaps)	SUB_CLASS	HMDB_ID	CAS	kingdom(HMDB)	super_class(HMDB)	HMDB_taxonomy	sub_class(HMDB)
neg_2305	PE(20:0/20:4(8Z,11Z,14Z,17Z)-2OH(5S,6R))	951.29	317.247	611.77	436.762	1217.22	620.936	13334.9	6110.42	4908.05	9502.29	4884.97	9011.45	692.537	7958.68	11.4921	3.52257	0.00285686	1.841	up	--	--	--	--	--	--	HMDB0261892	--	--	--	--	--
neg_2424	PG(a-21:0/20:4(6E,8Z,11Z,14Z)+=O(5))	385.407	997.125	483.245	641.348	962.287	1001.85	2418.89	1246.3	1450.7	1438.59	1657.67	1088.66	745.21	1550.14	2.08013	1.05668	0.00654876	1.62253	up	--	--	--	--	--	--	HMDB0270887	--	--	--	--	--
neg_2700	14alpha-Hydroxy-5beta-cholest-7-ene-3,6-dione	32.1543	34.3822	86.1458	74.3702	582.393	143.405	936.539	936.495	429.84	916.132	351.108	1497.83	158.809	844.658	5.31872	2.41108	0.00789426	1.60743	up	C16509	Insect hormone biosynthesis(ko00981)	--	--	--	--	--	--	--	--	--	--
neg_3229	Pyrocatechol	2.43172e-14	1269.17	1514.02	1064.6	1932.88	1900.06	2.43172e-14	2.43172e-14	44.0277	2.43172e-14	23.99	2.43172e-14	1280.12	11.3363	0.00885563	-6.81919	0.00733578	1.73868	down	C00090	Chlorocyclohexane and chlorobenzene degradation(ko00361);;Benzoate degradation(ko00362);;Fluorobenzoate degradation(ko00364);;Dioxin degradation(ko00621);;Polycyclic aromatic hydrocarbon degradation(ko00624);;Naphthalene degradation(ko00626);;Aminobenzoate degradation(ko00627);;Metabolic pathways(ko01100);;Microbial metabolism in diverse environments(ko01120);;Degradation of aromatic compounds(ko…	--	--	--	--	HMDB0000957	120-80-9	Organic compounds	Benzenoids	Phenols	Benzenediols
neg_3233	2,5-Dihydroxybenzenesulfonic Acid	947.926	14551.8	17391.2	12173.7	24840.2	22169	7.5326	2.43172e-14	574.918	0.185913	554.149	22.6472	15345.6	193.239	0.0125924	-6.3113	0.00712696	1.74039	down	--	--	--	--	--	--	HMDB0245498	--	Organic compounds	Benzenoids	Benzene and substituted derivatives	Benzenesulfonic acids and derivatives
neg_3357	Sotolon	6.47047	48.7074	53.6734	57.7526	80.9722	69.8458	2.43172e-14	2.43172e-14	13.3429	2.43172e-14	13.8943	2.43172e-14	52.9036	4.53953	0.0858075	-3.54275	0.00472164	1.74477	down	--	--	--	--	--	--	HMDB0031306	28664-35-9	Organic compounds	Organoheterocyclic compounds	Dihydrofurans	Furanones
neg_4943	L-alpha-Amino-5-oxo-2(5H)-isoxazolepropanoic acid	74.5676	103.189	114.929	120.97	248.717	79.3734	2.84056	2.43172e-14	2.43172e-14	10.2523	2.43172e-14	2.43172e-14	123.624	2.18215	0.0176514	-5.82407	0.00554443	1.76175	down	--	--	--	--	--	--	HMDB0034322	59476-61-8	Organic compounds	Organic acids and derivatives	Carboxylic acids and derivatives	Amino acids, peptides, and analogues
neg_5476	2-O-a-D-Galactopyranuronosyl-L-rhamnose	3.26333	2.57554	0.839182	3.06686	2.74313	2.77724	2.43172e-14	2.43172e-14	1.70518	2.43172e-14	2.00373	0.244879	2.54421	0.658965	0.259005	-1.94895	0.00478592	1.62568	down	--	--	--	--	--	--	HMDB0040159	6118-79-2	Organic compounds	Organic oxygen compounds	Organooxygen compounds	Carbohydrates and carbohydrate conjugates
pos_1010	Asparaginylisoleucine	368.58	640.879	687.106	711.935	384.806	807.986	326.494	219.655	238.569	296.237	277.883	281.306	600.215	273.357	0.455432	-1.13469	0.00626013	1.7715	down	--	--	--	--	--	--	HMDB0028734	438533-59-6	Organic compounds	Organic acids and derivatives	Carboxylic acids and derivatives	Amino acids, peptides, and analogues
pos_1176	Angiotensin (1-5)	2520.91	716.002	777.18	515.633	2019.66	1356.04	2966.93	3066.72	2608.51	2646.89	2079.44	2578.25	1317.57	2657.79	2.01719	1.01235	0.00760764	1.65408	up	C15852	Renin-angiotensin system(ko04614)	--	--	--	--	--	--	--	--	--	--
pos_1195	Salbostatin	54.8558	2.43172e-14	2.43172e-14	2.43172e-14	13.4037	2.43172e-14	136.222	185.726	103.904	5.90248	85.4318	160.322	11.3766	112.918	9.92549	3.31114	0.00979119	1.63182	up	C17698	Acarbose and validamycin biosynthesis(ko00525);;Biosynthesis of secondary metabolites(ko01110)	--	--	--	--	--	--	--	--	--	--
pos_1210	N-Stearoyl GABA	15.4861	15.2352	12.5628	7.55218	5.7148	6.5975	1.67729	3.47591	1.12247	1.67332	4.19363	0.0604542	10.5248	2.03385	0.193244	-2.3715	0.00411396	1.77803	down	--	--	LMFA08020106	Fatty Acyls [FA]	Fatty amides [FA08]	N-acyl amines [FA0802]	HMDB0062341	--	Organic compounds	Organic acids and derivatives	Carboxylic acids and derivatives	Amino acids, peptides, and analogues
pos_1215	3alpha-Hydroxynorethynodrel	4831.81	5224.49	6600.97	4562.04	6048.01	7128.03	5136.02	1114.21	1413.81	1295.87	3001.33	1078.55	5732.56	2173.3	0.379115	-1.39929	0.00163632	1.79055	down	--	--	--	--	--	--	HMDB0246253	--	Organic compounds	Lipids and lipid-like molecules	Steroids and steroid derivatives	Hydroxysteroids
pos_1268	Deferoxamine	305.249	886.996	697.104	807.321	418.504	830.731	555.796	124.677	174.548	57.1007	261.378	134.167	657.651	217.944	0.331398	-1.59336	0.00550225	1.65604	down	C06940	--	LMFA08020169	Fatty Acyls [FA]	Fatty amides [FA08]	N-acyl amines [FA0802]	HMDB0014884	70-51-9	Organic compounds	Organic acids and derivatives	Carboxylic acids and derivatives	Carboxylic acid derivatives
pos_1274	(2E)-2-dodecen-1-ol	250.339	338.92	410.467	209.596	221.52	450.865	226.396	87.791	62.7284	77.9151	188.604	82.2707	313.618	120.951	0.385663	-1.37459	0.00420988	1.69642	down	--	--	--	--	--	--	HMDB0303903	--	Organic compounds	Lipids and lipid-like molecules	Fatty Acyls	Fatty alcohols
pos_1276	Axerophthene	2838.39	5151.42	6309.96	4207.65	3498.9	4670.66	3439.17	1277.64	1285.91	1236.01	3085.18	1078.95	4446.16	1900.48	0.427442	-1.2262	0.00341421	1.6764	down	--	--	LMPR0104020002	Prenol Lipids [PR]	Isoprenoids [PR01]	C20 isoprenoids (diterpenes) [PR0104]	--	--	--	--	--	--
pos_1357	Geranylgeraniol	1036.81	2748.22	3128.25	2881.58	1515.52	2030.17	1376.85	325.155	485.61	360.309	1084.42	360.693	2223.42	665.506	0.299316	-1.74026	0.00412223	1.7074	down	C09094	Diterpenoid biosynthesis(ko00904);;Biosynthesis of secondary metabolites(ko01110)	LMPR0104010009	Prenol Lipids [PR]	Isoprenoids [PR01]	C20 isoprenoids (diterpenes) [PR0104]	--	--	--	--	--	--
pos_1386	13-Tetradecene-1,3-diyne-6,7-diol	102.444	215.656	189.715	129.793	115.211	184.383	158.593	36.7312	31.3456	29.0165	70.0137	20.7195	156.2	57.7365	0.369631	-1.43584	0.00631298	1.62513	down	--	--	LMFA05000589	Fatty Acyls [FA]	Fatty alcohols [FA05]	--	HMDB0039539	122855-49-6	Organic compounds	Lipids and lipid-like molecules	Fatty Acyls	Fatty alcohols
pos_1391	3-Hydroxyheptadecanoylcarnitine	242.979	309.058	378.406	343.239	213.433	337.574	241.495	116.489	136.067	110.972	170.058	107.253	304.115	147.056	0.483553	-1.04825	0.000941936	1.81063	down	--	--	--	--	--	--	HMDB0241512	--	Organic compounds	Lipids and lipid-like molecules	Fatty Acyls	Fatty acid esters
pos_1395	Capsochrome	3017.74	4533.71	3481.61	2699.02	4552.69	4568.41	3310.05	1064.86	1432	1401.22	2305	1078.71	3808.86	1765.31	0.463473	-1.10944	0.00219819	1.72824	down	--	--	LMPR01071011	Prenol Lipids [PR]	Isoprenoids [PR01]	C40 isoprenoids (tetraterpenes) [PR0107]	HMDB0036913	104012-89-7	Organic compounds	Lipids and lipid-like molecules	Prenol lipids	Triterpenoids
pos_1421	Austalide G	457.423	126.758	256.142	197.096	513.394	311.051	724.308	622.35	646.422	502.787	1104.08	938.29	310.31	756.373	2.43747	1.28538	0.00300679	1.7142	up	--	--	--	--	--	--	HMDB0030154	96817-09-3	Organic compounds	Organoheterocyclic compounds	Benzopyrans	1-benzopyrans
pos_1458	Mauritine A	52.2593	2.43172e-14	42.8796	5.94845	64.6124	36.4817	155.601	132.982	118.408	127.215	90.9049	140.441	33.6969	127.592	3.78646	1.92085	5.28196e-05	1.96955	up	--	--	--	--	--	--	HMDB0029338	38478-72-7	Organic compounds	Organic acids and derivatives	Carboxylic acids and derivatives	Amino acids, peptides, and analogues
pos_1471	3-Quinolinecarboxylic acid, 7-((3R)-3-(1-aminocyclopropyl)-1-pyrrolidinyl)-1-((1R,2S)-2-fluorocyclopropyl)-1,4-dihydro-8-methoxy-4-oxo-	166.476	40.1613	96.4619	96.3958	150.081	152.23	227.253	294.319	259.27	212.772	395.899	274.516	116.968	277.338	2.37107	1.24554	0.00086595	1.82571	up	--	--	--	--	--	--	HMDB0251648	--	Organic compounds	Organoheterocyclic compounds	Quinolines and derivatives	Quinoline carboxylic acids
pos_1496	PC(18:2(9Z,12Z)/P-18:0)	17416	18491.1	64219.4	39243.8	22769.6	17542.5	102507	46022.8	41613.1	117466	76967.7	99234.8	29947.1	80635.2	2.69259	1.429	0.00908565	1.57258	up	--	--	--	--	--	--	HMDB0008160	--	Organic compounds	Lipids and lipid-like molecules	Glycerophospholipids	Glycerophosphocholines
pos_1497	PC(P-16:0/20:5(5Z,8Z,11Z,14Z,16E)-OH(18R))	41705.4	11687.9	25687.2	21667.9	47586.6	14282.4	106858	233783	182796	131074	86412.4	126287	27102.9	144535	5.33283	2.4149	0.00251943	1.86979	up	--	--	--	--	--	--	HMDB0289485	--	--	--	--	--
pos_1498	PC(P-18:0/18:3(10,12,15)-OH(9))	97119.4	88367.3	232944	268224	120471	82498	217561	354014	329866	383391	232871	453505	148271	328535	2.21578	1.14781	0.00462802	1.65138	up	--	--	--	--	--	--	HMDB0289617	--	--	--	--	--
pos_1591	N5-Acetyl-N2-gamma-L-glutamyl-L-ornithine	836.402	679.974	818.433	779.598	1038.87	749.062	2566.2	1815.24	3267.68	3937.86	4904.39	2476.16	817.056	3161.25	3.86908	1.95199	0.00355679	1.86262	up	--	--	--	--	--	--	HMDB0039423	102148-92-5	Organic compounds	Organic acids and derivatives	Carboxylic acids and derivatives	Amino acids, peptides, and analogues
pos_1663	N-Nervonoyl Lysine	165.772	364.051	374.636	266.275	250.202	401.754	227.492	113.016	188.549	82.5188	179.261	119.601	303.782	151.74	0.499502	-1.00144	0.00778968	1.60911	down	--	--	--	--	--	--	HMDB0242095	--	--	--	--	--
pos_1676	Toxin T2 tetrol	20604	10765	29194.2	11928	26195.3	21018.5	152686	93696.4	193473	224431	200559	104393	19950.8	161540	8.0969	3.01737	0.00120734	1.9682	up	--	--	--	--	--	--	HMDB0036159	34114-99-3	Organic compounds	Lipids and lipid-like molecules	Prenol lipids	Sesquiterpenoids
pos_1699	Anserine	1.65051	0.0269334	3.00757	0.037835	0.0481243	2.43172e-14	177.496	105.834	285.483	346.061	293.528	136.192	0.795163	224.099	281.828	8.13867	0.00246573	1.91471	up	C01262	Histidine metabolism(ko00340);;beta-Alanine metabolism(ko00410);;Metabolic pathways(ko01100)	--	--	--	--	HMDB0000194	584-85-0	Organic compounds	Organic acids and derivatives	Peptidomimetics	Hybrid peptides
pos_1708	11-(4-acetoxymethylphenyl)-1α,25-dihydroxy-9,11-didehydrovitamin D3 / 11-(4-acetoxymethylphenyl)-1α,25-dihydroxy-9,11-didehydrocholecalciferol	1902.94	3293.36	2933.44	1840.52	1880.14	2509.6	1765.49	663.012	939.546	1109.07	1171.55	651.638	2393.34	1050.05	0.438739	-1.18856	0.00182567	1.77686	down	--	--	--	--	--	--	--	--	--	--	--	--
pos_1716	Avermectin B1a aglycone	529.083	444.085	728.814	424.457	653.391	552.414	2151.04	1440.54	2509.86	2836.9	2545.26	1718.24	555.374	2200.31	3.96185	1.98617	0.000486648	2.01458	up	C11979	Biosynthesis of 12-, 14- and 16-membered macrolides(ko00522);;Metabolic pathways(ko01100);;Biosynthesis of secondary metabolites(ko01110)	--	--	--	--	--	--	--	--	--	--
pos_1732	(S)-gamma-Calacorene	45.4815	65.0316	65.5775	51.6522	37.0694	57.2293	39.2898	6.72242	13.2661	15.8003	33.3765	7.17624	53.6736	19.2719	0.359057	-1.47771	0.000888541	1.8197	down	--	--	--	--	--	--	HMDB0036451	--	Organic compounds	Lipids and lipid-like molecules	Prenol lipids	Sesquiterpenoids
pos_1744	PE(DiMe(11,3)/MonoMe(13,5))	7929.51	1569.57	1731.92	1894.84	5029.33	1312.04	7513.35	14327.2	8741.18	16634.5	8661.93	7982.54	3244.53	10643.5	3.28043	1.71388	0.00385224	1.6848	up	--	--	--	--	--	--	HMDB0061478	--	Organic compounds	Lipids and lipid-like molecules	Glycerophospholipids	Glycerophosphoethanolamines
pos_1760	Echinenone	3779.77	6590.25	7966.18	4833.64	3962.04	6693.29	4654.32	2037.89	2385.02	2298.07	3307.72	2036.48	5637.53	2786.58	0.494292	-1.01657	0.00743602	1.62388	down	C08592	Carotenoid biosynthesis(ko00906);;Biosynthesis of secondary metabolites(ko01110)	LMPR01070060	Prenol Lipids [PR]	Isoprenoids [PR01]	C40 isoprenoids (tetraterpenes) [PR0107]	--	--	--	--	--	--
pos_1763	Avermectin A2a aglycone	339.585	195.614	319.589	68.3076	303.741	368.993	833.375	2639.74	1104.61	1804.37	1010.29	2454.71	265.972	1641.18	6.17051	2.62539	0.00711863	1.731	up	C11972	Biosynthesis of 12-, 14- and 16-membered macrolides(ko00522)	--	--	--	--	--	--	--	--	--	--
pos_1805	17a,20a-Dihydroxycholesterol	313.229	440.35	439.13	251.072	169.982	461.571	207.595	115.228	125.684	109.006	148.842	110.446	345.889	136.134	0.393576	-1.34529	0.00650609	1.74159	down	--	--	--	--	--	--	HMDB0006764	--	Organic compounds	Lipids and lipid-like molecules	Steroids and steroid derivatives	Hydroxysteroids
pos_1812	1,2-O-Isopropylidene-D-glucofuranose	9.38486	27.0154	12.8433	2.43172e-14	40.0887	26.965	72.3236	59.5672	41.3427	121.047	41.6999	90.8277	19.3829	71.1346	3.66997	1.87577	0.00730212	1.62884	up	--	--	--	--	--	--	HMDB0242729	--	Organic compounds	Organic oxygen compounds	Organooxygen compounds	Ethers
pos_1814	4-Alanylaminoantipyrine	7469.67	3505.32	10902.4	3655.9	6512.46	11456.3	28972.9	31342.4	16574.3	40417.4	17694.4	45294.4	7250.33	30049.3	4.14454	2.05121	0.00390492	1.75798	up	--	--	--	--	--	--	HMDB0246333	--	Organic compounds	Organic acids and derivatives	Carboxylic acids and derivatives	Amino acids, peptides, and analogues
pos_1858	Cer(d18:1/22:6(4Z,8Z,10Z,13Z,16Z,19Z)-OH(7))	631.782	1431.58	1337.34	1148.12	950.38	1412.22	675.173	173.685	318.812	343.993	479.212	358.489	1151.91	391.561	0.339924	-1.55671	0.000902807	1.87005	down	--	--	--	--	--	--	HMDB0290032	--	--	--	--	--
pos_1910	N-Stearoyl Cysteine	262.12	211.327	181.37	181.02	112.819	252.971	117.69	44.7874	54.4088	59.0421	58.2348	47.059	200.271	63.5371	0.317255	-1.65628	0.000816224	1.91578	down	--	--	--	--	--	--	HMDB0241940	--	Organic compounds	Organic acids and derivatives	Carboxylic acids and derivatives	Amino acids, peptides, and analogues
pos_1926	Ethanolamine	96.3323	140.808	153.808	119.566	67.6364	101.404	74.7242	42.8849	54.6887	42.6931	50.884	36.6091	113.259	50.414	0.445121	-1.16773	0.00304285	1.77807	down	C00189	Glycerophospholipid metabolism(ko00564);;Metabolic pathways(ko01100);;Retrograde endocannabinoid signaling(ko04723)	--	--	--	--	HMDB0000149	141-43-5	Organic compounds	Organic nitrogen compounds	Organonitrogen compounds	Amines
pos_1929	Octadecadienylcarnitine	3.59964	20.3574	7.56601	17.7178	24.2997	20.9527	1.99723	2.43172e-14	3.20654	2.43172e-14	5.0661	3.53257	15.7489	2.30041	0.146068	-2.77529	0.00933299	1.68239	down	--	--	--	--	--	--	HMDB0255895	--	Organic compounds	Lipids and lipid-like molecules	Fatty Acyls	Eicosanoids
pos_1932	6-Hydroxy-8-hexacosanone	57.6023	140.505	103.869	131.254	99.1403	148.654	74.4761	70.6173	49.4742	30.3067	54.7494	55.6461	113.504	55.8783	0.492302	-1.02239	0.00668249	1.68898	down	--	--	--	--	--	--	HMDB0035628	--	Organic compounds	Lipids and lipid-like molecules	Fatty Acyls	Fatty alcohols
pos_1945	cis-p-Menth-2-en-1-ol	97.1496	144.657	192.082	110.179	62.586	123.14	82.3877	26.6087	21.2975	11.9888	43.5192	8.54919	121.632	32.3918	0.26631	-1.90882	0.00267051	1.74221	down	--	--	--	--	--	--	HMDB0302611	--	Organic compounds	Lipids and lipid-like molecules	Prenol lipids	Monoterpenoids
pos_1978	N-Methyl-N'-nitro-N-nitrosoguanidine	11.638	29.8286	20.7178	17.7516	15.7815	18.5105	11.8733	6.61379	13.371	6.49507	3.95164	9.84843	19.038	8.69219	0.45657	-1.13109	0.00710683	1.62839	down	C14592	Necroptosis(ko04217)	--	--	--	--	HMDB0255663	--	Organic compounds	Organic nitrogen compounds	Organonitrogen compounds	Guanidines
pos_2128	1-(2,3-Dihydro-5-methyl-1H-pyrrolizin-7-yl)ethanone	1.5265	1.20538	1.11937	0.0831188	1.30456	0.93929	2.43172e-14	2.43172e-14	2.43172e-14	2.43172e-14	2.43172e-14	0.0750869	1.0297	0.0125145	0.0121535	-6.36249	0.00422283	1.82728	down	--	--	--	--	--	--	HMDB0040025	97073-06-8	Organic compounds	Organoheterocyclic compounds	Pyrrolizines	--
pos_2158	Ala Tyr Asn	4863.01	5412.79	3213.97	6122.21	9972.61	3157.06	1162.6	294.899	225.194	581.994	189.654	422.991	5456.94	479.555	0.0878797	-3.50833	0.00435521	1.79942	down	--	--	--	--	--	--	--	--	--	--	--	--
pos_2160	3-Phenylacetylamino-2,6-piperidinedione	1043.29	1596.81	863.594	1801.87	2513.86	830.037	281	46.291	46.1172	126.701	33.4144	84.4194	1441.58	102.991	0.0714429	-3.80706	0.00392236	1.81445	down	--	--	--	--	--	--	HMDB0245972	--	Organic compounds	Organic acids and derivatives	Carboxylic acids and derivatives	Amino acids, peptides, and analogues
pos_2177	Indoleacrylic acid	105022	111667	83304.8	134002	134855	97805.5	44311.6	44740	25942.1	53388.4	25345.2	58511.9	111109	42039.9	0.378365	-1.40215	8.14645e-05	1.98611	down	--	--	--	--	--	--	HMDB0000734	29953-71-7	Organic compounds	Organoheterocyclic compounds	Indoles and derivatives	Indoles
pos_2178	Asparaginylglycine	628.794	692.712	464.972	837.902	867.017	556.68	232.46	222.117	134.772	271.945	131.878	320.991	674.679	219.027	0.324639	-1.62309	0.000335293	1.95602	down	--	--	--	--	--	--	HMDB0028731	67576-72-1	Organic compounds	Organic acids and derivatives	Carboxylic acids and derivatives	Amino acids, peptides, and analogues
pos_2184	2,5-Diethylthiazole	2153.85	2493.42	1891.6	2942.33	2776.76	2120.03	1017.57	1076.51	762.664	1207.91	740.695	1242.41	2396.33	1007.96	0.420626	-1.24939	0.000107927	2.00413	down	--	--	--	--	--	--	HMDB0040097	15729-76-7	Organic compounds	Organoheterocyclic compounds	Azoles	Thiazoles
pos_2185	1-Benzazepine	20054.4	23592.9	17784.5	27716	26689.6	19565.1	8196.07	7499.41	4169.5	9561.03	4087.91	9931.72	22567.1	7240.94	0.320863	-1.63997	3.8852e-05	2.02344	down	--	--	--	--	--	--	HMDB0244865	--	Organic compounds	Organoheterocyclic compounds	Benzazepines	--
pos_2198	3,4-Dihydroxybenzoic acid	3975.21	4291.9	3378.01	4440.04	6545.37	2959.08	2341.05	990.229	1081.78	1352.39	1078.68	1068.44	4264.93	1318.76	0.30921	-1.69334	0.00126833	1.85666	down	C00230	Benzoate degradation(ko00362);;Toluene degradation(ko00623);;Polycyclic aromatic hydrocarbon degradation(ko00624);;Aminobenzoate degradation(ko00627);;Biosynthesis of siderophore group nonribosomal peptides(ko01053);;Biosynthesis of phenylpropanoids(ko01061);;Metabolic pathways(ko01100);;Biosynthesis of secondary metabolites(ko01110);;Microbial metabolism in diverse environments(ko01120);;Degrada…	--	--	--	--	HMDB0001856	99-50-3	Organic compounds	Benzenoids	Benzene and substituted derivatives	Benzoic acids and derivatives
pos_2199	Aurantricholide B	1064.34	1132.15	920.009	1186.66	1718.83	768.828	647.573	256.31	283.731	360.08	282.017	288.856	1131.8	353.094	0.311975	-1.6805	0.00108232	1.8568	down	--	--	--	--	--	--	HMDB0035230	264923-56-0	Organic compounds	Phenylpropanoids and polyketides	Coumarins and derivatives	Furanocoumarins
pos_2202	Aminomethyl fluorescein	42070.5	36463.7	31035.9	39970.4	61042.3	29193.7	26144.6	12680.2	14000.9	16725.6	13349.3	13888	39962.8	16131.4	0.403662	-1.30878	0.00241768	1.78502	down	--	--	--	--	--	--	HMDB0248324	--	Organic compounds	Organoheterocyclic compounds	Benzopyrans	1-benzopyrans
pos_2203	Asp Asp Asp	13486.3	11750.3	9800.43	12842.5	19798.5	9236.32	8087.41	3616.05	3965.17	4984.22	3801.79	4008.69	12819.1	4743.89	0.370065	-1.43415	0.00214341	1.79701	down	--	--	--	--	--	--	--	--	--	--	--	--
pos_2204	3-(3-Amino-3-carboxypropyl)uridine	2176.33	1839.47	1592.39	1910.83	2483.08	1512.24	1036.24	829.392	846.12	1071.5	785.994	893.63	1919.06	910.48	0.474442	-1.0757	0.000644131	1.94429	down	--	--	--	--	--	--	HMDB0242130	--	Organic compounds	Nucleosides, nucleotides, and analogues	Pyrimidine nucleosides	--
pos_2212	Fluoromisonidazole	188.31	231.143	185.041	224.82	296.09	158.216	117.134	28.8228	37.0806	51.2732	33.2983	35.4243	213.937	50.5056	0.236077	-2.08267	8.47788e-05	1.96352	down	--	--	--	--	--	--	HMDB0252385	--	Organic compounds	Organic 1,3-dipolar compounds	Allyl-type 1,3-dipolar organic compounds	Organic nitro compounds
pos_2213	Dide-O-methylsimmondsin	506.716	419.892	372.413	442.19	569.076	360.469	247.283	211.066	195.608	260.622	174.206	196.939	445.126	214.287	0.481409	-1.05467	0.000409838	1.94783	down	--	--	--	--	--	--	HMDB0041207	135074-86-1	Organic compounds	Organic oxygen compounds	Organooxygen compounds	Carbohydrates and carbohydrate conjugates
pos_2221	Salacinol	143.614	209.429	82.2256	320.299	250.899	128.547	2.43172e-14	2.43172e-14	2.43172e-14	2.43172e-14	2.43172e-14	2.43172e-14	189.169	2.43172e-14	1.28547e-16	-52.7885	0.00326239	1.8624	down	--	--	--	--	--	--	HMDB0257455	--	Organic compounds	Organic acids and derivatives	Organic sulfuric acids and derivatives	Sulfuric acid esters
pos_2269	2-(5-Methyl-2-furanyl)pyrrolidine	811.16	786.434	694.121	760.24	377	788.721	1399.9	1052.31	1640.85	1468.08	1605.89	1353.65	702.946	1420.11	2.02023	1.01452	8.70811e-05	1.95394	up	--	--	--	--	--	--	HMDB0040044	118248-27-4	Organic compounds	Organic nitrogen compounds	Organonitrogen compounds	Amines
pos_2303	Puromycin aminonucleoside	9.28572	2.78806	7.4855	3.20698	6.05206	2.48186	2.43172e-14	2.43172e-14	2.43172e-14	2.43172e-14	2.43172e-14	2.43172e-14	5.2167	2.43172e-14	4.66141e-15	-47.6082	0.00623657	1.76038	down	--	--	--	--	--	--	HMDB0256927	--	Organic compounds	Nucleosides, nucleotides, and analogues	Purine nucleosides	Purine 3'-deoxyribonucleosides
pos_2334	(2R)-2-Acetamido-6-hydroxy-2-(sulfanylmethyl)hex-3-enoic acid	131.822	44.2109	23.004	60.1044	98.6119	107.477	2.43172e-14	2.43172e-14	2.43172e-14	2.43172e-14	2.43172e-14	2.43172e-14	77.5383	2.43172e-14	3.13615e-16	-51.5019	0.00605934	1.80031	down	--	--	--	--	--	--	HMDB0257715	--	Organic compounds	Organic acids and derivatives	Carboxylic acids and derivatives	Amino acids, peptides, and analogues
pos_2348	27-O-Demethyl-25-O-desacetylrifamycin SV	300.628	301.857	165.16	204.144	202.557	264.072	98.223	51.4597	151.876	44.9589	121.526	12.1035	239.736	80.0245	0.333802	-1.58294	0.000524868	1.84181	down	C14725	Biosynthesis of ansamycins(ko01051);;Biosynthesis of secondary metabolites(ko01110)	--	--	--	--	--	--	--	--	--	--
pos_2349	Scillipheosidin 3-[glucosyl-(1->2)-rhamnoside]	1162.83	1061.41	585.422	843.797	891.812	971.388	322.351	330.285	601.376	282.133	525.355	179.749	919.442	373.542	0.40627	-1.29949	0.000447905	1.85904	down	--	--	--	--	--	--	HMDB0036946	261158-68-3	Organic compounds	Lipids and lipid-like molecules	Steroids and steroid derivatives	Steroid lactones
pos_2353	6-Methoxy-2,3,4,9-tetrahydro-1H-pyrido[3,4-b]indole	43.3335	29.6643	42.0518	18.8705	44.9281	40.3325	2.43172e-14	2.43172e-14	2.43172e-14	2.48703	2.43172e-14	6.42447	36.5301	1.48525	0.0406582	-4.62031	0.000248341	2.01927	down	--	--	--	--	--	--	HMDB0245581	--	Organic compounds	Organoheterocyclic compounds	Indoles and derivatives	Pyridoindoles
pos_2355	I-Methyl-4-nitro-imidazole	1300.5	806.556	970.825	654.676	1099.68	1350.91	310.403	186.985	194.665	291.165	189.147	421.958	1030.52	265.721	0.25785	-1.9554	0.000582782	1.96549	down	--	--	--	--	--	--	--	--	--	--	--	--
pos_2358	Glycyl-Serine	206.134	96.7516	130.813	72.5162	149.847	185.534	54.3382	16.5928	11.6955	49.5014	7.48078	53.1012	140.266	32.1183	0.228981	-2.1267	0.00221225	1.82831	down	--	--	--	--	--	--	HMDB0028850	--	Organic compounds	Organic acids and derivatives	Carboxylic acids and derivatives	Amino acids, peptides, and analogues
pos_2359	dADP	1168.32	743.464	910.399	631.89	1118.23	1212.4	216.547	162.763	209.614	282.615	135.507	472.119	964.117	246.528	0.255703	-1.96746	0.000257803	1.96279	down	C00206	Purine metabolism(ko00230);;Metabolic pathways(ko01100);;Nucleotide metabolism(ko01232)	--	--	--	--	HMDB0001508	2793-06-8	Organic compounds	Nucleosides, nucleotides, and analogues	Purine nucleotides	Purine deoxyribonucleotides
pos_2451	3-Hydroxybenzaldehyde	8589.6	5403.09	7088.38	5735.07	6192.68	7873.59	1164.14	1299.21	607.173	1341.02	568.6	2517.5	6813.73	1249.61	0.183395	-2.44697	1.42658e-05	2.07355	down	C03067	Toluene degradation(ko00623);;Microbial metabolism in diverse environments(ko01120);;Degradation of aromatic compounds(ko01220)	--	--	--	--	--	--	--	--	--	--
pos_2460	Hydroxytyrosol 3'-glucuronide	20.2387	13.554	17.649	23.9767	15.3534	21.539	2.43172e-14	1.56169	2.43172e-14	2.43172e-14	2.43172e-14	3.08474	18.7185	0.774407	0.0413713	-4.59523	3.76721e-05	2.09159	down	--	--	--	--	--	--	HMDB0240529	--	Organic compounds	Organic oxygen compounds	Organooxygen compounds	Carbohydrates and carbohydrate conjugates
pos_2461	Aflatoxin ExB2	2382.17	1784.95	2291.44	2000.89	1772.3	2347.55	83.6614	124.938	25.568	160.074	11.5622	499.974	2096.55	150.963	0.0720053	-3.79575	3.00583e-07	2.12986	down	--	--	--	--	--	--	HMDB0038805	23402-20-2	Organic compounds	Phenylpropanoids and polyketides	Coumarins and derivatives	Furanocoumarins
pos_2462	dIDP	20541.4	14075.1	17812	14723.2	16056.7	18696	964.678	1057.95	362.664	1147.26	262.517	3751.11	16984.1	1257.7	0.0740515	-3.75533	1.35801e-06	2.12431	down	C01344	Purine metabolism(ko00230);;Nucleotide metabolism(ko01232)	--	--	--	--	HMDB0003536	26575-15-5	Organic compounds	Nucleosides, nucleotides, and analogues	Purine nucleotides	Purine deoxyribonucleotides
pos_2472	Benzene	671.723	340.102	503.302	379.183	449.592	599.914	69.1611	67.6117	35.5638	81.7383	34.0533	150.222	490.636	73.0584	0.148905	-2.74753	0.000252447	2.0176	down	C01407	Chlorocyclohexane and chlorobenzene degradation(ko00361);;Benzoate degradation(ko00362);;Metabolic pathways(ko01100);;Microbial metabolism in diverse environments(ko01120);;Degradation of aromatic compounds(ko01220);;Chemical carcinogenesis - reactive oxygen species(ko05208)	--	--	--	--	HMDB0001505	71-43-2	Organic compounds	Benzenoids	Benzene and substituted derivatives	--
pos_2477	5-Hydroxyconiferyl alcohol	356.967	164.332	220.3	206.097	253.064	274.416	68.402	74.2413	42.1189	74.6091	27.2842	114.006	245.863	66.7769	0.271603	-1.88043	0.000546285	1.93808	down	C12205	Phenylpropanoid biosynthesis(ko00940);;Biosynthesis of secondary metabolites(ko01110)	--	--	--	--	HMDB0060398	--	Organic compounds	Benzenoids	Phenols	Methoxyphenols
pos_2485	Coniferyl aldehyde	50.2287	27.9655	34.7726	27.3957	37.5366	46.4367	3.07345	2.39926	2.43172e-14	4.00703	2.43172e-14	13.1716	37.3893	3.77522	0.100971	-3.30799	7.55816e-05	2.02756	down	C02666	Phenylpropanoid biosynthesis(ko00940);;Biosynthesis of phenylpropanoids(ko01061);;Metabolic pathways(ko01100);;Biosynthesis of secondary metabolites(ko01110)	--	--	--	--	HMDB0141782	20649-42-7	Organic compounds	Benzenoids	Phenols	Methoxyphenols
pos_2486	SAFROLE	340.189	224.608	431.1	382.446	178.41	316.744	9.99968	9.81031	14.3692	14.3628	8.8563	100.661	312.25	26.3431	0.0843656	-3.5672	0.00034892	1.97689	down	C10490	--	--	--	--	--	HMDB0033591	94-59-7	Organic compounds	Organoheterocyclic compounds	Benzodioxoles	--
pos_2542	p-Tolualdehyde	50.5201	39.9312	13.346	75.2991	57.0358	48.6135	0.959562	2.72922	0.7028	1.70083	2.43172e-14	2.43172e-14	47.4576	1.0154	0.021396	-5.54652	0.00257334	1.898	down	C06758	Xylene degradation(ko00622);;Metabolic pathways(ko01100);;Microbial metabolism in diverse environments(ko01120);;Degradation of aromatic compounds(ko01220)	--	--	--	--	HMDB0029638	104-87-0	Organic compounds	Benzenoids	Benzene and substituted derivatives	Benzoyl derivatives
pos_2627	MDMA methylene homolog	378.987	557.807	68.751	669.37	801.856	359.963	2.43172e-14	2.43172e-14	2.43172e-14	2.43172e-14	2.43172e-14	2.43172e-14	472.789	2.43172e-14	5.14335e-17	-54.1101	0.00671436	1.77025	down	--	--	--	--	--	--	--	--	--	--	--	--
pos_2676	4-(Methylthio)-2-butanol	29.2859	34.0011	62.495	25.0122	18.3805	19.6261	2.43172e-14	5.56642	3.57319	2.43172e-14	1.71859	4.03691	31.4668	2.48252	0.0788933	-3.66395	0.00696481	1.73161	down	--	--	--	--	--	--	HMDB0041476	13296-23-6	Organic compounds	Organic oxygen compounds	Organooxygen compounds	Alcohols and polyols
pos_2690	3-Methoxy-4-hydroxyphenylacetaldehyde	167.497	100.322	112.83	96.6082	266.429	156.772	15.617	21.0401	16.2557	16.2851	17.9277	41.3398	150.076	21.4109	0.142667	-2.80928	0.00411768	1.80551	down	C05581	Tyrosine metabolism(ko00350);;Metabolic pathways(ko01100)	--	--	--	--	HMDB0005175	5703-24-2	Organic compounds	Benzenoids	Phenols	Methoxyphenols
pos_2763	(S)-Nerolidol 3-O-[a-L-Rhamnopyranosyl-(1->4)-a-L-rhamnopyranosyl-(1->2)-[4-(4-hydroxy-3-methoxycinnamoyl)-(E)-a-L-rhamnopyranosyl-(1->6)]-b-D-glucopyranoside]	1324.72	3229.06	1497.05	684.791	2216.64	1012.82	4056.72	5413.03	4012.14	3856.96	4011.84	5158.15	1660.85	4418.14	2.66017	1.41152	0.000216746	1.90497	up	--	--	--	--	--	--	HMDB0040848	143376-48-1	Organic compounds	Organic oxygen compounds	Organooxygen compounds	Carbohydrates and carbohydrate conjugates
pos_2784	Corchorusoside E	223.433	220.332	193.908	96.6696	189.327	208.137	236.94	394.958	540.82	250.232	490.933	414.787	188.634	388.112	2.05748	1.04088	0.00903264	1.68146	up	--	--	--	--	--	--	HMDB0032828	210637-19-7	Organic compounds	Lipids and lipid-like molecules	Steroids and steroid derivatives	Steroid lactones
pos_2797	Medicagenic acid 28-O-[b-D-xylosyl-(1->4)-a-L-rhamnosyl-(1->2)-a-L-arabinosyl] ester	123.338	117.626	56.8735	104.765	123.406	145.168	252.953	311.603	283.578	295.913	295.534	292.107	111.863	288.615	2.58008	1.36742	1.04108e-06	2.09239	up	--	--	--	--	--	--	HMDB0039295	129570-95-2	Organic compounds	Lipids and lipid-like molecules	Prenol lipids	Triterpenoids
pos_2833	Indole-3-carboxaldehyde	557.791	428.898	334.536	728.617	702.395	523.144	2.08912	4.45413	0.92657	4.64511	1.6732	5.24892	545.897	3.17284	0.00581216	-7.42671	0.000332656	2.0402	down	C08493	--	--	--	--	--	HMDB0029737	487-89-8	Organic compounds	Organoheterocyclic compounds	Indoles and derivatives	Indoles
pos_2929	Glyceryl 5-hydroxydecanoate	33.9526	16.9177	35.418	16.7321	40.6305	34.8978	265.521	242.599	111.166	172.509	116.984	247.714	29.7581	192.749	6.4772	2.69537	0.00193564	1.87145	up	--	--	--	--	--	--	HMDB0032297	26446-31-1	Organic compounds	Lipids and lipid-like molecules	Fatty Acyls	Fatty alcohols
pos_3032	Setarin	4.01848	5.56757	4.15036	4.38885	2.64274	4.64949	2.43172e-14	2.93122	0.876801	0.5128	2.43172e-14	2.43172e-14	4.23625	0.720137	0.169994	-2.55644	0.000197943	1.91655	down	--	--	--	--	--	--	HMDB0038115	31005-07-9	Organic compounds	Phenylpropanoids and polyketides	Coumarins and derivatives	--
pos_3041	2,5-Dihydroxy-7-methoxy-8-methylflavanone	67.8935	47.1027	62.2045	36.2684	54.7473	61.4616	359.833	288.718	224.157	266.29	219.962	182.971	54.9463	256.989	4.67708	2.22561	0.000415671	2.00293	up	--	--	LMPK12140691	Polyketides [PK]	Flavonoids [PK12]	Flavanones [PK1214]	--	--	--	--	--	--
pos_3063	Eugenol O-[a-L-Arabinofuranosyl-(1->6)-b-D-glucopyranoside]	3.68145	10.0204	2.43172e-14	5.39322	2.43172e-14	3.3101	41.3433	26.4837	15.6741	20.993	21.372	14.8149	3.73419	23.4468	6.27895	2.65052	0.00298596	1.76046	up	--	--	--	--	--	--	HMDB0037603	229333-98-6	Organic compounds	Organic oxygen compounds	Organooxygen compounds	Carbohydrates and carbohydrate conjugates
pos_3083	7-Hydroxy-2-methylisoflavone	0.0144747	0.918832	5.00092	2.43172e-14	2.43172e-14	1.60292	32.4518	14.7562	7.63615	21.4763	10.4637	32.331	1.25619	19.8525	15.8037	3.98219	0.00769804	1.68736	up	--	--	LMPK12050001	Polyketides [PK]	Flavonoids [PK12]	Isoflavonoids [PK1205]	HMDB0033979	2859-88-3	Organic compounds	Phenylpropanoids and polyketides	Isoflavonoids	Isoflav-2-enes
pos_3090	Litebamine	343.18	566.675	345.397	357.95	494.553	407.545	1036.62	1370	1248.52	1263.18	1205.66	1079.62	419.217	1200.6	2.86392	1.51799	4.49837e-07	2.11224	up	--	--	--	--	--	--	HMDB0038629	137031-56-2	Organic compounds	Benzenoids	Phenanthrenes and derivatives	Phenanthrols
pos_3100	2-[(4-Oxo-3-phenyl-4H-chromen-7-YL)oxy]propanoic acid	57.6607	13.9268	33.1274	33.1393	28.9641	53.6395	13.0824	4.96376	2.43172e-14	7.0801	5.15272	16.6787	36.743	7.82628	0.213001	-2.23107	0.00582298	1.74558	down	--	--	--	--	--	--	HMDB0247697	--	Organic compounds	Phenylpropanoids and polyketides	Isoflavonoids	Isoflav-2-enes
pos_3168	Myricanene B 5-[arabinosyl-(1->6)-glucoside]	339.182	197.108	254.618	96.9953	197.078	207.343	399.139	483.485	706.102	515.699	723.99	432.711	215.387	543.521	2.52346	1.3354	0.0010416	1.87031	up	--	--	--	--	--	--	HMDB0039348	--	Organic compounds	Phenylpropanoids and polyketides	Diarylheptanoids	Cyclic diarylheptanoids
pos_3187	Anthroylouabain	1933.01	1583.96	2157.55	1105.04	1582.25	1562.8	2722.17	3343.65	4532.15	2996.51	4350.44	3016.89	1654.1	3493.64	2.11211	1.07868	0.00100776	1.90873	up	--	--	--	--	--	--	HMDB0248471	--	Organic compounds	Lipids and lipid-like molecules	Steroids and steroid derivatives	Steroid lactones
pos_3253	3-(3,4-Dihydroxybenzyl)-7-hydroxy-5-methoxy-4-chromanone	1.73256	2.43172e-14	2.43172e-14	1.33571	2.43172e-14	0.846708	32.2758	14.4909	8.19588	24.3601	9.78754	19.5945	0.652497	18.1175	27.7663	4.79526	0.00545374	1.75652	up	--	--	--	--	--	--	HMDB0033298	107585-72-8	Organic compounds	Phenylpropanoids and polyketides	Homoisoflavonoids	Homoisoflavans
pos_3270	Kanzonol V	760.182	658.649	701.115	334.36	1198.7	566.924	1736.01	2765.98	1705.53	2054.64	1632.29	2712.41	703.322	2101.14	2.98745	1.57892	0.000438833	1.90206	up	--	--	--	--	--	--	HMDB0029788	184584-65-4	Organic compounds	Phenylpropanoids and polyketides	2-arylbenzofuran flavonoids	--
pos_3318	{4-[2-Acetylamino-2-(1-biphenyl-4-ylmethyl-2-oxo-azepan-3-ylcarbamoyl)-ethyl]-2-phosphono-phenoxy}-acetic acid	16.4631	30.6266	14.237	7.19889	20.7971	25.5724	2.43172e-14	2.43172e-14	2.98835	2.43172e-14	2.43172e-14	2.43172e-14	19.1492	0.498058	0.0260094	-5.26482	0.00257948	1.88462	down	--	--	--	--	--	--	HMDB0257352	--	Organic compounds	Organic acids and derivatives	Carboxylic acids and derivatives	Amino acids, peptides, and analogues
pos_3335	Sepiapterin	0.942066	2.43172e-14	2.04455	2.43172e-14	2.11346	2.88386	11.2322	17.586	15.8259	12.3804	15.1939	20.2184	1.33066	15.4061	11.5778	3.53329	4.82533e-05	2.06899	up	C00835	Folate biosynthesis(ko00790);;Metabolic pathways(ko01100)	--	--	--	--	HMDB0000238	17094-01-8	Organic compounds	Organoheterocyclic compounds	Pteridines and derivatives	Pterins and derivatives
pos_3364	PC(2:0/PGF2alpha)	298.184	500.007	203.463	355.974	323.743	425.584	1.70219	44.3849	69.666	8.16278	56.0855	2.43172e-14	351.159	30.0002	0.085432	-3.54908	0.000367497	2.0074	down	--	--	--	--	--	--	HMDB0288832	--	--	--	--	--
pos_3367	PA(18:3(6Z,9Z,12Z)/PGD2)	2920.8	5619.12	2098.3	3458.91	3707.01	4757.07	204.734	488.187	479.695	242.684	593.513	288.687	3760.2	382.917	0.101834	-3.29571	0.00115641	1.97138	down	--	--	--	--	--	--	HMDB0264123	--	--	--	--	--
pos_3377	3-Acetyl-2,5-dimethylfuran	458.692	510.833	493.348	762.619	536.966	422.091	74.3579	223.181	59.4959	84.4018	54.1979	211.231	530.758	117.811	0.221967	-2.17158	7.70528e-05	1.98594	down	--	--	--	--	--	--	HMDB0029563	10599-70-9	Organic compounds	Organic oxygen compounds	Organooxygen compounds	Carbonyl compounds
pos_3378	1-Fluorocyclohexadiene-cis,cis-1,2-diol	1794.31	1789.22	1853.17	2590.69	1937.16	1582.55	260.491	842.188	180.731	294.787	158.496	751.729	1924.52	414.737	0.215502	-2.21423	1.257e-05	2.02626	down	C16484	Fluorobenzoate degradation(ko00364);;Microbial metabolism in diverse environments(ko01120)	--	--	--	--	--	--	--	--	--	--
pos_3395	5'-amino-5'-deoxyuridine	23.8833	26.4771	23.0003	47.0573	23.6635	15.6125	2.43172e-14	13.0852	2.43172e-14	2.43172e-14	2.43172e-14	10.488	26.6157	3.92886	0.147615	-2.76009	0.00196411	1.78677	down	--	--	--	--	--	--	--	--	--	--	--	--
pos_3410	Cyclopentadiene	4.84215	12.111	12.5323	6.22296	6.92947	10.28	0.419715	4.81478	4.68784	2.45984	1.64038	1.52523	8.81963	2.5913	0.29381	-1.76704	0.00360659	1.70102	down	--	--	--	--	--	--	HMDB0061878	542-92-7	Organic compounds	Hydrocarbons	Unsaturated hydrocarbons	Olefins
pos_3452	1-(2-Hydroxyethoxy)methyl-5-methyluracil	20.7455	11.2747	17.0653	10.9404	12.2	14.8561	8.40625	5.46997	4.87115	8.9109	3.03003	7.66434	14.5137	6.39211	0.44042	-1.18305	0.00207007	1.78508	down	--	--	--	--	--	--	HMDB0247200	--	Organic compounds	Organoheterocyclic compounds	Diazines	Pyrimidines and pyrimidine derivatives
pos_3455	8-[(Aminomethyl)sulfanyl]-6-sulfanyloctanoic acid	3.41319	5.35516	4.44219	4.56093	3.31467	5.40234	2.43172e-14	0.00647502	2.43172e-14	1.90584	2.43172e-14	0.413228	4.41475	0.387591	0.0877947	-3.50972	9.81305e-06	2.04587	down	--	--	--	--	--	--	HMDB0013639	--	Organic compounds	Lipids and lipid-like molecules	Fatty Acyls	Fatty acids and conjugates
pos_3475	Castillene B	24.9854	10.129	18.8937	33.6882	4.60522	26.187	2.31339	1.28793	2.43172e-14	3.12167	2.43172e-14	1.1386	19.7481	1.31027	0.066349	-3.91378	0.00846498	1.75067	down	--	--	LMPK12130062	Polyketides [PK]	Flavonoids [PK12]	Aurone flavonoids [PK1213]	--	--	--	--	--	--
pos_3489	Hexahydro-4-methylphthalic anhydride	1.95614	5.09898	3.74077	2.52936	3.06912	6.33147	2.43172e-14	2.59505	0.894666	2.43172e-14	2.43172e-14	2.43172e-14	3.78764	0.58162	0.153557	-2.70315	0.00345392	1.71461	down	--	--	--	--	--	--	HMDB0244846	--	Organic compounds	Organoheterocyclic compounds	Isobenzofurans	--
pos_3526	Prenalterol	7.52097	7.11189	4.81205	9.28141	7.96705	11.1682	4.1169	3.57507	1.57672	5.40386	1.28983	4.17167	7.97693	3.35567	0.420672	-1.24923	0.00205339	1.78252	down	C07533	--	--	--	--	--	HMDB0256762	--	Organic compounds	Benzenoids	Phenols	4-alkoxyphenols
pos_3543	3-Methyl-2-oxindole	401.884	231.914	453.048	397.066	273.578	383.331	124.048	128.31	46.9822	136.905	44.7392	235.325	356.804	119.385	0.334595	-1.57951	0.000405476	1.88001	down	--	--	--	--	--	--	HMDB0304943	--	Organic compounds	Organoheterocyclic compounds	Indoles and derivatives	Indolines
pos_3588	5-Methylthiopentanaldoxime	205.325	92.0231	96.5399	71.4919	99.1815	204.309	24.7338	16.0815	35.1733	28.9029	39.5612	32.5031	128.145	29.4926	0.23015	-2.11935	0.00979166	1.72323	down	C17245	Glucosinolate biosynthesis(ko00966);;2-Oxocarboxylic acid metabolism(ko01210)	--	--	--	--	--	--	--	--	--	--
pos_3598	Santalone	15.2699	3.45533	6.47097	14.1356	15.7562	13.2608	2.43172e-14	2.43172e-14	2.43172e-14	2.43172e-14	2.43172e-14	2.43172e-14	11.3915	2.43172e-14	2.13468e-15	-48.7349	0.00288513	1.87392	down	--	--	--	--	--	--	HMDB0036814	59300-51-5	Organic compounds	Lipids and lipid-like molecules	Prenol lipids	Monoterpenoids
pos_3601	2-Methyl-1-[2,4,6-trihydroxy-3-(3-methyl-2-butenyl)phenyl]-1-propanone	118.894	92.2808	126.795	121.714	204.04	103.975	5.31918	0.877143	0.0581918	7.22666	2.43172e-14	4.37213	127.95	2.97555	0.0232556	-5.42628	0.000542134	1.98923	down	--	--	--	--	--	--	HMDB0041284	35932-36-6	Organic compounds	Organic oxygen compounds	Organooxygen compounds	Carbonyl compounds
pos_3608	Glycinamide, glycyl-L-prolyl-	4.96649	1.85742	4.33766	0.864554	2.58113	3.32741	2.43172e-14	2.43172e-14	2.43172e-14	2.43172e-14	2.43172e-14	2.43172e-14	2.98911	2.43172e-14	8.13526e-15	-46.8047	0.00503583	1.80512	down	--	--	--	--	--	--	HMDB0253016	--	Organic compounds	Organic acids and derivatives	Carboxylic acids and derivatives	Amino acids, peptides, and analogues
pos_3666	p-Mentha-1,3,5,8-tetraene	56.5761	27.8883	50.5336	52.9933	17.1967	43.5805	0.704738	2.43172e-14	1.6244	2.43172e-14	2.43172e-14	7.25739	41.4614	1.59775	0.038536	-4.69765	0.00131529	1.94305	down	--	--	--	--	--	--	HMDB0029641	1195-32-0	Organic compounds	Benzenoids	Benzene and substituted derivatives	Phenylpropenes
pos_3715	8-Demethyl-8-(methylamino)riboflavin	273.059	57.9973	317.323	55.6762	304.252	299.946	2.43172e-14	2.43172e-14	2.43172e-14	2.43172e-14	2.43172e-14	2.43172e-14	218.042	2.43172e-14	1.11525e-16	-52.9935	0.00809968	1.72231	down	C21648	Biosynthesis of various antibiotics(ko00998);;Metabolic pathways(ko01100);;Biosynthesis of secondary metabolites(ko01110)	--	--	--	--	--	--	--	--	--	--
pos_3746	2-Hydroxydibenzofuran	13.9854	27.8239	15.7791	34.7805	26.7902	15.7413	1.19848	0.2606	0.583646	0.786576	0.299916	0.388898	22.4834	0.586354	0.0260794	-5.26094	0.00145535	1.93924	down	C14409	--	--	--	--	--	--	--	--	--	--	--
pos_3754	2-Hydroxy-4-(2-oxo-1,3-dihydro-2H-inden-1-ylidene)but-2-enoic acid	437.624	642.512	371.088	887.838	743.098	418.281	44.9782	2.43172e-14	2.43172e-14	43.4262	1.72267	39.3568	583.407	21.5806	0.0369907	-4.75669	0.0010985	1.95756	down	C07725	Polycyclic aromatic hydrocarbon degradation(ko00624);;Microbial metabolism in diverse environments(ko01120)	--	--	--	--	--	--	--	--	--	--
pos_39	Dillapional	43.7064	21.4766	28.8278	63.0056	33.4539	43.735	4.85047	2.43172e-14	2.43172e-14	2.43172e-14	2.43172e-14	2.43172e-14	39.0342	0.808412	0.0207103	-5.59351	0.00123591	1.95455	down	--	--	--	--	--	--	HMDB0030582	38971-74-3	Organic compounds	Organoheterocyclic compounds	Benzodioxoles	--
pos_3931	(R)-pantolactone	206.419	269.944	97.3726	552.687	307.815	206.292	26.3561	6.30752	3.79913	43.0806	2.20115	19.0655	273.422	16.8017	0.0614497	-4.02445	0.00940459	1.72046	down	C01012	--	--	--	--	--	HMDB0059876	599-04-2	Organic compounds	Organoheterocyclic compounds	Lactones	Gamma butyrolactones
pos_3933	Deoxyuridine	2.43172e-14	2.43172e-14	2.43172e-14	2.43172e-14	2.43172e-14	2.43172e-14	12.8104	1.64774	15.9319	13.2773	20.4447	12.9318	2.43172e-14	12.8406	528048450832071	48.9077	0.0038855	1.85426	up	C00526	Pyrimidine metabolism(ko00240);;Metabolic pathways(ko01100);;Nucleotide metabolism(ko01232);;ABC transporters(ko02010)	--	--	--	--	HMDB0000012	951-78-0	Organic compounds	Nucleosides, nucleotides, and analogues	Pyrimidine nucleosides	Pyrimidine 2'-deoxyribonucleosides
pos_3969	Styrene	12.6626	8.72388	8.2135	6.70798	7.40206	11.6504	2.41058	1.84508	2.43172e-14	2.14189	2.43172e-14	2.43172e-14	9.22674	1.06626	0.115562	-3.11326	0.00011201	2.02382	down	C07083	Ethylbenzene degradation(ko00642);;Styrene degradation(ko00643);;Metabolic pathways(ko01100);;Microbial metabolism in diverse environments(ko01120);;Degradation of aromatic compounds(ko01220)	--	--	--	--	HMDB0034240	100-42-5	Organic compounds	Benzenoids	Benzene and substituted derivatives	Styrenes
pos_3970	Cinnamaldehyde	7.60075	4.46199	3.68108	10.3287	3.59978	6.73947	2.44545	1.57874	1.4419	1.47418	2.43172e-14	0.222715	6.06863	1.19383	0.196721	-2.34577	0.00505824	1.76458	down	C00903	Phenylpropanoid biosynthesis(ko00940);;Biosynthesis of plant secondary metabolites(ko01060);;Metabolic pathways(ko01100);;Biosynthesis of secondary metabolites(ko01110);;Inflammatory mediator regulation of TRP channels(ko04750)	--	--	--	--	HMDB0003441	104-55-2	Organic compounds	Phenylpropanoids and polyketides	Cinnamaldehydes	--
pos_3971	S-(2-Hydroxyethyl)-N-acetyl-L-cysteine	5.12093	6.38098	6.32921	8.58514	5.99364	4.74792	2.43172e-14	2.43172e-14	2.43172e-14	0.490865	2.43172e-14	0.673006	6.19297	0.193979	0.0313224	-4.99666	6.93844e-05	2.07947	down	C14876	Metabolism of xenobiotics by cytochrome P450(ko00980)	--	--	--	--	--	--	--	--	--	--
pos_4011	11-Dehydrocorticosterone	5.94607	1.11078	4.24558	2.43172e-14	1.7296	4.81384	18.3296	18.2455	23.2479	27.1966	14.0813	2.00371	2.97431	17.1841	5.77751	2.53045	0.0091846	1.70536	up	C05490	Steroid hormone biosynthesis(ko00140)	LMST02030192	Sterol Lipids [ST]	Steroids [ST02]	C21 steroids (gluco/mineralocorticoids, progestogins) and derivatives [ST0203]	HMDB0004029	72-23-1	Organic compounds	Lipids and lipid-like molecules	Steroids and steroid derivatives	Hydroxysteroids
pos_4021	Humulone	2514.17	1329.64	2019.59	1438.47	2218.15	2283.8	4465.46	4785.12	6145.03	5513.39	6060.64	2332.47	1967.3	4883.68	2.48243	1.31175	0.00292427	1.84605	up	C10695	--	--	--	--	--	HMDB0253231	--	Organic compounds	Organic oxygen compounds	Organooxygen compounds	Carbonyl compounds
pos_4024	Asn Pro Ser	161.05	35.7516	64.8113	16.1438	23.3362	133.277	173.215	238.469	234.939	252.784	197.475	196.809	72.395	215.615	2.97831	1.5745	0.00112476	1.84247	up	--	--	--	--	--	--	--	--	--	--	--	--
pos_4025	Isohumulinone A	61.2167	45.6472	60.7133	82.924	51.4312	51.2152	109.391	139.305	124.118	142.579	145.397	97.6912	58.8579	126.414	2.14777	1.10284	7.00436e-05	1.99374	up	--	--	--	--	--	--	HMDB0030045	83680-60-8	Organic compounds	Lipids and lipid-like molecules	Prenol lipids	Terpene glycosides
pos_4036	Alamarine	12.9811	6.46439	2.43172e-14	2.43172e-14	2.43172e-14	7.91925	7.67676	20.9905	12.0678	16.7987	14.9023	11.7407	4.56079	14.0295	3.0761	1.6211	0.00901408	1.53059	up	C09326	--	--	--	--	--	--	--	--	--	--	--
pos_4057	methyl-1,4-benzoquinone	479.136	629.917	284.181	477.216	213.035	432.884	25.6276	30.2501	18.1623	18.9832	12.1422	243.586	419.395	58.1252	0.138593	-2.85107	0.000904915	1.88353	down	--	--	--	--	--	--	--	--	--	--	--	--
pos_4067	Ectoine	1331.12	1213.13	551.313	1004.94	547.499	1035.99	48.2657	89.0193	38.7373	61.3904	28.1993	704.556	947.332	161.695	0.170684	-2.5506	0.00121543	1.82908	down	C06231	Glycine, serine and threonine metabolism(ko00260);;Metabolic pathways(ko01100);;Microbial metabolism in diverse environments(ko01120)	--	--	--	--	HMDB0240650	96702-03-3	Organic compounds	Organic acids and derivatives	Carboxylic acids and derivatives	Amino acids, peptides, and analogues
pos_4123	S-Adenosylmethionine	5.0494	2.43172e-14	3.78278	12.9931	4.53041	6.53857	24.3204	26.7015	38.5452	8.51755	39.119	22.4204	5.48237	26.604	4.85264	2.27877	0.00467181	1.76993	up	C00019	Monobactam biosynthesis(ko00261);;Cysteine and methionine metabolism(ko00270);;Arginine and proline metabolism(ko00330);;Zeatin biosynthesis(ko00908);;Biosynthesis of various plant secondary metabolites(ko00999);;Biosynthesis of plant secondary metabolites(ko01060);;Biosynthesis of plant hormones(ko01070);;Metabolic pathways(ko01100);;Biosynthesis of secondary metabolites(ko01110);;Biosynthesis o…	--	--	--	--	HMDB0001185	485-80-3	Organic compounds	Nucleosides, nucleotides, and analogues	5'-deoxyribonucleosides	5'-deoxy-5'-thionucleosides
pos_4187	Testosterone	1221.01	1290.87	192.849	709.166	415.41	1134.44	30.7846	51.2422	103.608	32.4409	107.337	33.9436	827.29	59.8927	0.0723962	-3.78794	0.00921943	1.76076	down	C00535	Steroid hormone biosynthesis(ko00140);;Steroid degradation(ko00984);;Metabolic pathways(ko01100);;Microbial metabolism in diverse environments(ko01120);;Endocrine resistance(ko01522);;Ovarian steroidogenesis(ko04913);;GnRH secretion(ko04929);;Pathways in cancer(ko05200);;Prostate cancer(ko05215);;Progesterone, androgen and estrogen receptor agonists/antagonists(ko07226)	LMST02020002	Sterol Lipids [ST]	Steroids [ST02]	C19 steroids (androgens) and derivatives [ST0202]	HMDB0000234	58-22-0	Organic compounds	Lipids and lipid-like molecules	Steroids and steroid derivatives	Androstane steroids
pos_4280	Indoleglycerol phosphate	2.43172e-14	2.43172e-14	2.43172e-14	2.43172e-14	2.43172e-14	2.43172e-14	2.00549	2.43172e-14	3.04811	2.12168	2.20243	2.51136	2.43172e-14	1.98151	8.14861e+13	46.2116	0.00550967	1.81269	up	C03506	Phenylalanine, tyrosine and tryptophan biosynthesis(ko00400);;Benzoxazinoid biosynthesis(ko00402);;Indole diterpene alkaloid biosynthesis(ko00403);;Biosynthesis of various plant secondary metabolites(ko00999);;Biosynthesis of alkaloids derived from shikimate pathway(ko01063);;Metabolic pathways(ko01100);;Biosynthesis of secondary metabolites(ko01110);;Biosynthesis of amino acids(ko01230)	--	--	--	--	HMDB0303952	--	Organic compounds	Organoheterocyclic compounds	Indoles and derivatives	Indoles
pos_4281	Malvidin	1177.37	1591	729.273	1806.6	906.005	1378.2	544.253	412.366	197.606	569.24	207.862	857.976	1264.74	464.883	0.367572	-1.4439	0.00324881	1.77027	down	C08716	--	LMPK12010004	Polyketides [PK]	Flavonoids [PK12]	Anthocyanidins [PK1201]	--	--	--	--	--	--
pos_4331	12-Oxo-9(Z)-dodecenoic acid	18.8293	12.127	20.778	20.6115	29.261	16.1345	49.2269	22.7412	62.3007	59.3499	54.2636	45.8428	19.6236	48.9542	2.49466	1.31885	0.00264505	1.83227	up	C16311	alpha-Linolenic acid metabolism(ko00592);;Biosynthesis of secondary metabolites(ko01110)	--	--	--	--	--	--	--	--	--	--
pos_4341	7-Hydroxy-5-methoxy-6,8-dimethylflavanone	12.7431	5.93115	12.9211	6.76268	13.5383	7.48858	100.217	67.542	97.0443	101.316	93.1543	63.7193	9.8975	87.1654	8.80681	3.13862	6.69983e-05	2.09796	up	--	--	--	--	--	--	HMDB0030695	83247-72-7	Organic compounds	Phenylpropanoids and polyketides	Flavonoids	O-methylated flavonoids
pos_4415	4'-Demethylepipodophyllotoxin	9.37815	23.9585	10.1647	14.6498	6.22966	13.8528	2.43172e-14	2.43172e-14	2.43172e-14	2.43172e-14	1.69391	2.43172e-14	13.0389	0.282319	0.021652	-5.52936	0.00373082	1.86499	down	C21185	--	--	--	--	--	HMDB0246627	--	Organic compounds	Lignans, neolignans and related compounds	Lignan lactones	Podophyllotoxins
pos_4451	3',5'-Dideoxythymidine	19.9445	3.61679	5.03823	2.43172e-14	7.92934	13.2512	13.8172	17.2468	29.7594	19.6837	32.8764	19.844	8.29668	22.2046	2.67632	1.42025	0.00830459	1.5818	up	--	--	--	--	--	--	HMDB0246113	--	Organic compounds	Organoheterocyclic compounds	Diazines	Pyrimidines and pyrimidine derivatives
pos_4455	(±)-Dulciol E	7.63214	2.1053	0.256685	3.90758	2.43172e-14	4.31246	6.65347	22.0125	16.9323	10.0613	14.1394	10.6366	3.03569	13.4059	4.41609	2.14277	0.00395219	1.72695	up	--	--	--	--	--	--	HMDB0031385	175617-27-3	Organic compounds	Organoheterocyclic compounds	Benzopyrans	1-benzopyrans
pos_4495	Gln Gln Phe Tyr	1567.82	262.712	2613.04	383.127	742.767	826.031	25185.5	13731	49216.4	39402.5	59932.4	14002.1	1065.92	33578.3	31.5018	4.97736	0.00866652	1.76519	up	--	--	--	--	--	--	--	--	--	--	--	--
pos_4509	(S)-N-Methylcoclaurine	9.489	1.61103	0.685611	5.05661	7.12338	2.43104	9.06213	8.75223	11.5053	7.23453	11.6148	10.9427	4.39944	9.85195	2.23936	1.16309	0.00963667	1.61148	up	C05176	Isoquinoline alkaloid biosynthesis(ko00950);;Biosynthesis of alkaloids derived from shikimate pathway(ko01063);;Metabolic pathways(ko01100);;Biosynthesis of secondary metabolites(ko01110)	--	--	--	--	HMDB0060319	--	Organic compounds	Organoheterocyclic compounds	Isoquinolines and derivatives	Benzylisoquinolines
pos_4545	Amastatin	2.43172e-14	68.7429	60.8062	52.8923	82.7206	2.43172e-14	250.332	175.02	279.547	281.101	279.265	355.39	44.1937	270.109	6.11194	2.61163	3.28767e-05	2.0293	up	C01552	--	--	--	--	--	HMDB0248277	--	Organic compounds	Organic acids and derivatives	Peptidomimetics	Hybrid peptides
pos_4567	PS(14:0/PGE1)	1501.34	1588.99	1496.61	1920.18	2060.79	1424.03	678.151	996.51	616.255	825.033	797.754	704.133	1665.32	769.64	0.462157	-1.11355	9.98407e-05	1.98942	down	--	--	--	--	--	--	HMDB0280891	--	--	--	--	--
pos_4608	Norecasantalol	13.6873	9.58419	8.78799	6.69598	18.5311	11.5069	3.39041	2.43172e-14	2.43172e-14	0.81916	2.43172e-14	0.985401	11.4656	0.865828	0.0755154	-3.72708	0.00107669	1.91057	down	--	--	--	--	--	--	HMDB0036815	59460-65-0	Organic compounds	Lipids and lipid-like molecules	Prenol lipids	Monoterpenoids
pos_4702	Lyoniresinol 9'-sulfate	32.8816	6.50955	9.82892	31.9289	17.9369	24.4802	2.43172e-14	3.48016	2.43172e-14	2.43172e-14	2.43172e-14	6.6824	20.5943	1.69376	0.0822439	-3.60395	0.00770746	1.73193	down	--	--	--	--	--	--	HMDB0039926	--	Organic compounds	Lignans, neolignans and related compounds	Aryltetralin lignans	--
pos_4711	20-HETE ethanolamide	209.128	116.701	188.979	178.114	122.375	205.206	309.833	503.656	513.55	332.852	489.343	681.63	170.084	471.811	2.77399	1.47196	0.00212825	1.85463	up	--	--	--	--	--	--	HMDB0013630	942069-11-6	Organic compounds	Organic nitrogen compounds	Organonitrogen compounds	Amines
pos_4734	1-Naphthylmethanol	228.591	143.632	78.4976	379.239	151.992	213.582	2.43172e-14	27.3891	2.66077	2.43172e-14	2.43172e-14	67.3282	199.256	16.2297	0.0814516	-3.61791	0.00641667	1.75959	down	--	--	--	--	--	--	HMDB0060322	--	Organic compounds	Benzenoids	Naphthalenes	--
pos_4735	3-(2-Methylpropylidene)-3alpha,4-dihydro-1(3H)-isobenzofuranone	130.14	80.2817	47.1564	193.628	91.3736	131.211	9.7781	23.8437	6.16541	14.7693	10.288	43.6919	112.298	18.0894	0.161084	-2.63412	0.00525226	1.78758	down	--	--	--	--	--	--	HMDB0032027	66983-88-8	Organic compounds	Organoheterocyclic compounds	Isobenzofurans	--
pos_4736	S-(2-aminoethyl)-L-cysteine	506.269	311.213	196.735	789.127	351.143	488.174	21.4413	66.3303	9.23161	24.7841	14.48	135.431	440.443	45.2831	0.102813	-3.28191	0.00461401	1.81099	down	--	--	--	--	--	--	HMDB0033518	2936-69-8	Organic compounds	Organic acids and derivatives	Carboxylic acids and derivatives	Amino acids, peptides, and analogues
pos_4737	2,4-Diphenyl-1-butene	580.429	339.364	206.533	954.653	368.04	552.732	22.4978	78.0534	18.0851	24.0165	7.30053	163.366	500.292	52.2199	0.104379	-3.2601	0.00782638	1.74102	down	C14562	--	--	--	--	--	HMDB0032563	16606-47-6	Organic compounds	Phenylpropanoids and polyketides	Linear 1,3-diarylpropanoids	--
pos_4738	1-Methyl-1,3-cyclohexadiene	104.91	56.9215	41.1773	166.104	73.3074	106.124	2.43172e-14	17.9834	1.99383	1.81443	2.43172e-14	30.8559	91.4238	8.7746	0.0959771	-3.38117	0.00520165	1.77996	down	--	--	--	--	--	--	HMDB0031532	1489-56-1	Organic compounds	Hydrocarbons	Unsaturated hydrocarbons	Branched unsaturated hydrocarbons
pos_4742	Delta(6)-trans,Delta(8)-cis-leukotriene B4	13093.1	7940.04	5095.7	22319.8	8608.27	12897.5	353.513	1550.22	233.397	378.36	216.101	3501.94	11659.1	1038.92	0.0891085	-3.48829	0.00700229	1.75901	down	--	--	LMFA03020072	Fatty Acyls [FA]	Eicosanoids [FA03]	Leukotrienes [FA0302]	--	--	--	--	--	--
pos_4743	Antibiotic SB 202742	74184	46008.5	31819.2	118578	50881.3	72093.8	2658.96	11725.2	1832.75	2945.74	1616.95	24437.1	65594.1	7536.11	0.11489	-3.12167	0.00448281	1.79695	down	--	--	--	--	--	--	HMDB0041206	83173-24-4	Organic compounds	Benzenoids	Benzene and substituted derivatives	Benzoic acids and derivatives
pos_4746	Glycocholic acid hydrate	253939	142625	92318.4	397246	166454	236133	5793.04	29584.5	4139.31	6366.3	3702.8	74842.3	214786	20738	0.0965522	-3.37255	0.00591077	1.77103	down	--	--	--	--	--	--	--	--	--	--	--	--
pos_4749	DG(10:0/20:5(5Z,8Z,11Z,14Z,16E)-OH(18)/0:0)	1029.56	1532.48	511.528	2358.59	1865.57	852.517	30.0323	271.385	2.43172e-14	2.43172e-14	2.43172e-14	1106.65	1358.37	234.678	0.172764	-2.53312	0.0089734	1.59927	down	--	--	--	--	--	--	HMDB0294529	--	--	--	--	--
pos_4783	12-Oxo-2,3-dinor-10,15-phytodienoic acid	351.6	148.906	177.008	161.493	205.689	344.967	566.309	482.867	942.876	642.23	900.479	904.244	231.61	739.834	3.1943	1.6755	0.000754972	1.90472	up	--	--	--	--	--	--	HMDB0032090	197247-23-7	Organic compounds	Lipids and lipid-like molecules	Fatty Acyls	Eicosanoids
pos_4784	Carvone	142.375	19.2033	32.192	87.155	71.2167	150.031	264.565	202.214	143.216	337.34	134.592	265.332	83.6955	224.543	2.68286	1.42377	0.00591325	1.58705	up	C11383	Monoterpenoid biosynthesis(ko00902);;Limonene and pinene degradation(ko00903);;Biosynthesis of secondary metabolites(ko01110)	--	--	--	--	HMDB0035824	22327-39-5	Organic compounds	Lipids and lipid-like molecules	Prenol lipids	Monoterpenoids
pos_48	Dothistromin	78.8465	59.1003	42.8932	189.926	90.8293	79.9009	8.12771	2.43172e-14	2.43172e-14	2.43172e-14	2.43172e-14	2.43172e-14	90.2493	1.35462	0.0150097	-6.05796	0.00834129	1.74118	down	C10334	--	--	--	--	--	--	--	--	--	--	--
pos_4805	Linamarin	201.846	108.218	128.832	80.5729	128.838	187.342	397.004	339.485	780.09	506.999	771.873	700.184	139.275	582.606	4.18313	2.06458	0.00201473	1.89587	up	C01594	Cyanoamino acid metabolism(ko00460);;Metabolic pathways(ko01100);;Biosynthesis of secondary metabolites(ko01110)	--	--	--	--	HMDB0033699	554-35-8	Organic compounds	Organic oxygen compounds	Organooxygen compounds	Carbohydrates and carbohydrate conjugates
pos_4806	p-HPEA-EDA	410.474	169.333	201.775	145.351	236.236	332.11	806.931	676.597	1667.61	1090.58	1658.07	1820.17	249.213	1286.66	5.16289	2.36818	0.00307885	1.8525	up	--	--	--	--	--	--	HMDB0029305	--	Organic compounds	Benzenoids	Phenols	Tyrosols and derivatives
pos_4830	1-Stearoylglycerophosphoserine	450.938	364.975	357.315	365.685	272.261	430.28	177.347	310.792	100.002	186.739	81.1164	175.768	373.576	171.961	0.46031	-1.11932	0.000850823	1.85055	down	--	--	--	--	--	--	HMDB0061698	--	Organic compounds	Lipids and lipid-like molecules	Glycerophospholipids	Glycerophosphoserines
pos_4847	Dihydrozeatin riboside	44.9146	90.554	43.3757	46.2371	82.2023	40.1243	11.1802	0.627373	21.126	15.9513	8.73428	50.8357	57.9013	18.0758	0.312183	-1.67954	0.00683946	1.60321	down	C16447	Zeatin biosynthesis(ko00908);;Biosynthesis of secondary metabolites(ko01110)	--	--	--	--	--	--	--	--	--	--
pos_4856	Carvyl acetate	34.7463	30.1489	16.4826	15.9787	33.3283	31.1374	10.8124	9.41292	6.50316	9.23374	10.7827	22.0024	26.9704	11.4579	0.424832	-1.23503	0.00483095	1.70137	down	--	--	--	--	--	--	HMDB0038046	97-42-7	Organic compounds	Lipids and lipid-like molecules	Prenol lipids	Monoterpenoids
pos_4857	Isoalantolactone	33.5302	11.2301	15.1945	11.9075	20.045	20.5933	2.43172e-14	5.3782	2.98212	0.583802	2.43172e-14	2.43172e-14	18.7501	1.49069	0.0795028	-3.65285	0.0029329	1.83152	down	C09484	--	--	--	--	--	HMDB0035934	470-17-7	Organic compounds	Lipids and lipid-like molecules	Prenol lipids	Terpene lactones
pos_4858	Panaquinquecol 7	38.15	12.7552	26.4966	14.9123	39.082	20.4829	376.632	488.413	221.314	387.907	196.682	138.012	25.3132	301.493	11.9105	3.57417	0.00407249	1.82659	up	--	--	LMFA05000688	Fatty Acyls [FA]	Fatty alcohols [FA05]	--	HMDB0041201	155519-47-4	Organic compounds	Lipids and lipid-like molecules	Fatty Acyls	Fatty alcohols
pos_4864	Chenodeoxycholyl-L-dopa	826.218	585.116	223.77	516.994	266.1	816.043	71.4672	58.2534	8.64493	83.24	15.7288	71.1806	539.04	51.4192	0.0953902	-3.39002	0.00555598	1.83302	down	--	--	--	--	--	--	HMDB0242407	--	--	--	--	--
pos_4913	Glycyl-l-histidyl-l-lysine	2.43172e-14	2.43172e-14	2.43172e-14	2.43172e-14	2.43172e-14	2.43172e-14	11.837	18.1675	13.0882	12.612	8.96397	30.2066	2.43172e-14	15.8125	650261467823860	49.208	0.00390393	1.8214	up	--	--	--	--	--	--	HMDB0252882	--	Organic compounds	Organic acids and derivatives	Carboxylic acids and derivatives	Amino acids, peptides, and analogues
pos_4929	Vincosamide	5.60504	23.8552	41.2829	44.489	17.3907	17.3394	0.175977	0.173451	2.43172e-14	2.43172e-14	2.43172e-14	2.43172e-14	24.9937	0.0582379	0.00233011	-8.74539	0.00985552	1.69332	down	--	--	--	--	--	--	HMDB0259813	--	Organic compounds	Organoheterocyclic compounds	Indoles and derivatives	Pyridoindoles
pos_4930	Milbemycin D	214.589	338.513	340.706	404.117	284.014	272.266	85.9026	220.125	75.3396	83.9809	93.3812	156.616	309.034	119.224	0.385796	-1.37409	0.000365067	1.86992	down	--	--	--	--	--	--	HMDB0254730	--	Organic compounds	Phenylpropanoids and polyketides	Macrolides and analogues	Milbemycins
pos_4991	5β-CHOLANIC ACID-3α, 12α-DIOL N-(2-SULPHOETHYL)-AMIDE	8563.07	52388.3	29252.5	35340.1	32568.6	7832.08	144791	42268.5	225394	162487	208570	169292	27657.4	158800	5.74169	2.52147	0.00340769	1.83799	up	--	--	--	--	--	--	--	--	--	--	--	--
pos_4997	PI(22:3(10Z,13Z,16Z)/PGE2)	2.43172e-14	1188.73	367.477	504.876	429.232	2.43172e-14	4535.03	699.543	7293.05	5423.31	6703.63	5122.09	415.052	4962.78	11.957	3.57978	0.00445389	1.82364	up	--	--	--	--	--	--	HMDB0277819	--	--	--	--	--
pos_5074	Procerin	1.42271	2.43172e-14	2.43172e-14	2.43172e-14	0.992948	1.39484	9.31609	5.5866	14.7891	7.56574	8.83003	8.39294	0.635083	9.08008	14.2975	3.83769	0.000854661	1.97934	up	--	--	--	--	--	--	--	--	--	--	--	--
pos_5112	3'-C-Ethynylcytidine	0.899456	0.106743	0.45925	0.0706139	2.43172e-14	0.296962	0.627417	3.01971	5.07072	1.84624	4.69505	3.49179	0.305504	3.12515	10.2295	3.35466	0.00875499	1.73969	up	--	--	--	--	--	--	HMDB0252093	--	Organic compounds	Nucleosides, nucleotides, and analogues	Pyrimidine nucleosides	--
pos_5131	3-Oxotetradecanoic acid	2.43172e-14	2.43172e-14	5.21603	2.72712	3.46614	2.43172e-14	30.0851	54.1603	61.3354	36.7178	61.4355	64.469	1.90155	51.3672	27.0133	4.7556	0.000335958	2.04427	up	--	--	--	--	--	--	HMDB0010730	--	Organic compounds	Lipids and lipid-like molecules	Fatty Acyls	Fatty acids and conjugates
pos_5165	Cymathere lactone	94.3078	57.6555	32.7842	26.9989	20.4575	75.4482	634.837	689.685	447.532	725.608	397.9	257.798	51.2753	525.56	10.2498	3.35752	0.00136577	1.92661	up	--	--	--	--	--	--	--	--	--	--	--	--
pos_5222	(9Z,11E,13E,15Z)-4-Oxo-9,11,13,15-octadecatetraenoic acid	78.1546	9.16803	19.6073	3.26126	31.2037	41.382	16554.8	16425	10744.2	18085.1	10170.2	3920.95	30.4628	12650	415.262	8.69788	0.00224892	1.90241	up	--	--	--	--	--	--	HMDB0031098	17699-21-7	Organic compounds	Lipids and lipid-like molecules	Fatty Acyls	Lineolic acids and derivatives
pos_5244	Ala Asp Glu Asp	343.033	529.65	325.898	322.359	317.29	366.615	712.529	659.082	717.734	650.241	873.8	865.423	367.474	746.468	2.03135	1.02244	3.44039e-05	1.97376	up	--	--	--	--	--	--	--	--	--	--	--	--
pos_5253	Deoxycholic acid	406.224	287.012	357.94	361.616	179.125	574.669	1065.73	1458.49	914.135	1091.89	900.972	509.189	361.098	990.068	2.74183	1.45514	0.00281638	1.78142	up	C04483	Secondary bile acid biosynthesis(ko00121);;Bile secretion(ko04976)	LMST04010040	Sterol Lipids [ST]	Bile acids and derivatives [ST04]	C24 bile acids, alcohols, and derivatives [ST0401]	HMDB0000626	83-44-3	Organic compounds	Lipids and lipid-like molecules	Steroids and steroid derivatives	Bile acids, alcohols and derivatives
pos_5266	2-Decarboxyphyllocactin	1099.46	436.011	1077.2	1169	927.863	1019.94	552.459	65.3491	193.917	557.399	181.443	516.989	954.912	344.593	0.360863	-1.47048	0.00165793	1.76072	down	--	--	--	--	--	--	HMDB0036379	--	Organic compounds	Organic oxygen compounds	Organooxygen compounds	Carbohydrates and carbohydrate conjugates
pos_5271	8-Epidiosbulbin E acetate	8.60254	6.56875	8.04427	6.07331	25.2298	14.2133	28.1753	35.9572	31.7586	33.1251	21.2209	32.5028	11.4553	30.4567	2.65873	1.41074	0.000584126	1.86855	up	--	--	--	--	--	--	HMDB0035110	--	Organic compounds	Organoheterocyclic compounds	Naphthopyrans	--
pos_5280	Biliverdin IX	4549.3	1157.27	3607.74	990.92	2927.51	4461.62	44542.5	29836.7	29633.1	45177.6	23159.1	15131.8	2949.06	31246.8	10.5955	3.40538	0.00190523	1.90583	up	--	--	--	--	--	--	HMDB0001008	114-25-0	Organic compounds	Organoheterocyclic compounds	Tetrapyrroles and derivatives	Bilirubins
pos_5286	(3R,5Z)-5-Octene-1,3-diol	9.38006	11.6672	16.636	10.0072	12.4427	15.8943	8.08957	3.89776	1.34604	3.85708	2.43172e-14	4.85985	12.6713	3.67505	0.29003	-1.78572	0.000330296	1.88192	down	--	--	LMFA05000556	Fatty Acyls [FA]	Fatty alcohols [FA05]	--	HMDB0030368	130272-38-7	Organic compounds	Lipids and lipid-like molecules	Fatty Acyls	Fatty alcohols
pos_5293	MG(0:0/14:0/0:0)	915.023	456.269	1239	325.567	546.31	1105.13	7216.25	15872.2	14277.8	7562.04	14186.1	13649.2	764.55	12127.3	15.862	3.9875	0.000653724	2.01039	up	--	--	--	--	--	--	HMDB0011530	--	Organic compounds	Lipids and lipid-like molecules	Glycerolipids	Monoradylglycerols
pos_5302	Capillene	123.598	117.325	168.817	175.731	102.155	128.627	49.9818	36.4373	31.2792	36.918	40.2439	36.6868	136.042	38.5912	0.283671	-1.81771	0.000346578	2.01654	down	C16927	--	--	--	--	--	HMDB0034968	520-74-1	Organic compounds	Benzenoids	Benzene and substituted derivatives	--
pos_5310	Brivaracetam	258.818	319.873	445.669	448.288	201.29	264.257	39.4553	45.4064	24.6355	27.7817	28.394	33.137	323.033	33.135	0.102575	-3.28525	0.000954482	1.96917	down	--	--	--	--	--	--	HMDB0249388	--	Organic compounds	Organic acids and derivatives	Carboxylic acids and derivatives	Amino acids, peptides, and analogues
pos_5312	Amobarbital	440.274	498.992	685.123	704.259	316.009	407.094	141.167	232.524	61.1386	182.713	50.9382	243.937	508.625	152.07	0.298982	-1.74187	0.00130147	1.83946	down	C07536	--	--	--	--	--	HMDB0015440	57-43-2	Organic compounds	Organoheterocyclic compounds	Diazines	Pyrimidines and pyrimidine derivatives
pos_5313	Nandrolone	306.752	326.199	451.471	534.004	244.411	265.39	8.41209	20.7993	2.51388	17.8584	2.43172e-14	14.6755	354.705	10.7099	0.0301937	-5.04961	0.000683521	1.9923	down	C07254	--	LMST02010044	Sterol Lipids [ST]	Steroids [ST02]	C18 steroids (estrogens) and derivatives [ST0201]	HMDB0002725	434-22-0	Organic compounds	Lipids and lipid-like molecules	Steroids and steroid derivatives	Estrane steroids
pos_5315	5-Hydroxy-1-(4-hydroxyphenyl)-3-decanone	153.293	202.733	249.851	292.578	131.188	154.933	28.3427	31.664	31.3198	24.2112	23.3815	34.9609	197.429	28.98	0.146787	-2.76821	0.00122722	1.95025	down	C17747	Stilbenoid, diarylheptanoid and gingerol biosynthesis(ko00945);;Biosynthesis of secondary metabolites(ko01110)	--	--	--	--	--	--	--	--	--	--
pos_5321	N-Nervonoyl Threonine	41.4611	46.2349	22.545	47.1803	39.4714	51.8992	2.43172e-14	6.02283	2.43172e-14	1.034	2.43172e-14	9.76612	41.4653	2.80382	0.0676185	-3.88644	8.35919e-05	2.06281	down	--	--	--	--	--	--	HMDB0242100	--	Organic compounds	Organic acids and derivatives	Carboxylic acids and derivatives	Amino acids, peptides, and analogues
pos_5326	SM(d19:1/PGF1alpha)	217080	208679	367939	379746	176327	209699	6740.59	27245.3	432.504	7006.73	128.595	14499.4	259912	9342.2	0.0359437	-4.79812	0.000933145	1.96245	down	--	--	--	--	--	--	HMDB0290708	--	--	--	--	--
pos_5330	(±)15-HEPE	752.134	801.061	986.893	1212.32	505.058	725.349	178.579	172.043	270.159	178.131	221.449	135.186	830.47	192.591	0.231906	-2.10839	0.00111551	1.93819	down	--	--	--	--	--	--	--	--	--	--	--	--
pos_5331	Gly Leu Val Gly	2.89055	1.0031	2.03718	0.428772	0.386805	1.82117	9.62427	18.1669	17.2919	16.3257	23.6325	18.8429	1.42793	17.314	12.1253	3.59994	0.000253303	2.03869	up	--	--	--	--	--	--	--	--	--	--	--	--
pos_5334	N-Linoleoyl Lysine	370.522	347.684	578.304	615.749	234.517	348.165	50.8123	106.747	151.271	52.81	145.302	68.3753	415.824	95.8862	0.230594	-2.11658	0.00244363	1.82397	down	--	--	--	--	--	--	HMDB0241980	--	--	--	--	--
pos_5346	N-Nervonoyl Arginine	9.23966	6.86479	7.65058	11.4586	9.12486	4.62466	2.43172e-14	0.000350761	2.43172e-14	2.43172e-14	2.43172e-14	0.292326	8.16053	0.0487795	0.0059775	-7.38624	0.000366337	2.02585	down	--	--	--	--	--	--	HMDB0242085	--	--	--	--	--
pos_5357	28-Glucosyloleanolic acid 3-[rhamnosyl-(1->2)-galactosyl-(1->3)-glucuronide]	192.642	228.952	220.911	200.136	296.073	120.339	532.039	770.468	1089.41	497.231	1160.31	616.769	209.842	777.704	3.70614	1.88992	0.00409273	1.85112	up	--	--	--	--	--	--	HMDB0040859	--	Organic compounds	Lipids and lipid-like molecules	Prenol lipids	Terpene glycosides
pos_5365	(S)-Limonene	174.5	181.497	230.645	254.325	126.265	176.878	69.1249	34.9975	62.2819	71.384	61.127	55.3333	190.685	59.0414	0.309628	-1.69139	0.000554021	1.97102	down	C00521	Monoterpenoid biosynthesis(ko00902);;Limonene and pinene degradation(ko00903);;Biosynthesis of terpenoids and steroids(ko01062);;Metabolic pathways(ko01100);;Biosynthesis of secondary metabolites(ko01110)	--	--	--	--	HMDB0004321	5989-54-8	Organic compounds	Lipids and lipid-like molecules	Prenol lipids	Monoterpenoids
pos_5396	Farfugin A	64.6014	50.2883	35.939	71.6901	20.1897	55.451	25.052	15.4937	18.8581	18.1221	17.2931	8.13753	49.6932	17.1594	0.345307	-1.53405	0.007257	1.74204	down	--	--	LMPR0103220001	Prenol Lipids [PR]	Isoprenoids [PR01]	C15 isoprenoids (sesquiterpenes) [PR0103]	--	--	--	--	--	--
pos_5407	(5E)-5-[(3Ar,4S,5S,6aR)-5-hydroxy-4-[(E,3R)-3-hydroxyoct-1-enyl]-3,3a,4,5,6,6a-hexahydro-1H-pentalen-2-ylidene]pentanoic acid	182.443	35.7039	221.012	28.9945	26.9374	186.687	578.424	1399.43	1744.63	555.62	1665.58	1262.25	113.63	1200.99	10.5693	3.40181	0.00337037	1.86688	up	--	--	--	--	--	--	HMDB0247207	--	Organic compounds	Lipids and lipid-like molecules	Fatty Acyls	Eicosanoids
pos_5409	PA(22:2(13Z,16Z)/PGE2)	3856.97	3153.45	546.503	3661.96	1047.41	3246.09	2.43172e-14	290.957	161.116	71.2367	93.9662	1196.08	2585.39	302.226	0.116897	-3.09669	0.00942906	1.71256	down	--	--	--	--	--	--	HMDB0265782	--	--	--	--	--
pos_5417	2-Pentyl-3-phenyl-2-propenal	122.667	128.68	124.414	166.042	81.7672	117.775	59.1617	42.4226	55.2011	40.5079	41.7768	52.191	123.557	48.5435	0.392882	-1.34783	0.00065848	1.9695	down	--	--	--	--	--	--	HMDB0031313	122-40-7	Organic compounds	Phenylpropanoids and polyketides	Cinnamaldehydes	--
pos_5427	9-F1-phytoprostane	180.812	194.995	138.886	221.175	117.507	178.27	495.562	576.554	382.13	458.801	333.001	311.886	171.941	426.322	2.47947	1.31003	0.00102004	1.88554	up	--	--	--	--	--	--	HMDB0304641	--	Organic compounds	Lipids and lipid-like molecules	Fatty Acyls	Eicosanoids
pos_5429	PGG2	179.868	95.3974	123.546	175.401	117.973	132.558	413.008	620.634	280.006	442.83	212.972	312.743	137.457	380.365	2.76715	1.4684	0.00846405	1.68548	up	C05956	Arachidonic acid metabolism(ko00590);;Metabolic pathways(ko01100);;Platelet activation(ko04611);;Serotonergic synapse(ko04726);;Eicosanoids(ko07034)	LMFA03010009	Fatty Acyls [FA]	Eicosanoids [FA03]	Prostaglandins [FA0301]	HMDB0003235	51982-36-6	Organic compounds	Lipids and lipid-like molecules	Fatty Acyls	Eicosanoids
pos_544	6-Methylnicotinamide	1.4282	2.43172e-14	2.43172e-14	2.43172e-14	0.0748768	3.93276	4.67282	3.90139	7.24512	6.50121	7.19965	2.0337	0.905972	5.25898	5.80479	2.53724	0.0026266	1.72798	up	--	--	--	--	--	--	HMDB0013704	6960-22-1	Organic compounds	Organoheterocyclic compounds	Pyridines and derivatives	Pyridinecarboxylic acids and derivatives
pos_5497	5(6)-Epoxy Prostaglandin E1	4.44295	2.43172e-14	1.37314	3.08167	2.43172e-14	4.4094	33.7102	44.2843	38.4127	28.5053	14.9845	8.14542	2.21786	28.0071	12.628	3.65855	0.00584977	1.79213	up	--	--	LMFA03020068	Fatty Acyls [FA]	Eicosanoids [FA03]	Leukotrienes [FA0302]	HMDB0012110	--	Organic compounds	Lipids and lipid-like molecules	Fatty Acyls	Eicosanoids
pos_5499	Pikromycin	1505.44	2861.06	1432.6	2719.24	2430.28	1333.93	366.063	638.244	195.715	374.767	94.7545	1134.21	2047.09	467.292	0.228271	-2.13118	0.00138602	1.83585	down	C11999	Biosynthesis of 12-, 14- and 16-membered macrolides(ko00522);;Type I polyketide structures(ko01052);;Metabolic pathways(ko01100);;Biosynthesis of secondary metabolites(ko01110)	LMPK04000038	Polyketides [PK]	Macrolides and lactone polyketides [PK04]	--	--	--	--	--	--	--
pos_5567	Tetrahydrodeoxycortisol	111.267	47.2475	107.013	87.7372	48.7934	101.126	458.976	803.021	609.307	424.284	553.25	488.437	83.8638	556.213	6.63233	2.72952	0.000290697	2.03639	up	--	--	LMST05030014	Sterol Lipids [ST]	Steroid conjugates [ST05]	Glycine conjugates [ST0503]	HMDB0005972	68-60-0	Organic compounds	Lipids and lipid-like molecules	Steroids and steroid derivatives	Hydroxysteroids
pos_5591	3a,17a-Dihydroxy-5b-androstane	7.51355	12.1884	7.17093	9.82178	11.147	10.5382	64.6065	32.785	80.6243	55.6673	70.6283	19.3867	9.72999	53.9497	5.54468	2.4711	0.0056186	1.8216	up	--	--	LMST02020093	Sterol Lipids [ST]	Steroids [ST02]	C19 steroids (androgens) and derivatives [ST0202]	HMDB0000383	5856-10-0	Organic compounds	Lipids and lipid-like molecules	Steroids and steroid derivatives	Androstane steroids
pos_5633	MG(0:0/18:3(9Z,12Z,15Z)/0:0)	1379.84	609.619	1928.37	563.379	638.283	1682.29	11055.5	22096.6	26749.2	11575.3	25566.4	19575.6	1133.63	19436.5	17.1453	4.09974	0.00114404	1.98243	up	--	--	--	--	--	--	HMDB0011540	--	Organic compounds	Lipids and lipid-like molecules	Fatty Acyls	Lineolic acids and derivatives
pos_5648	Ponasteroside A	589.077	355.705	330.86	520.197	281.754	501.981	43.8424	154.249	103.369	39.8551	42.7229	46.7355	429.929	71.7956	0.166994	-2.58213	0.000419014	1.97768	down	--	--	--	--	--	--	HMDB0034091	20117-33-3	Organic compounds	Lipids and lipid-like molecules	Steroids and steroid derivatives	Steroidal glycosides
pos_5680	Acoric acid	15.9242	14.5638	5.41139	17.1428	3.8565	11.0867	0.816315	0.00579208	2.55521	2.39572	2.43172e-14	2.43172e-14	11.3309	0.962172	0.0849157	-3.55782	0.00546725	1.79842	down	--	--	--	--	--	--	HMDB0038165	5956-06-9	Organic compounds	Lipids and lipid-like molecules	Prenol lipids	Monoterpenoids
pos_5719	Ectocarpen	445.578	662.844	158.026	713.593	235.271	443.895	2.22679	1.96719	1.94513	0.538435	0.0500798	2.43172e-14	443.201	1.12127	0.00252994	-8.62668	0.00454179	1.85471	down	C16993	--	--	--	--	--	--	--	--	--	--	--
pos_5720	(E)-4,8-Dimethyl-1,3,7-nonatriene	70.5214	92.0618	24.9714	103.452	44.1477	68.0068	2.43172e-14	2.43172e-14	2.43172e-14	2.43172e-14	2.43172e-14	2.43172e-14	67.1935	2.43172e-14	3.61898e-16	-51.2953	0.00243137	1.9229	down	--	--	--	--	--	--	HMDB0035792	19945-61-0	Organic compounds	Lipids and lipid-like molecules	Prenol lipids	Monoterpenoids
pos_5721	Terpinen-4-ol	219.915	328.138	94.1912	349.494	144.049	203.784	15.1363	34.3759	27.4832	12.9312	10.1619	24.1196	223.262	20.7013	0.0927223	-3.43094	0.00416572	1.85523	down	C17073	--	--	--	--	--	HMDB0035833	562-74-3	Organic compounds	Lipids and lipid-like molecules	Prenol lipids	Monoterpenoids
pos_5725	3,6,8-dodecatrien-1-ol	792.224	1150.16	268.256	1240.36	403.41	792.13	1.90692	42.125	7.8122	1.02478	2.43172e-14	2.8525	774.423	9.28691	0.011992	-6.38178	0.00472884	1.8493	down	--	--	LMFA05000058	Fatty Acyls [FA]	Fatty alcohols [FA05]	--	--	--	--	--	--	--
pos_5726	Pregeijerene	142.476	184.442	53.2984	188.682	76.7448	135.84	9.84458	17.6387	15.5858	5.90297	3.63473	8.24626	130.247	10.1422	0.0778687	-3.68281	0.00303825	1.89528	down	--	--	--	--	--	--	HMDB0036759	--	Organic compounds	Hydrocarbons	Unsaturated hydrocarbons	Branched unsaturated hydrocarbons
pos_5727	Ethyl (E)-7,9-decadienoate	686.23	1011.07	235.355	1054.72	351.602	673.393	10.8391	25.4576	27.5906	9.76892	17.2041	12.3953	668.728	17.2092	0.0257343	-5.28016	0.00491657	1.84467	down	--	--	LMFA07010563	Fatty Acyls [FA]	Fatty esters [FA07]	Short fatty esters [FA0710]	--	--	--	--	--	--
pos_5729	alpha-Irone	1089.96	1515.75	416.104	1613.66	589.118	1058.98	85.9658	119.878	89.5231	91.6318	80.3088	80.7467	1047.26	91.3423	0.0872201	-3.5192	0.00453395	1.85519	down	C09690	--	--	--	--	--	HMDB0035631	79-69-6	Organic compounds	Lipids and lipid-like molecules	Prenol lipids	Sesquiterpenoids
pos_5730	(S,E)-Lyratol propanoate	130.415	202.646	52.6668	216.165	77.5142	121.696	10.4252	10.0965	8.81414	9.71903	7.76089	6.70797	133.517	8.92063	0.0668126	-3.90374	0.00551609	1.82718	down	--	--	--	--	--	--	HMDB0031869	79507-85-0	Organic compounds	Organic acids and derivatives	Carboxylic acids and derivatives	Carboxylic acid derivatives
pos_5731	4,8,12-Trimethyl-1,3E,7E,11-tridecatetraene	127.671	209.492	18.8501	194.375	73.23	103.148	2.43172e-14	2.43172e-14	2.43172e-14	2.43172e-14	2.43172e-14	2.43172e-14	121.128	2.43172e-14	2.00757e-16	-52.1454	0.00943381	1.75197	down	--	--	LMFA11000047	Fatty Acyls [FA]	Hydrocarbons [FA11]	--	HMDB0034498	62235-06-7	Organic compounds	Lipids and lipid-like molecules	Prenol lipids	Sesquiterpenoids
pos_5733	Elemol acetate	95.9927	67.3773	16.6448	75.4987	22.4728	76.4121	0.84112	3.42178	2.58081	1.47566	4.54846	0.711662	59.0664	2.26325	0.038317	-4.70587	0.00739575	1.79544	down	--	--	--	--	--	--	HMDB0303061	--	Organic compounds	Lipids and lipid-like molecules	Prenol lipids	Monoterpenoids
pos_5734	Avocadenofuran	188.694	252.457	61.8185	275.767	79.9204	173.927	1.75118	0.936559	1.46279	2.84215	0.340997	2.43172e-14	172.097	1.22228	0.00710225	-7.13751	0.00491507	1.84648	down	--	--	--	--	--	--	HMDB0030932	25346-24-1	Organic compounds	Organoheterocyclic compounds	Heteroaromatic compounds	--
pos_5735	1-(2,6,6-Trimethyl-2-cyclohexen-1-yl)-1,6-heptadien-3-one	2162.35	3050	652.342	3318.49	1046.71	2055.62	59.1935	396.778	73.3463	59.1323	56.7528	145.245	2047.59	131.741	0.0643398	-3.95814	0.00648193	1.79992	down	--	--	--	--	--	--	HMDB0029704	79-78-7	Organic compounds	Lipids and lipid-like molecules	Prenol lipids	Sesquiterpenoids
pos_5736	(Z)-alpha-Bergamotenoic acid	2192.85	3086.04	814.197	3262.74	1226.31	2034.36	218.461	273.604	238.628	234.237	208.88	240.607	2102.75	235.736	0.112109	-3.15703	0.00537577	1.83316	down	--	--	--	--	--	--	HMDB0036392	124439-27-6	Organic compounds	Lipids and lipid-like molecules	Prenol lipids	Monoterpenoids
pos_5739	5alpha-androst-16-en-3-one	8963.35	12253.4	3144.19	12930.3	4935.43	8611.26	29.2593	27.7526	52.5113	40.8418	47.7779	46.5048	8472.98	40.7746	0.00481231	-7.69905	0.00313662	1.89814	down	--	--	LMST02020079	Sterol Lipids [ST]	Steroids [ST02]	C19 steroids (androgens) and derivatives [ST0202]	HMDB0034406	18339-16-7	Organic compounds	Lipids and lipid-like molecules	Steroids and steroid derivatives	Androstane steroids
pos_5740	Malvalic acid	17351	21701.6	6025.92	22715.3	9108.74	16429.4	624.142	194.93	343.022	227.904	313.386	158.954	15555.3	310.39	0.0199539	-5.64718	0.00257834	1.91992	down	C08321	--	LMFA01140002	Fatty Acyls [FA]	Fatty Acids and Conjugates [FA01]	Carbocyclic fatty acids [FA0114]	HMDB0302286	--	Organic compounds	Lipids and lipid-like molecules	Fatty Acyls	Fatty acids and conjugates
pos_5744	8-methoxy-13-hydroxy-9,11-octadecadienoic acid	90953.9	115756	31886.3	123496	50725.5	84453.9	292.31	267.594	534.306	378.178	502.079	432.521	82878.5	401.165	0.00484039	-7.69066	0.00244471	1.92403	down	--	--	LMFA01080002	Fatty Acyls [FA]	Fatty Acids and Conjugates [FA01]	Methoxy fatty acids [FA0108]	--	--	--	--	--	--
pos_5746	TXB1	107611	123336	42050.6	125422	66145.2	96779.1	398.982	592.884	1064.79	494.907	875.88	728.262	93557.1	692.618	0.00740315	-7.07764	0.00101263	1.99892	down	--	--	LMFA03030008	Fatty Acyls [FA]	Eicosanoids [FA03]	Thromboxanes [FA0303]	--	--	--	--	--	--
pos_5759	Hexa-2,4-dienol	77.3041	112.433	33.6894	126.332	38.8657	78.0607	5.19375	6.01049	5.98403	6.82584	4.86715	6.20924	77.7808	5.84842	0.075191	-3.7333	0.00531483	1.83439	down	--	--	--	--	--	--	--	--	--	--	--	--
pos_576	METHACHOLINE	3040.4	1002.08	1285.12	2041.88	2933.5	2669.99	5703.97	7305.88	3239.62	6656.6	3035.19	7155.67	2162.16	5516.16	2.55122	1.35119	0.0060834	1.64942	up	C07471	--	--	--	--	--	HMDB0015654	55-92-5	Organic compounds	Organic nitrogen compounds	Organonitrogen compounds	Quaternary ammonium salts
pos_5760	Rifampicin	212.976	169.919	82.6954	176.451	196.447	153.507	2.43172e-14	2.43172e-14	2.43172e-14	2.43172e-14	2.43172e-14	2.43172e-14	165.333	2.43172e-14	1.4708e-16	-52.5942	0.000297981	2.05621	down	C06688	Bile secretion(ko04976)	--	--	--	--	HMDB0257225	--	Organic compounds	Phenylpropanoids and polyketides	Macrolactams	--
pos_5765	2-Methyl-1,3-cyclohexadiene	333.996	500.212	119.875	546.062	162.856	326.031	5.04704	16.9444	3.5693	4.00555	7.33464	2.70501	331.505	6.60099	0.0199122	-5.65021	0.00567063	1.82577	down	--	--	--	--	--	--	HMDB0032395	1489-57-2	Organic compounds	Hydrocarbons	Unsaturated hydrocarbons	Branched unsaturated hydrocarbons
pos_5773	Leucomycin a5	1596.6	1420.62	872.166	1367.15	1374.31	1316.57	2.43172e-14	2.43172e-14	2.43172e-14	2.43172e-14	2.43172e-14	2.43172e-14	1324.57	2.43172e-14	1.83585e-17	-55.5963	4.11156e-05	2.12484	down	C14058	--	--	--	--	--	HMDB0254036	--	Organic compounds	Organic oxygen compounds	Organooxygen compounds	Carbohydrates and carbohydrate conjugates
pos_5874	Cichorioside H	2.43172e-14	2.43172e-14	2.43172e-14	2.30285	2.43172e-14	5.40321	8.64851	14.7656	18.4097	14.9501	19.6538	3.95595	1.28434	13.3973	10.4312	3.38284	0.00308447	1.8222	up	--	--	--	--	--	--	HMDB0302054	--	Organic compounds	Organic oxygen compounds	Organooxygen compounds	Carbohydrates and carbohydrate conjugates
pos_5914	tetranor-12(S)-HETE	274.231	123.186	94.3522	176.037	103.776	228.446	1897.72	4053.81	2280.39	2292.12	2087.13	1330.18	166.671	2323.56	13.941	3.80126	0.00217099	1.90911	up	--	--	--	--	--	--	--	--	--	--	--	--
pos_5957	Mannopine	149.407	154.946	61.2018	91.9949	215.53	107.632	32.4319	38.6438	34.6873	22.247	19.3153	54.5576	130.119	33.6471	0.258588	-1.95127	0.00676908	1.73632	down	C16692	ABC transporters(ko02010)	--	--	--	--	--	--	--	--	--	--
pos_5966	Preisocalamendiol	9.41961	3.0854	4.43354	8.72639	4.31655	10.3187	18.2441	42.018	34.1287	18.7922	24.212	18.0636	6.7167	25.9098	3.85751	1.94767	0.0042406	1.79474	up	--	--	--	--	--	--	HMDB0035391	25645-19-6	Organic compounds	Lipids and lipid-like molecules	Prenol lipids	Sesquiterpenoids
pos_5989	9,10-Epoxyoctadecanoic acid	19.5089	2.43172e-14	7.72969	3.06161	7.25099	22.0907	157.069	227.757	207.245	171.967	195.174	53.7399	9.94032	168.825	16.9839	4.0861	0.00133105	1.95987	up	C19418	Cutin, suberine and wax biosynthesis(ko00073)	LMFA02000326	Fatty Acyls [FA]	Octadecanoids [FA02]	Other Octadecanoids [FA0200]	HMDB0061650	154966-80-0	Organic compounds	Lipids and lipid-like molecules	Fatty Acyls	Fatty acids and conjugates
pos_600	Hydroxypropionylcarnitine	889.362	752.759	556.206	859.202	1229.92	601.776	546.452	273.844	266.847	391.366	202.459	205.93	814.871	314.483	0.38593	-1.37359	0.00240958	1.76059	down	--	--	LMFA07070074	Fatty Acyls [FA]	Fatty esters [FA07]	Fatty acyl carnitines [FA0707]	HMDB0013125	--	Organic compounds	Lipids and lipid-like molecules	Fatty Acyls	Fatty acid esters
pos_6005	(±)-Myristoylcarnitine	1843.4	1548.76	2242.76	1376.49	1542.48	2037.95	6582.02	13557.2	15702.1	7118.64	14853.2	12289.4	1765.3	11683.8	6.61856	2.72652	0.00154559	1.95768	up	--	--	--	--	--	--	--	--	--	--	--	--
pos_6064	1D-1-Guanidino-1-deoxy-3-dehydro-scyllo-inositol	1571.98	2539.42	2449.5	1969.58	2911.74	1626.14	1028.41	1154.06	666.039	1019.61	694.051	1193.99	2178.06	959.36	0.440465	-1.1829	0.00159422	1.83265	down	C04673	Streptomycin biosynthesis(ko00521);;Biosynthesis of secondary metabolites(ko01110)	--	--	--	--	--	--	--	--	--	--
pos_6072	PGA3	32.4736	15.8982	7.59206	18.4102	15.9971	21.1028	29.0872	64.1644	46.2874	36.285	29.257	43.5344	18.579	41.4359	2.23026	1.15721	0.00646493	1.62563	up	--	--	LMFA03010140	Fatty Acyls [FA]	Eicosanoids [FA03]	Prostaglandins [FA0301]	--	--	--	--	--	--
pos_6077	2-Amino-3-methyl-1-butanol	204.039	239.776	254.333	174.805	171.479	189.226	74.0549	84.359	56.7363	79.1674	52.4375	97.5218	205.61	74.0462	0.36013	-1.47341	5.25058e-05	2.04059	down	--	--	--	--	--	--	HMDB0244984	--	Organic compounds	Organic nitrogen compounds	Organonitrogen compounds	Amines
pos_608	cis- and trans-2-Isopropyl-4-methyl-1,3-dioxolane	60.5942	62.5358	56.9418	59.1706	75.6247	44.6016	556.949	323.842	606.136	644.49	555.232	669.739	59.9114	559.398	9.33708	3.22297	0.000173535	2.06797	up	--	--	--	--	--	--	HMDB0032204	67879-60-1	Organic compounds	Organoheterocyclic compounds	Dioxolanes	1,3-dioxolanes
pos_6086	PC(14:0/0:0)	79703.6	75797.4	76611.5	59903.3	62934.5	69618.4	25587.1	33085.9	21410.6	26859.8	20528.3	39649.6	70761.4	27853.5	0.393626	-1.3451	2.24331e-06	2.08065	down	--	--	LMGP01050012	Glycerophospholipids [GP]	Glycerophosphocholines [GP01]	Monoacylglycerophosphocholines [GP0105]	HMDB0010379	20559-16-4	Organic compounds	Lipids and lipid-like molecules	Glycerophospholipids	Glycerophosphocholines
pos_6145	DG(14:0/20:4(5Z,8Z,11Z,14Z)/0:0)	135.295	116.101	60.1147	189.697	56.9816	189.875	338.526	151.354	437.519	326.709	458.235	334.989	124.677	341.222	2.73684	1.45251	0.00291919	1.74831	up	--	--	--	--	--	--	HMDB0007025	--	Organic compounds	Lipids and lipid-like molecules	Glycerolipids	Diradylglycerols
pos_6151	16-B1-phytoprostane	100.723	53.0966	16.08	87.7247	52.6131	85.109	166.533	277.009	131.866	175.949	153.817	173.019	65.8911	179.699	2.72721	1.44742	0.0013576	1.77298	up	--	--	--	--	--	--	HMDB0304634	--	Organic compounds	Lipids and lipid-like molecules	Fatty Acyls	Eicosanoids
pos_6153	Yucalexin P17	124.023	46.7213	30.1296	51.7494	42.6151	62.0352	3338.79	4696.55	2783.75	3649.68	2798.85	1019.56	59.5455	3047.86	51.1854	5.67766	0.0018226	1.92794	up	--	--	--	--	--	--	HMDB0036752	119642-82-9	Organic compounds	Lipids and lipid-like molecules	Prenol lipids	Diterpenoids
pos_6163	Lysocellin	936.31	689.202	366.233	1085.26	442.945	769.718	1778.72	892.864	2442.41	1810.01	2725.31	2343.81	714.944	1998.85	2.79582	1.48327	0.0033992	1.76646	up	--	--	--	--	--	--	HMDB0254269	--	Organic compounds	Lipids and lipid-like molecules	Prenol lipids	Sesterterpenoids
pos_6191	Calcitetrol	84.0639	80.4225	34.0074	62.908	16.2683	77.2512	237.03	146.303	259.328	281.634	274.006	220.162	59.1535	236.41	3.99656	1.99876	6.8285e-05	1.99931	up	C18231	Steroid biosynthesis(ko00100);;Metabolic pathways(ko01100);;Parathyroid hormone synthesis, secretion and action(ko04928)	LMST03020686	Sterol Lipids [ST]	Secosteroids [ST03]	Vitamin D3 and derivatives [ST0302]	HMDB0006228	56142-94-0	Organic compounds	Lipids and lipid-like molecules	Steroids and steroid derivatives	Vitamin D and derivatives
pos_6273	IDFP	9.50137	1.1576	0.191548	2.65289	0.00789064	10.8854	29.0518	28.049	23.4914	22.7902	17.7859	4.29026	4.06612	20.9098	5.14244	2.36245	0.00432831	1.70049	up	--	--	--	--	--	--	--	--	--	--	--	--
pos_6290	7Z,10Z-Hexadecadienoic acid	3.97224	2.43172e-14	2.43172e-14	2.43172e-14	1.55935	1.73265	58.9961	70.2729	35.1769	64.392	40.4539	9.49109	1.21071	46.4638	38.3775	5.26219	0.00446853	1.82058	up	--	--	LMFA01030807	Fatty Acyls [FA]	Fatty Acids and Conjugates [FA01]	Unsaturated fatty acids [FA0103]	HMDB0000477	28290-73-5	Organic compounds	Lipids and lipid-like molecules	Fatty Acyls	Fatty acids and conjugates
pos_6338	Octanol	36.2335	63.381	44.4386	114.525	68.1801	22.2387	142.886	234.016	243.388	173.923	272.528	310.627	58.1662	229.561	3.94665	1.98063	0.000407382	1.9289	up	--	--	--	--	--	--	HMDB0001183	111-87-5	Organic compounds	Lipids and lipid-like molecules	Fatty Acyls	Fatty alcohols
pos_6346	PGB3	149.318	32.1784	15.0814	19.9257	2.73412	106.583	1314.9	1157.2	608.406	1432.33	615.007	345.619	54.3035	912.243	16.799	4.0703	0.00501295	1.78385	up	--	--	LMFA03010141	Fatty Acyls [FA]	Eicosanoids [FA03]	Prostaglandins [FA0301]	--	--	--	--	--	--
pos_6349	Vitamin D4	8513.1	6663.46	7712.92	7441.43	7006.27	7939.43	14669.2	24894.4	28322	14977	28500.3	21555.1	7546.1	22153	2.93569	1.5537	0.00212855	1.92665	up	C18192	--	LMST03030001	Sterol Lipids [ST]	Secosteroids [ST03]	Vitamin D4 and derivatives [ST0303]	HMDB0259850	--	Organic compounds	Lipids and lipid-like molecules	Steroids and steroid derivatives	Vitamin D and derivatives
pos_6372	(9R,10S,12Z)-9,10-Dihydroxy-8-oxo-12-octadecenoic acid	938.463	419.207	371.374	641.768	411.217	806.482	1589.17	2434.3	1736.85	2077.48	1688.89	2104.32	598.085	1938.5	3.24118	1.69652	1.57277e-05	2.01074	up	--	--	--	--	--	--	HMDB0040611	142036-13-3	Organic compounds	Lipids and lipid-like molecules	Fatty Acyls	Lineolic acids and derivatives
pos_6391	Atractylodin	18.8716	27.5321	27.663	22.5077	7.08784	32.6243	8.33741	13.6213	9.71826	11.2808	2.6082	2.10741	22.7144	7.94556	0.349802	-1.51539	0.00811332	1.64376	down	C16918	--	--	--	--	--	HMDB0248710	--	Organic compounds	Organoheterocyclic compounds	Heteroaromatic compounds	--
pos_6396	Sodium deoxycholate	8291.71	7175.99	14580.6	12118.2	5324.02	7941.7	715.377	1065.78	835.209	834.751	817.718	576.13	9238.71	807.494	0.0874033	-3.51617	0.00180981	1.91071	down	C11171	--	--	--	--	--	HMDB0000626	83-44-3	Organic compounds	Lipids and lipid-like molecules	Steroids and steroid derivatives	Bile acids, alcohols and derivatives
pos_6398	3beta-Hydroxy-17-(1H-imidazol-1-yl)androsta-5,16-diene	28.3239	10.0257	2.43172e-14	40.6738	2.43172e-14	14.4175	151.967	235.25	107.004	202.277	109.877	337.571	15.5735	190.658	12.2425	3.61382	0.00413682	1.77822	up	--	--	--	--	--	--	HMDB0249948	--	Organic compounds	Lipids and lipid-like molecules	Steroids and steroid derivatives	Androstane steroids
pos_6399	Solutol HS 15	224.063	199.263	232.688	200.607	210.314	203.949	1175.62	1954.77	1850.66	1199.44	1812.27	1861.92	211.814	1642.45	7.7542	2.95498	0.000180895	2.07771	up	C11317	--	--	--	--	--	HMDB0258368	--	Organic compounds	Lipids and lipid-like molecules	Fatty Acyls	Fatty alcohols
pos_6423	8-Deoxy-11,13-dihydroxygrosheimin	2.43172e-14	0.47492	2.43172e-14	2.43172e-14	2.43172e-14	2.43172e-14	7.81226	6.37312	5.97037	6.72565	5.61903	2.43172e-14	0.0791534	5.41674	68.4334	6.09663	0.0050776	1.81796	up	--	--	--	--	--	--	HMDB0041144	83551-03-5	Organic compounds	Lipids and lipid-like molecules	Prenol lipids	Terpene lactones
pos_6440	Kessane	83.6292	30.0678	3.78695	27.7349	5.38755	71.8164	252.597	378.201	210.107	237.705	270.319	187.316	37.0705	256.041	6.90687	2.78803	0.000141478	1.97409	up	--	--	--	--	--	--	--	--	--	--	--	--
pos_6497	(4Z,7Z,10Z,13Z,16Z,19Z)-4,7,10,13,1 6,19-Docosahexaenoic acid	3.01926	6.5082	1.48913	3.66218	1.92384	8.09162	55.1434	66.8162	42.0434	53.9258	48.3559	16.642	4.1157	47.1545	11.4572	3.51818	0.00144425	1.92918	up	--	--	--	--	--	--	--	--	--	--	--	--
pos_6520	5-(16-Heneicosenyl)-1,3-benzenediol	9.48309	5.62083	3.18338	4.94049	3.7804	7.17059	12.0127	16.788	11.8193	9.00737	6.4262	12.4193	5.69646	11.4122	2.00338	1.00243	0.00915683	1.54661	up	--	--	--	--	--	--	HMDB0039870	189562-08-1	Organic compounds	Benzenoids	Phenols	Benzenediols
pos_6570	Antroquinonol	1.59721	1.49185	3.18504	3.36113	2.55196	0.104106	2.43172e-14	1.20315e-05	0.0653945	2.43172e-14	2.43172e-14	0.020012	2.04855	0.0142364	0.00694953	-7.16887	0.00979835	1.67548	down	--	--	--	--	--	--	HMDB0248495	--	Organic compounds	Lipids and lipid-like molecules	Prenol lipids	Diterpenoids
pos_6583	PC(22:0/LTE4)	100827	159506	146893	115184	214821	85953.3	43261.7	55022	13524.8	46782.9	13725.5	42995.3	137197	35885.4	0.26156	-1.93478	0.00217166	1.81223	down	--	--	--	--	--	--	HMDB0287797	--	--	--	--	--
pos_6607	9,10-Dihydroxystearate	71.7503	53.8802	48.5926	52.8496	71.8593	49.9816	94.7085	169.175	118.588	130.676	115.28	84.311	58.1523	118.79	2.04273	1.0305	0.00302522	1.81657	up	C19622	Cutin, suberine and wax biosynthesis(ko00073)	--	--	--	--	HMDB0302281	--	Organic compounds	Lipids and lipid-like molecules	Fatty Acyls	Fatty acids and conjugates
pos_6613	LysoPC(22:6(4Z,7Z,10Z,13Z,16Z,19Z)/0:0)	823.46	703.128	1138.09	1741.82	1243.81	761.182	3619.44	3591.42	2192.24	3795.74	2220.27	2180.85	1068.58	2933.33	2.74506	1.45684	0.00129361	1.83695	up	--	--	--	--	--	--	HMDB0010404	162440-05-3	Organic compounds	Lipids and lipid-like molecules	Glycerophospholipids	Glycerophosphocholines
pos_668	6-Deoxydihydrokalafungin	0.170112	0.763583	1.47847	0.435036	0.957051	2.84339	24.7973	35.1819	87.1578	41.8968	69.2185	71.6078	1.10794	54.9767	49.6206	5.63287	0.00293166	1.90009	up	C12435	Biosynthesis of type II polyketide products(ko01057);;Metabolic pathways(ko01100);;Biosynthesis of secondary metabolites(ko01110)	--	--	--	--	--	--	--	--	--	--
pos_6725	3beta-Hydroxyergosta-7,24(24(1))-dien-4alpha-carboxylate	19.0714	24.1151	24.4895	37.7815	34.5341	49.0884	24.6209	8.63246	10.5209	17.0661	3.22515	6.81967	31.5133	11.8142	0.374895	-1.41544	0.00616531	1.64022	down	C22119	Steroid biosynthesis(ko00100);;Metabolic pathways(ko01100);;Biosynthesis of secondary metabolites(ko01110)	--	--	--	--	--	--	--	--	--	--
pos_6747	Ganolucidic acid A	1107.17	975.726	900.177	1047.81	1296.28	895.006	499.513	698.397	111.665	507.942	226.269	931.472	1037.03	495.876	0.47817	-1.0644	0.00503167	1.72344	down	--	--	--	--	--	--	HMDB0035302	98665-21-5	Organic compounds	Lipids and lipid-like molecules	Prenol lipids	Triterpenoids
pos_6756	CDP-DG(a-17:0/a-25:0)	4948.33	2754.31	5648.62	16183.2	7291.27	4795.92	62010.5	54386.3	29535.5	64232.6	30962.3	28237.6	6936.93	44894.1	6.47176	2.69416	0.00219769	1.84451	up	--	--	--	--	--	--	HMDB0116103	--	Organic compounds	Lipids and lipid-like molecules	Glycerophospholipids	CDP-glycerols
pos_6766	hydroxyoctadecadienoic acid	104.274	54.8118	61.0282	42.9322	24.3063	79.9463	126.277	168.179	164.191	139.845	127.424	84.531	61.2165	135.074	2.2065	1.14176	0.0014391	1.76539	up	--	--	--	--	--	--	HMDB0253281	--	Organic compounds	Lipids and lipid-like molecules	Fatty Acyls	Lineolic acids and derivatives
pos_6800	PS(24:0/20:1(11Z))	3402.15	3158.62	3573.72	2799.17	3309.29	2807.06	6941.78	9429.08	9475.07	7395.41	9559.53	8795.63	3175	8599.42	2.70847	1.43748	4.11486e-05	2.10496	up	--	--	--	--	--	--	HMDB0112894	--	Organic compounds	Lipids and lipid-like molecules	Glycerophospholipids	Glycerophosphoserines
pos_6814	PE(PGF1alpha/24:1(15Z))	28.4398	6.71693	26.4779	15.9234	12.7929	26.1755	106.565	112.734	143.387	96.2781	147.01	106.137	19.4211	118.685	6.11115	2.61144	2.02532e-05	2.09704	up	--	--	--	--	--	--	HMDB0284643	--	--	--	--	--
pos_6819	CDP-DG(18:2(9Z,11Z)/a-25:0)	72.8816	29.1445	50.6312	76.8681	30.0945	52.4909	152.995	137.092	97.8675	145.022	146.533	128.434	52.0184	134.657	2.58864	1.3722	3.22467e-05	1.96027	up	--	--	--	--	--	--	HMDB0116051	--	Organic compounds	Lipids and lipid-like molecules	Glycerophospholipids	CDP-glycerols
pos_682	Piperitone oxide	17.7525	64.9723	29.7496	2.52008	5.528	15.7155	1017	802.805	513.373	1173.87	478.964	1246.83	22.7063	872.14	38.4095	5.26339	0.00141774	1.91148	up	--	--	--	--	--	--	HMDB0302746	--	Organic compounds	Organoheterocyclic compounds	Oxepanes	--
pos_683	Zalcitabine	57.6414	40.5631	34.5697	44.0619	56.9996	47.3379	21.9269	23.2039	18.4769	21.7713	16.5087	16.4008	46.8623	19.7147	0.420695	-1.24915	0.000437261	1.97942	down	C07207	Bile secretion(ko04976)	--	--	--	--	HMDB0015078	7481-89-2	Organic compounds	Nucleosides, nucleotides, and analogues	Pyrimidine nucleosides	Pyrimidine 2',3'-dideoxyribonucleosides
pos_684	Tyrosine methylester	6872.01	9089.19	5946.01	1228.08	7645.11	6831.41	13990.7	16864.9	14583.4	18560.7	13826.3	22927.3	6268.63	16792.2	2.67877	1.42157	0.000221993	1.88981	up	--	--	--	--	--	--	HMDB0029217	1080-06-4	Organic compounds	Organic acids and derivatives	Carboxylic acids and derivatives	Amino acids, peptides, and analogues
pos_687	Panaquinquecol 2	381.527	279.949	269.535	339.079	411.799	318.041	752.413	1008.76	758.465	926.204	685.889	726.797	333.322	809.756	2.42935	1.28057	7.59793e-05	2.03303	up	--	--	LMFA05000687	Fatty Acyls [FA]	Fatty alcohols [FA05]	--	HMDB0038938	133921-58-1	Organic compounds	Lipids and lipid-like molecules	Fatty Acyls	Fatty alcohols
pos_6894	Ile Ile Ile Ile	99.5633	92.7499	80.373	107.963	72.1327	106.554	190.822	290.286	167.467	208.793	150.339	212.171	93.2226	203.313	2.18094	1.12495	0.00196657	1.84059	up	--	--	--	--	--	--	--	--	--	--	--	--
pos_6907	3-Isopropyl-3-butenoic acid	2.43172e-14	2.43172e-14	2.43172e-14	2.43172e-14	2.43172e-14	2.43172e-14	9.50059	13.7589	6.08354	10.6625	6.49421	5.37677	2.43172e-14	8.64609	355554762640486	48.3371	0.00127252	1.94603	up	C11950	Limonene and pinene degradation(ko00903)	LMFA01020123	Fatty Acyls [FA]	Fatty Acids and Conjugates [FA01]	Branched fatty acids [FA0102]	--	--	--	--	--	--
pos_6908	4,7-Megastigmadien-9-ol	1.22681	0.473664	0.0709363	0.767229	0.115953	8.39967	32.0839	44.69	32.6667	35.8144	34.4814	22.3749	1.84238	33.6852	18.2836	4.19248	2.38186e-05	2.06961	up	--	--	--	--	--	--	HMDB0038731	25312-34-9	Organic compounds	Lipids and lipid-like molecules	Prenol lipids	Sesquiterpenoids
pos_6910	Hypogeic acid	701.775	309.633	543.86	327.831	544.134	745.571	3696.24	4703.11	3290.64	4151.46	3141.27	2335.62	528.801	3553.06	6.71909	2.74827	0.000201065	2.04416	up	--	--	LMFA01030808	Fatty Acyls [FA]	Fatty Acids and Conjugates [FA01]	Unsaturated fatty acids [FA0103]	HMDB0002186	2416-19-5	Organic compounds	Lipids and lipid-like molecules	Fatty Acyls	Fatty acids and conjugates
pos_6924	7,8-Didehydrodesmosterol	48.6358	7.0397	246.686	3.77392	6.52511	67.3724	332.952	858.239	846.35	385.015	814.3	576.002	63.3388	635.476	10.033	3.32668	0.00118842	1.91255	up	--	--	--	--	--	--	--	--	--	--	--	--
pos_693	Tetraethyl pyrophosphate	658.566	510.361	397.012	187.37	573.362	591.823	778.468	1304.79	1890.66	1042.97	1669.71	904.102	486.416	1265.12	2.60089	1.37901	0.00587404	1.7505	up	C19017	--	--	--	--	--	HMDB0258824	--	Organic compounds	Organic oxygen compounds	Organic oxoanionic compounds	Organic pyrophosphates
pos_6949	Stearidonic acid	6266.2	3316.32	2393.46	3836.02	3027.3	5885.16	14564	24188.9	15444.4	16740	15016.1	11071.9	4120.74	16170.9	3.92426	1.97242	0.000582443	1.94258	up	C16300	alpha-Linolenic acid metabolism(ko00592);;Biosynthesis of secondary metabolites(ko01110)	LMFA01030357	Fatty Acyls [FA]	Fatty Acids and Conjugates [FA01]	Unsaturated fatty acids [FA0103]	HMDB0006547	20290-75-9	Organic compounds	Lipids and lipid-like molecules	Fatty Acyls	Lineolic acids and derivatives
pos_6950	(±)9-HpODE	1287.39	666.971	497.146	879.224	677.207	1142.48	2788.14	5005.16	2872.8	3315.33	2677.6	2044.3	858.402	3117.22	3.63142	1.86053	0.00204485	1.85612	up	--	--	--	--	--	--	--	--	--	--	--	--
pos_6953	(S)-Codamine	7.19953	2.43172e-14	2.43172e-14	2.43172e-14	2.43172e-14	2.43172e-14	47.6169	100.825	57.134	66.478	39.9403	18.3841	1.19992	55.063	45.8888	5.52007	0.00493773	1.81618	up	--	--	--	--	--	--	HMDB0034593	21040-59-5	Organic compounds	Organoheterocyclic compounds	Isoquinolines and derivatives	Benzylisoquinolines
pos_6960	Momordicin II	391.296	615.336	529.55	573.65	325.096	593.416	199.18	200.153	267.92	167.425	213.67	204.402	504.724	208.792	0.413675	-1.27343	0.0012382	1.9233	down	--	--	--	--	--	--	HMDB0035966	91590-75-9	Organic compounds	Lipids and lipid-like molecules	Steroids and steroid derivatives	Steroidal glycosides
pos_6964	PE(PGE2/20:1(11Z))	340.739	340.931	72.5706	190.267	155.802	347.424	892.006	1280.35	817.214	1028.72	708.779	1024.48	241.289	958.592	3.9728	1.99016	6.03271e-05	1.97944	up	--	--	--	--	--	--	HMDB0261947	--	--	--	--	--
pos_6965	Roxithromycin	629.889	284.809	123.193	263.101	248.717	546.413	544.935	1080.18	649.949	667.036	592.238	746.01	349.354	713.391	2.04203	1.03001	0.00864938	1.52714	up	C13173	--	--	--	--	--	HMDB0014916	80214-83-1	Organic compounds	Benzenoids	Benzene and substituted derivatives	--
pos_6970	PC(16:0/0:0)	7316.08	7951.39	9546.05	5914.67	9634.59	4601.22	2849.19	2376.44	5008.78	3250.63	4862.08	3197.46	7494	3590.76	0.479152	-1.06145	0.00319879	1.68446	down	--	--	LMGP01050018	Glycerophospholipids [GP]	Glycerophosphocholines [GP01]	Monoacylglycerophosphocholines [GP0105]	HMDB0010382	17364-16-8	Organic compounds	Lipids and lipid-like molecules	Glycerophospholipids	Glycerophosphocholines
pos_698	De-O-methylsimmondsin	2650.21	2508.64	1680.28	2822.77	3886.19	1814.1	1254.73	576.052	361.662	738.083	301.536	441.192	2560.37	612.209	0.23911	-2.06425	0.000978252	1.87886	down	--	--	--	--	--	--	HMDB0041208	135105-75-8	Organic compounds	Organic oxygen compounds	Organooxygen compounds	Carbohydrates and carbohydrate conjugates
pos_6981	(1S,4R)-p-Mentha-2,8-dien-1-ol	67.1472	65.0266	50.1153	76.1793	38.6009	91.1566	183.05	274.951	168.644	204.249	174.012	113.97	64.7043	186.48	2.88203	1.52708	0.00156974	1.86149	up	--	--	--	--	--	--	HMDB0035054	22972-51-6	Organic compounds	Lipids and lipid-like molecules	Prenol lipids	Monoterpenoids
pos_6985	2-Hydroxy-6-oxo-7-methylocta-2,4-dienoate	185.197	74.4809	51.2974	119.741	61.5937	161.634	486.665	788.081	559.313	571.343	572.921	420.644	108.991	566.494	5.19764	2.37786	7.91093e-05	2.0277	up	C06582	Xylene degradation(ko00622);;Metabolic pathways(ko01100);;Microbial metabolism in diverse environments(ko01120);;Degradation of aromatic compounds(ko01220)	--	--	--	--	--	--	--	--	--	--
pos_699	S-tubercidinylhomocysteine	441.789	364.409	303.197	435.911	756.788	285.4	230.083	115.849	89.3396	161.044	66.0185	107.966	431.249	128.383	0.297701	-1.74806	0.0061839	1.70134	down	--	--	--	--	--	--	--	--	--	--	--	--
pos_7010	m-Xylene	11.568	4.56416	8.25694	12.5245	4.69985	23.6973	52.8809	70.3667	42.1172	46.1542	42.0764	32.3384	10.8851	47.6556	4.37806	2.13029	0.000332574	1.91654	up	C07208	Xylene degradation(ko00622);;Metabolic pathways(ko01100);;Microbial metabolism in diverse environments(ko01120);;Degradation of aromatic compounds(ko01220)	--	--	--	--	HMDB0059810	--	Organic compounds	Benzenoids	Benzene and substituted derivatives	Xylenes
pos_7011	(Z)-1,3-Octadiene	44.6817	83.8659	82.7321	182.83	76.7805	173.063	210.316	187.47	203.847	293.649	189.892	314.056	107.326	233.205	2.17287	1.11961	0.00306087	1.65558	up	--	--	--	--	--	--	HMDB0061897	--	Organic compounds	Hydrocarbons	Unsaturated hydrocarbons	Olefins
pos_7045	Demethyldecarbamoylnovobiocin	25.8818	24.098	30.2894	20.8489	47.8684	19.7583	0.0364217	7.22162	29.3438	8.16891	0.0386898	1.58373	28.1241	7.7322	0.274931	-1.86286	0.00840389	1.49335	down	C12475	Novobiocin biosynthesis(ko00401);;Metabolic pathways(ko01100);;Biosynthesis of secondary metabolites(ko01110)	--	--	--	--	--	--	--	--	--	--
pos_7051	Cyclohexane-1-carboxylate	0.696972	2.43172e-14	2.43172e-14	0.650726	0.780544	1.33921	7.78579	13.5184	6.32675	9.6851	5.93642	2.67438	0.577909	7.65448	13.2451	3.72739	0.00505478	1.7976	up	C09822	Benzoate degradation(ko00362);;Metabolic pathways(ko01100);;Microbial metabolism in diverse environments(ko01120)	--	--	--	--	HMDB0031342	98-89-5	Organic compounds	Organic acids and derivatives	Carboxylic acids and derivatives	Carboxylic acids
pos_7060	Vaccenyl carnitine	8725.64	5618.42	11421.5	4815.18	6186.12	8971.34	41397.6	74790	92312.7	43709.6	89021.6	60724	7623.04	66992.6	8.78818	3.13556	0.00111631	1.98493	up	--	--	--	--	--	--	HMDB0006351	--	Organic compounds	Lipids and lipid-like molecules	Fatty Acyls	Fatty acid esters
pos_7086	DG(15:0/0:0/5-iso PGF2VI)	482.682	423.89	207.414	361.717	240.45	568.494	1328.07	1727.43	950.421	1418.83	894.229	1101.77	380.775	1236.79	3.24809	1.69959	0.000542467	1.8977	up	--	--	--	--	--	--	HMDB0295281	--	--	--	--	--
pos_7088	trans-1,2-Cyclohexanediol	2.43172e-14	2.43172e-14	2.43172e-14	1.08066	2.43172e-14	1.90853	5.66086	7.30589	5.58911	5.1748	1.03985	2.12745	0.498198	4.48299	8.99842	3.16967	0.00786349	1.6837	up	C03739	Caprolactam degradation(ko00930);;Microbial metabolism in diverse environments(ko01120)	--	--	--	--	HMDB0244061	--	Organic compounds	Organic oxygen compounds	Organooxygen compounds	Alcohols and polyols
pos_7101	L-Carnitine	4.81036	13.5099	9.39454	24.7485	11.3389	8.66856	39.8244	41.4828	41.8712	60.7942	50.8644	75.2299	12.0785	51.6778	4.27851	2.09711	0.000373621	1.92119	up	C00318	Thermogenesis(ko04714);;Bile secretion(ko04976);;Diabetic cardiomyopathy(ko05415)	--	--	--	--	HMDB0000062	541-15-1	Organic compounds	Organic nitrogen compounds	Organonitrogen compounds	Quaternary ammonium salts
pos_7109	Slaframine	0.914052	1.55223	2.43172e-14	0.0684835	2.43172e-14	2.43172e-14	2.02643	3.13769	2.28513	3.46569	3.80695	0.958781	0.42246	2.61345	6.18625	2.62907	0.00235923	1.74929	up	C06185	Tropane, piperidine and pyridine alkaloid biosynthesis(ko00960);;Biosynthesis of alkaloids derived from ornithine, lysine and nicotinic acid(ko01064);;Biosynthesis of secondary metabolites(ko01110)	--	--	--	--	--	--	--	--	--	--
pos_7115	MG(19:0/0:0/0:0)	804.319	666.758	928.835	679.266	733.23	711.465	5496.35	8464.49	9007.71	6071.93	8479.44	8303.09	753.979	7637.17	10.1292	3.34044	8.32696e-05	2.10704	up	--	--	--	--	--	--	HMDB0072839	--	Organic compounds	Lipids and lipid-like molecules	Glycerolipids	Monoradylglycerols
pos_7159	Persenone B	325.541	201.46	283.801	337.86	282.388	342.202	395.259	945.982	724.829	497.736	686.53	617.529	295.542	644.644	2.18123	1.12514	0.00557929	1.76888	up	--	--	LMFA05000719	Fatty Acyls [FA]	Fatty alcohols [FA05]	--	HMDB0035959	--	Organic compounds	Lipids and lipid-like molecules	Fatty Acyls	Fatty alcohols
pos_7184	16b-Hydroxystanozolol	33.4418	43.246	39.4468	53.4649	27.4454	56.8622	153.469	245.913	111.641	166.133	136.328	148.833	42.3178	160.386	3.79004	1.92221	0.00110422	1.91075	up	--	--	--	--	--	--	HMDB0003166	125590-76-3	Organic compounds	Lipids and lipid-like molecules	Steroids and steroid derivatives	Estrane steroids
pos_727	8-Amino-7-oxononanoate	71.2185	57.2979	43.9566	80.772	89.6026	66.1532	56.9349	24.7201	18.7846	24.6295	15.4199	17.2018	68.1668	26.2818	0.385552	-1.375	0.00105891	1.79654	down	C01092	Biotin metabolism(ko00780);;Metabolic pathways(ko01100);;Biosynthesis of cofactors(ko01240)	--	--	--	--	HMDB0240687	682799-71-9	Organic compounds	Lipids and lipid-like molecules	Fatty Acyls	Fatty acids and conjugates
pos_7275	Behenic acid	20248.1	15627.5	13852.6	23013.1	14162.9	20863.2	12880.7	10281.9	1861.94	13792.1	947.117	10389.7	17961.3	8358.91	0.465386	-1.1035	0.00720222	1.65795	down	C08281	Cutin, suberine and wax biosynthesis(ko00073);;Biosynthesis of unsaturated fatty acids(ko01040)	LMFA01010022	Fatty Acyls [FA]	Fatty Acids and Conjugates [FA01]	Straight chain fatty acids [FA0101]	HMDB0000944	112-85-6	Organic compounds	Lipids and lipid-like molecules	Fatty Acyls	Fatty acids and conjugates
pos_7286	(Z)-7-Hexadecen-1,16-olide	6.69024	3.99204	9.2392	16.8779	5.81592	19.6988	39.3504	72.3747	34.9832	32.0795	37.6207	66.8714	10.3857	47.2133	4.54601	2.1846	0.00259344	1.79164	up	--	--	--	--	--	--	HMDB0031086	123-69-3	Organic compounds	Phenylpropanoids and polyketides	Macrolides and analogues	--
pos_733	Peramine	1809.32	1548.6	1206.4	2021.67	2835.39	1253.78	1459.18	636.359	690.137	797.689	615.291	509.479	1779.19	784.689	0.441036	-1.18103	0.00821764	1.60027	down	--	--	--	--	--	--	HMDB0256303	--	Organic compounds	Organoheterocyclic compounds	Pyrrolopyrazines	--
pos_7348	4,4-Dimethyl-14alpha-formyl-5alpha-cholesta-8-en-3beta-ol	319.658	347.585	420.409	314.187	404.596	572.795	717.45	1574.55	845.409	801.024	789.983	1458.54	396.538	1031.16	2.6004	1.37874	0.00838322	1.68154	up	--	--	--	--	--	--	HMDB0012159	--	Organic compounds	Lipids and lipid-like molecules	Prenol lipids	Triterpenoids
pos_7367	Cer(d18:2(4E,14Z)/PGE2)	1957.8	2291.62	2414.43	1417.41	2217.11	1856.67	3963.73	9458.64	5480.97	4491.95	5090.37	9859.89	2025.84	6390.92	3.15471	1.65751	0.00868343	1.70824	up	--	--	--	--	--	--	HMDB0290057	--	--	--	--	--
pos_737	N-(1-Deoxy-1-fructosyl)leucine	13737.6	11151.7	8818.7	13843.3	20658.8	8908.9	10295.8	3859.8	4379.22	5751.81	3926.24	3693.99	12853.2	5317.81	0.413735	-1.27322	0.00677156	1.62666	down	--	--	--	--	--	--	HMDB0037840	34393-18-5	Organic compounds	Organic acids and derivatives	Carboxylic acids and derivatives	Amino acids, peptides, and analogues
pos_739	Validoxylamine A	43.7207	60.4788	10.4016	83.6906	89.3229	33.2061	3.14627	1.60934	2.43172e-14	3.51189	2.43172e-14	3.89571	53.4701	2.0272	0.0379128	-4.72117	0.00883848	1.72608	down	C17700	Acarbose and validamycin biosynthesis(ko00525);;Metabolic pathways(ko01100);;Biosynthesis of secondary metabolites(ko01110)	--	--	--	--	--	--	--	--	--	--
pos_74	Succimer	135.235	110.213	108.812	292.747	110.343	164.685	2.43172e-14	2.43172e-14	2.43172e-14	2.43172e-14	2.43172e-14	2.43172e-14	153.672	2.43172e-14	1.5824e-16	-52.4887	0.00329204	1.87178	down	C07598	--	--	--	--	--	HMDB0014706	304-55-2	Organic compounds	Lipids and lipid-like molecules	Fatty Acyls	Fatty acids and conjugates
pos_744	5-Ribosylparomamine	67.9416	32.2368	61.8316	33.4492	42.7311	52.5721	13.3249	18.503	13.0624	4.90686	6.24417	16.5231	48.4604	12.0941	0.249566	-2.00251	0.00110262	1.89302	down	C18002	Neomycin, kanamycin and gentamicin biosynthesis(ko00524);;Biosynthesis of secondary metabolites(ko01110)	--	--	--	--	--	--	--	--	--	--
pos_7441	beta-Ionol	16.3648	17.4239	13.8811	16.3079	7.54226	18.4137	32.4326	49.6467	27.5744	25.8406	31.0329	22.7194	14.9889	31.5411	2.10429	1.07333	0.00627779	1.67479	up	--	--	--	--	--	--	HMDB0036820	22029-76-1	Organic compounds	Lipids and lipid-like molecules	Prenol lipids	Sesquiterpenoids
pos_7446	N-Citryl-spermidine	43.0995	32.4646	26.7458	20.1697	23.3311	52.1516	102.583	184.054	131.64	147.004	110.064	130.838	32.9937	134.364	4.0724	2.02588	0.000125678	2.00918	up	C20885	Biosynthesis of siderophore group nonribosomal peptides(ko01053)	--	--	--	--	--	--	--	--	--	--
pos_7449	1-(3-Methyl-2-butenoyl)-6-apiosylglucose	14.739	6.87671	9.40284	12.1006	7.44621	2.61542	32.2179	21.2805	26.6701	22.459	18.487	13.806	8.86346	22.4868	2.53702	1.34313	0.00203316	1.76811	up	--	--	--	--	--	--	HMDB0039952	467242-32-6	Organic compounds	Lipids and lipid-like molecules	Fatty Acyls	Fatty acyl glycosides
pos_745	Cys Trp Ala Pro	55.0138	57.9031	13.9987	93.4875	107.248	47.2028	2.43172e-14	2.43172e-14	2.43172e-14	2.43172e-14	2.43172e-14	2.43172e-14	62.4757	2.43172e-14	3.89226e-16	-51.1902	0.00604533	1.78043	down	--	--	--	--	--	--	--	--	--	--	--	--
pos_7483	1-Methylcyclohexanol	12.0379	2.43172e-14	8.81656	0.223376	2.43172e-14	14.3487	76.7578	95.1733	69.4049	79.4971	56.9179	47.8014	5.90443	70.9254	12.0122	3.58643	7.75027e-05	2.04282	up	--	--	--	--	--	--	HMDB0059693	--	Organic compounds	Organic oxygen compounds	Organooxygen compounds	Alcohols and polyols
pos_7484	(Z)-5-Octen-1-ol	6.73768	2.43172e-14	2.43172e-14	2.43172e-14	2.19689	9.27144	64.0177	86.7164	50.239	76.2762	43.5481	36.1219	3.03434	59.4865	19.6045	4.29311	0.000706649	1.96869	up	--	--	LMFA05000572	Fatty Acyls [FA]	Fatty alcohols [FA05]	--	HMDB0031298	64275-73-6	Organic compounds	Lipids and lipid-like molecules	Fatty Acyls	Fatty alcohols
pos_7498	Octanoic acid	15.704	11.8103	19.5963	16.3725	17.5929	20.9002	46.6975	54.6473	41.8552	44.1747	45.0199	34.7878	16.996	44.5304	2.62005	1.38959	2.54464e-05	2.06226	up	C06423	Fatty acid biosynthesis(ko00061);;Lipoic acid metabolism(ko00785);;Biosynthesis of plant secondary metabolites(ko01060);;Biosynthesis of alkaloids derived from terpenoid and polyketide(ko01066);;Metabolic pathways(ko01100);;Biosynthesis of cofactors(ko01240)	LMFA01010008	Fatty Acyls [FA]	Fatty Acids and Conjugates [FA01]	Straight chain fatty acids [FA0101]	HMDB0000482	124-07-2	Organic compounds	Lipids and lipid-like molecules	Fatty Acyls	Fatty acids and conjugates
pos_7512	4-ene-Valproic acid	14.4694	4.4536	10.6868	11.1652	7.94839	16.3466	35.7723	58.0391	35.0343	46.4014	33.1372	29.0006	10.845	39.5642	3.64815	1.86716	0.000637133	1.92411	up	--	--	LMFA01030982	Fatty Acyls [FA]	Fatty Acids and Conjugates [FA01]	Unsaturated fatty acids [FA0103]	HMDB0013897	--	Organic compounds	Lipids and lipid-like molecules	Fatty Acyls	Fatty acids and conjugates
pos_7513	3-Ethyltoluene	29.5859	21.9589	29.3438	27.2503	11.5506	31.2942	83.8773	114.231	89.8164	86.5803	87.6948	58.8963	25.164	86.8493	3.45134	1.78715	0.00012158	2.02215	up	C14522	--	--	--	--	--	--	--	--	--	--	--
pos_7514	(S)-(-)-Perillyl alcohol	31.0853	33.0179	38.4202	36.4545	20.8917	49.3839	132.707	170.346	132.186	131.694	131.065	85.2513	34.8756	130.542	3.74306	1.90422	0.000151192	2.03068	up	--	--	--	--	--	--	HMDB0003634	536-59-4	Organic compounds	Lipids and lipid-like molecules	Prenol lipids	Monoterpenoids
pos_7516	pentyl-Benzene	31.179	24.1905	34.2737	23.1089	30.5857	49.7019	142.519	177.492	132.712	136.072	120.914	93.5152	32.1733	133.871	4.16093	2.05691	0.000117121	2.04015	up	--	--	--	--	--	--	--	--	--	--	--	--
pos_7518	3(4->5)-Abeo-4,11:4,12-diepoxy-3-eudesmanol	155.927	65.467	63.3821	77.3334	98.574	154.955	201.983	133.595	264.582	254.349	264.5	289.896	102.606	234.817	2.28853	1.19442	0.00135195	1.77242	up	--	--	--	--	--	--	HMDB0032122	210106-16-4	Organic compounds	Organoheterocyclic compounds	Oxepanes	--
pos_7530	3-Hexenal	2.43172e-14	0.996108	2.43172e-14	2.43172e-14	2.43172e-14	0.541693	3.8745	6.43342	5.11046	4.80818	5.27035	1.62952	0.2563	4.52107	17.6398	4.14076	0.00103304	1.94782	up	C16310	alpha-Linolenic acid metabolism(ko00592);;Biosynthesis of secondary metabolites(ko01110)	LMFA06000003	Fatty Acyls [FA]	Fatty aldehydes [FA06]	--	HMDB0031497	4440-65-7	Organic compounds	Organic oxygen compounds	Organooxygen compounds	Carbonyl compounds
pos_7532	xi-5-Isopropyl-2(5H)-furanone	4.53431	2.36652	1.39054	1.32105	2.43172e-14	6.52294	13.6569	22.6489	15.2951	17.6493	8.7399	9.26111	2.68923	14.5419	5.40745	2.43495	0.00152577	1.83169	up	--	--	--	--	--	--	HMDB0041474	100019-33-8	Organic compounds	Organoheterocyclic compounds	Dihydrofurans	Furanones
pos_7595	Avermectin B1b aglycone	71.22	75.4257	76.7282	28.3088	47.7309	68.2538	17.6743	40.8032	34.8934	18.3089	22.5371	33.1889	61.2779	27.901	0.455319	-1.13505	0.00616951	1.66875	down	C11963	Biosynthesis of 12-, 14- and 16-membered macrolides(ko00522);;Metabolic pathways(ko01100);;Biosynthesis of secondary metabolites(ko01110)	--	--	--	--	--	--	--	--	--	--
pos_7607	DG(O-18:0/2:0/0:0)	6670.24	6811.32	9636.47	6803.11	7793.62	6615.12	28174.8	28300.8	48013.4	29219.4	45965.3	38065.7	7388.31	36289.9	4.9118	2.29625	0.000501852	2.03452	up	--	--	--	--	--	--	HMDB0011147	--	Organic compounds	Lipids and lipid-like molecules	Glycerolipids	Diradylglycerols
pos_7625	L-Lysine	36.7385	23.9198	25.7112	37.0001	19.3247	40.8664	54.3848	49.3036	74.15	72.6356	77.2984	54.363	30.5934	63.6892	2.08179	1.05783	0.000441692	1.87983	up	C00047	Lysine biosynthesis(ko00300);;Lysine degradation(ko00310);;D-Amino acid metabolism(ko00470);;Biotin metabolism(ko00780);;Tropane, piperidine and pyridine alkaloid biosynthesis(ko00960);;Aminoacyl-tRNA biosynthesis(ko00970);;Biosynthesis of various other secondary metabolites(ko00997);;Biosynthesis of plant secondary metabolites(ko01060);;Biosynthesis of alkaloids derived from ornithine, lysine an…	--	--	--	--	HMDB0000182	56-87-1	Organic compounds	Organic acids and derivatives	Carboxylic acids and derivatives	Amino acids, peptides, and analogues
pos_7708	PS(20:2(11Z,14Z)/20:3(6,8,11)-OH(5))	115.206	34.2893	42.7437	31.7435	23.1962	98.3097	141.155	151.11	189.45	173.615	188.588	158.44	57.5815	167.06	2.90128	1.53669	0.000372319	1.92459	up	--	--	--	--	--	--	HMDB0282351	--	--	--	--	--
pos_7715	Artemisiatriene	1.60911	2.43172e-14	2.43172e-14	1.24628	2.43172e-14	1.50427	8.27095	6.3043	6.46366	8.59324	8.01034	3.5712	0.72661	6.86895	9.45341	3.24084	0.000179202	1.99262	up	--	--	--	--	--	--	HMDB0041574	18383-70-5	Organic compounds	Hydrocarbons	Unsaturated hydrocarbons	Branched unsaturated hydrocarbons
pos_7718	(-)-Nopol	17.6443	10.4498	14.8005	8.53948	3.29035	25.9319	30.1226	28.0075	30.7143	30.2035	36.3983	24.373	13.4427	29.9699	2.22945	1.15669	0.00222507	1.77456	up	--	--	--	--	--	--	HMDB0030002	35836-73-8	Organic compounds	Lipids and lipid-like molecules	Prenol lipids	Monoterpenoids
pos_7745	Resiniferatoxin	21.3743	33.4506	24.7227	19.5179	12.6686	34.8999	7.74644	7.8263	7.38122	14.0175	9.08899	8.58644	24.439	9.10781	0.372675	-1.42401	0.0058217	1.77372	down	C09179	Inflammatory mediator regulation of TRP channels(ko04750)	--	--	--	--	HMDB0242596	--	Organic compounds	Lipids and lipid-like molecules	Prenol lipids	Diterpenoids
pos_7751	3,4-Dihydroxyphenyl ethanol	962.069	263.848	1590.87	594.033	1158.11	1011.06	7550.84	1228.1	4809	7944.64	4758.86	7275.54	929.999	5594.5	6.01559	2.58871	0.00602409	1.75135	up	--	--	--	--	--	--	--	--	--	--	--	--
pos_7754	Helipyrone	4905.48	1035.98	6990.19	2557.12	5704.11	4813.75	33886.9	6347.85	22612	37598.6	21541.1	34196.4	4334.44	26030.5	6.0055	2.58628	0.00557817	1.76102	up	--	--	--	--	--	--	HMDB0030742	29902-01-0	Organic compounds	Organoheterocyclic compounds	Pyrans	Pyranones and derivatives
pos_7777	Ganglioside GA2 (d18:1/18:0)	12117.1	13436.6	17522.6	8668.21	10961.3	9639.21	3545	4932.57	2497.09	3658.27	2598.57	4507.28	12057.5	3623.13	0.300487	-1.73462	0.000822672	1.92877	down	--	--	--	--	--	--	HMDB0004891	--	Organic compounds	Lipids and lipid-like molecules	Sphingolipids	Glycosphingolipids
pos_7794	Gln Arg Ile Arg	48706.5	44612.8	53988.2	34649.8	38396.5	48108.8	19409	23701.8	16582.8	20134.8	16377.6	21543.3	44743.8	19624.9	0.438606	-1.189	0.000128995	2.02782	down	--	--	--	--	--	--	--	--	--	--	--	--
pos_803	(±)-Propionylcarnitine	2801.98	2946.69	2374.55	4009.37	3450.04	2469.42	1478.94	1266.49	823.138	1569.5	753.237	2828	3008.68	1453.22	0.483009	-1.04988	0.00313902	1.71358	down	--	--	--	--	--	--	--	--	--	--	--	--
pos_805	L-Arogenate	312.952	137.767	243.384	359.863	290.502	236.112	150.574	93.3405	106.687	177.886	81.8391	156.079	263.43	127.734	0.484889	-1.04427	0.00553203	1.68182	down	C00826	Phenylalanine, tyrosine and tryptophan biosynthesis(ko00400);;Metabolic pathways(ko01100);;Biosynthesis of secondary metabolites(ko01110);;Biosynthesis of amino acids(ko01230)	--	--	--	--	HMDB0304400	--	Organic compounds	Organic acids and derivatives	Carboxylic acids and derivatives	Amino acids, peptides, and analogues
pos_8126	Methyl 4,8-decadienoate	6.40834	10.2358	9.728	7.50854	1.86005	5.37804	19.3566	24.0675	13.5544	20.4602	10.6165	16.5696	6.85313	17.4375	2.54445	1.34735	0.00177139	1.75192	up	--	--	--	--	--	--	HMDB0034708	1191-03-3	Organic compounds	Lipids and lipid-like molecules	Fatty Acyls	Fatty acid esters
pos_8127	beta-bisabolene	2.43172e-14	2.43172e-14	2.33791	2.43172e-14	1.5446	2.43172e-14	22.9184	28.1074	14.1193	16.4492	15.0617	7.19256	0.647084	17.3081	26.7478	4.74135	0.00232961	1.88849	up	C16775	Sesquiterpenoid and triterpenoid biosynthesis(ko00909)	--	--	--	--	HMDB0035992	--	Organic compounds	Lipids and lipid-like molecules	Prenol lipids	Sesquiterpenoids
pos_8166	(R)-p-Mentha-1,8-dien-10-ol	2.43172e-14	2.43172e-14	2.43172e-14	2.43172e-14	2.43172e-14	1.92134	24.6669	36.6972	26.3781	28.4475	24.2973	18.4444	0.320223	26.4886	82.7193	6.37015	0.00010741	2.08547	up	--	--	--	--	--	--	HMDB0037017	3269-90-7	Organic compounds	Lipids and lipid-like molecules	Prenol lipids	Monoterpenoids
pos_8168	6,10-dimethyl-9-methylene-undec-5E-en-2-one	3.40812	4.78158	6.49847	2.44847	4.57044	5.28756	38.1461	51.7256	39.8161	38.5661	36.892	25.1946	4.4991	38.3901	8.53283	3.09302	0.000145492	2.07505	up	--	--	LMPR0103030001	Prenol Lipids [PR]	Isoprenoids [PR01]	C15 isoprenoids (sesquiterpenes) [PR0103]	--	--	--	--	--	--
pos_8176	Octadecenoic acid	165.786	85.2371	152.803	77.825	161.236	185.211	1039.82	1462.51	985.114	1087.6	940.485	744.312	138.016	1043.31	7.55929	2.91825	0.00017618	2.05722	up	--	--	--	--	--	--	HMDB0245277	--	Organic compounds	Lipids and lipid-like molecules	Fatty Acyls	Fatty acids and conjugates
pos_8204	PS(22:2(13Z,16Z)/18:1(12Z)-2OH(9,10))	172.765	219.782	241.152	194.908	181.022	160.858	470.309	347.133	416.871	680.604	431.632	340.053	195.081	447.767	2.29529	1.19867	0.00354394	1.82145	up	--	--	--	--	--	--	HMDB0283138	--	--	--	--	--
pos_8205	Heptenal	14.3045	16.4337	22.4844	11.2639	14.4795	20.5357	37.4348	43.2539	32.9258	31.692	33.6062	27.6927	16.5836	34.4342	2.0764	1.05409	9.59071e-05	1.95248	up	--	--	--	--	--	--	--	--	--	--	--	--
pos_8226	PS(20:1(11Z)/22:0)	184.11	285.845	352.744	287.236	131.466	250.499	122.161	60.9815	57.5378	70.4893	94.386	38.7037	248.65	74.0431	0.29778	-1.74768	0.00197859	1.84465	down	--	--	LMGP03010553	Glycerophospholipids [GP]	Glycerophosphoserines [GP03]	Diacylglycerophosphoserines [GP0301]	HMDB0112558	--	Organic compounds	Lipids and lipid-like molecules	Glycerophospholipids	Glycerophosphoserines
pos_824	Indoleacetaldehyde	19391.9	27379.5	15826.5	2325.42	20830.3	21191.5	40155.7	59651.4	41092.6	56078	39334.7	67376.4	17824.2	50614.8	2.83967	1.50572	0.000396892	1.85859	up	C00637	Tryptophan metabolism(ko00380);;Metabolic pathways(ko01100)	--	--	--	--	HMDB0001190	2591-98-2	Organic compounds	Organoheterocyclic compounds	Indoles and derivatives	Indoles
pos_8439	(7b,10a)-3-Hydroxy-1,3,5-cadinatrien-9-one	3.32928	2.43172e-14	2.36602	2.43172e-14	3.08812	0.958917	8.57407	24.786	12.1229	10.6563	9.45468	7.24995	1.62372	12.1406	7.47704	2.90247	0.00923138	1.70455	up	--	--	--	--	--	--	HMDB0040981	155662-80-9	Organic compounds	Lipids and lipid-like molecules	Prenol lipids	Sesquiterpenoids
pos_853	4-Methyl-5-thiazoleethanol	95.8574	101.884	79.2546	147.763	99.6208	99.4016	41.5157	44.315	26.1534	60.0135	25.7797	68.8087	103.964	44.431	0.427371	-1.22644	0.000615278	1.86873	down	--	--	--	--	--	--	HMDB0032985	137-00-8	Organic compounds	Organoheterocyclic compounds	Azoles	Thiazoles
pos_8544	Dihydroclavaminic acid	46.3555	54.1044	73.905	55.8322	18.1053	70.1166	45.0311	12.187	12.3002	17.8523	7.26523	4.03648	53.0698	16.4454	0.309882	-1.69021	0.00548248	1.65668	down	C06659	Clavulanic acid biosynthesis(ko00331);;Metabolic pathways(ko01100);;Biosynthesis of secondary metabolites(ko01110)	--	--	--	--	--	--	--	--	--	--
pos_855	(R)-2-Methylimino-1-phenylpropan-1-ol	22.5269	23.8653	18.5686	37.9345	25.8667	29.6113	10.974	1.00957	1.45492	8.85151	2.43172e-14	9.52858	26.3955	5.30309	0.200908	-2.31539	0.00014897	1.95802	down	C04351	Biosynthesis of various alkaloids(ko00996);;Metabolic pathways(ko01100);;Biosynthesis of secondary metabolites(ko01110)	--	--	--	--	--	--	--	--	--	--
pos_857	urea acetate	236.5	208.728	175.547	328.597	228.34	206.253	105.642	95.4787	76.3629	134.464	69.7565	126.017	230.661	101.287	0.439116	-1.18733	0.000855908	1.89374	down	--	--	--	--	--	--	HMDB0259713	--	Organic compounds	Organic acids and derivatives	Carboxylic acids and derivatives	Carboxylic acid derivatives
pos_858	4-formyl Indole	810.589	917.766	689.86	1352.08	911.079	779.565	379.09	213.324	251.644	448.919	253.998	476.624	910.156	337.267	0.370559	-1.43222	0.000884417	1.89258	down	--	--	--	--	--	--	--	--	--	--	--	--
pos_859	(3E)-3-[(1R,5R,6S)-5-Hydroxy-7-oxabicyclo[4.1.0]heptan-2-ylidene]-2-oxopropanoate	3.21296	5.55162	2.41194	5.80479	4.1456	4.0601	1.25915	2.43172e-14	0.247822	0.392847	2.43172e-14	0.58847	4.19784	0.414715	0.0987925	-3.33945	0.00046341	1.98171	down	C21086	Biosynthesis of various antibiotics(ko00998);;Metabolic pathways(ko01100);;Biosynthesis of secondary metabolites(ko01110)	--	--	--	--	--	--	--	--	--	--
pos_860	5-Hydroxyindoleacetic acid	2148.19	2083.81	1594.87	3380.75	2308.33	1909.55	963.206	587.817	649.22	1185.39	658.467	1310.81	2237.58	892.486	0.398862	-1.32604	0.00165727	1.83345	down	--	--	--	--	--	--	HMDB0000763	54-16-0	Organic compounds	Organoheterocyclic compounds	Indoles and derivatives	Indolyl carboxylic acids and derivatives
pos_866	Imidazoleacetic acid	123.416	149.168	101.349	155.637	170.033	106.892	50.4172	61.6823	47.1725	58.3836	48.9767	91.3442	134.416	59.6628	0.443867	-1.1718	0.000464105	1.90112	down	C02835	Histidine metabolism(ko00340);;Metabolic pathways(ko01100)	--	--	--	--	HMDB0002024	645-65-8	Organic compounds	Organoheterocyclic compounds	Azoles	Imidazoles
pos_8706	18-hydroxyoleate	23.9398	40.7735	71.5608	20.9915	17.5594	32.2093	89.5947	92.7597	108.096	80.2058	101.571	61.8021	34.5057	89.005	2.57943	1.36705	0.000481079	1.88289	up	C19616	Cutin, suberine and wax biosynthesis(ko00073)	--	--	--	--	HMDB0304033	--	Organic compounds	Lipids and lipid-like molecules	Fatty Acyls	Fatty acids and conjugates
pos_8735	Terbutryn	18.38	20.3268	12.7347	14.7981	5.69687	16.3412	4.70824	5.00668	3.92182	7.06799	4.91197	2.69533	14.713	4.71867	0.320715	-1.64063	0.00417416	1.82322	down	C18811	--	--	--	--	--	HMDB0258830	--	Organic compounds	Organoheterocyclic compounds	Triazines	1,3,5-triazines
pos_8784	4-[5]-ladderane-butanoic acid	11.7258	8.81602	5.4199	6.22245	9.21389	8.92266	35.9279	33.164	23.3418	32.698	28.5504	16.6482	8.38679	28.3884	3.38489	1.75911	0.000661076	1.9409	up	--	--	LMFA01140011	Fatty Acyls [FA]	Fatty Acids and Conjugates [FA01]	Carbocyclic fatty acids [FA0114]	--	--	--	--	--	--
pos_880	N-(1-Deoxy-1-fructosyl)phenylalanine	2102.11	2343.25	1037.7	2133.68	3646.38	1304.28	842.918	310.982	353.081	429.037	321.792	276.474	2094.57	422.38	0.201655	-2.31004	0.00583962	1.7481	down	--	--	--	--	--	--	HMDB0037846	87251-83-0	Organic compounds	Organic acids and derivatives	Carboxylic acids and derivatives	Amino acids, peptides, and analogues
pos_8843	O-Desmethylverapamil (D-702)	1.90467	2.43172e-14	2.43172e-14	2.43172e-14	0.238374	0.109785	6.688	5.87293	8.97299	3.03773	4.20846	3.70701	0.375472	5.41452	14.4206	3.85006	0.00173627	1.88629	up	--	--	--	--	--	--	HMDB0013961	--	Organic compounds	Benzenoids	Benzene and substituted derivatives	Phenylbutylamines
pos_8854	17beta-Hydroxy-5alpha-androst-2-ene-2-carboxaldehyde	3055.41	2043.39	3335.42	1495.54	3166.82	2452.99	8870.7	11269	8601.06	9355.31	9754.66	7595.87	2591.59	9241.1	3.5658	1.83423	3.02022e-06	2.1007	up	C15017	--	--	--	--	--	--	--	--	--	--	--
pos_8903	2-Aminoheptanedioic acid	12.8699	12.1419	18.8955	5.03488	34.8206	4.42161	30.6115	50.4871	61.237	27.5167	55.896	46.0474	14.6974	45.2993	3.08213	1.62393	0.00183489	1.79235	up	--	--	--	--	--	--	HMDB0034252	3721-85-5	Organic compounds	Organic acids and derivatives	Carboxylic acids and derivatives	Amino acids, peptides, and analogues
pos_8922	Alfaprostolum	686.649	810.857	3493.12	3117.3	853.98	661.634	2029.05	6839.07	5763.21	6170.5	2930.06	7607.9	1603.92	5223.3	3.25658	1.70336	0.00895454	1.60989	up	--	--	--	--	--	--	HMDB0248132	--	Organic compounds	Lipids and lipid-like molecules	Fatty Acyls	Fatty acid esters
pos_8928	alpha-Pinene	114.937	84.0689	152.41	59.7224	122.588	117.702	229.303	325.523	243.721	240.49	277.42	192.003	108.571	251.41	2.31562	1.2114	0.000145503	1.95842	up	C09880	Limonene and pinene degradation(ko00903);;Biosynthesis of secondary metabolites(ko01110)	--	--	--	--	HMDB0006525	7785-70-8	Organic compounds	Lipids and lipid-like molecules	Prenol lipids	Monoterpenoids
pos_8932	Pinolenic Acid	7842.03	2979.73	8304.46	2380.55	8142.67	7036.44	16811.7	26390.4	17473.7	17174.7	19461.2	14499	6114.31	18635.1	3.04779	1.60776	0.000183079	1.95065	up	--	--	LMFA01030344	Fatty Acyls [FA]	Fatty Acids and Conjugates [FA01]	Unsaturated fatty acids [FA0103]	HMDB0256562	--	Organic compounds	Lipids and lipid-like molecules	Fatty Acyls	Lineolic acids and derivatives
pos_8955	Tricycloekasantal	48.6967	11.9909	50.3407	13.067	46.4025	48.4016	73.8289	92.2908	63.2425	71.1576	80.7684	62.8846	36.4833	74.0288	2.02912	1.02085	0.0026957	1.75069	up	--	--	--	--	--	--	HMDB0031194	16933-18-9	Organic compounds	Lipids and lipid-like molecules	Prenol lipids	Monoterpenoids
pos_8993	N-(6-Aminohexanoyl)-6-aminohexanoate	40.7777	29.7658	43.8818	36.0318	28.6733	37.5356	20.6953	21.7092	17.1673	15.9325	13.5014	14.0886	36.111	17.1824	0.475822	-1.07151	0.000156583	1.96574	down	C01255	Caprolactam degradation(ko00930);;Microbial metabolism in diverse environments(ko01120)	--	--	--	--	--	--	--	--	--	--
pos_8995	Kanosamine 6-phosphate	9.06609	2.43172e-14	16.9769	2.43172e-14	16.656	10.8272	33.5805	42.1459	41.934	32.8628	41.9088	38.1718	8.92104	38.434	4.30824	2.1071	3.57956e-05	2.05434	up	C12213	Biosynthesis of various antibiotics(ko00998);;Biosynthesis of ansamycins(ko01051);;Metabolic pathways(ko01100);;Biosynthesis of secondary metabolites(ko01110)	--	--	--	--	--	--	--	--	--	--
pos_9099	Imazamethabenz-methyl	4.83349	3.95663	3.60565	2.96051	0.263212	4.41299	0.662375	0.14217	0.0355809	2.43172e-14	0.076313	0.0384799	3.33875	0.159153	0.0476685	-4.39082	0.00476706	1.83617	down	C11083	--	--	--	--	--	HMDB0034913	81405-85-8	Organic compounds	Benzenoids	Benzene and substituted derivatives	Benzoic acids and derivatives
pos_9134	Cyclooctat-9-ene-5,7-diol	1836.08	637.895	1374.27	1082.87	1685.17	1336	5274.65	5970.78	3389.07	5357.01	3690.13	3937.83	1325.38	4603.25	3.47315	1.79624	0.000275959	1.96822	up	C21978	Biosynthesis of various other secondary metabolites(ko00997);;Metabolic pathways(ko01100);;Biosynthesis of secondary metabolites(ko01110)	--	--	--	--	--	--	--	--	--	--
pos_9144	IPC 18:0;3/26:0;0	260.946	545.634	734.977	395.485	421.843	590.184	315.487	214.425	199.734	134.268	326.877	134.043	491.512	220.806	0.449238	-1.15445	0.0085668	1.60872	down	--	--	--	--	--	--	--	--	--	--	--	--
pos_9145	Tetradecanol	54.4041	30.5239	64.7095	28.4899	74.3581	27.0561	180.576	234.284	159.108	153.105	213.807	166.779	46.5903	184.61	3.96241	1.98638	1.57075e-05	2.05222	up	--	--	--	--	--	--	HMDB0011638	112-72-1	Organic compounds	Lipids and lipid-like molecules	Fatty Acyls	Fatty alcohols
pos_9153	PC(16:0/22:5(4Z,7Z,10Z,13Z,16Z))	584.715	638.845	2365.65	2015.28	737.246	601.561	1709.74	6397.05	4735.1	5320.11	2147.43	6394.92	1157.22	4450.73	3.84606	1.94338	0.00934999	1.65156	up	--	--	LMGP01010645	Glycerophospholipids [GP]	Glycerophosphocholines [GP01]	Diacylglycerophosphocholines [GP0101]	HMDB0007989	--	Organic compounds	Lipids and lipid-like molecules	Glycerophospholipids	Glycerophosphocholines
pos_9168	(-)-Malyngolide	745.291	856.091	940.704	737.941	557.498	907.561	1567.85	2464.35	1449.69	1330.74	1664.54	1272.76	790.847	1624.99	2.05475	1.03896	0.0042295	1.76743	up	--	--	--	--	--	--	--	--	--	--	--	--
pos_9270	SM(d18:2(4E,14Z)/18:1(12Z)-2OH(9,10))	2648.29	1132.51	1129.9	927.798	2372.05	1150.38	5322.54	11536.6	8103.73	6392.23	4982.68	9279.26	1560.16	7602.84	4.87313	2.28485	0.00148489	1.89518	up	--	--	--	--	--	--	HMDB0290583	--	--	--	--	--
pos_931	2-Pentylthiophene	42.1793	60.6553	52.5107	46.1852	61.0704	61.1361	33.0235	15.1001	18.9321	11.1243	21.8508	3.16321	53.9562	17.199	0.318759	-1.64946	5.27311e-05	1.96821	down	--	--	--	--	--	--	HMDB0040240	4861-58-9	Organic compounds	Organoheterocyclic compounds	Heteroaromatic compounds	--
pos_9398	Jujuboside B	23.5359	57.8306	29.7756	27.0782	23.2652	41.5252	7.58271	18.51	13.658	0.0552862	9.87631	1.07213	33.8351	8.45907	0.250008	-1.99995	0.00404112	1.72579	down	C17832	--	--	--	--	--	HMDB0035745	55466-05-2	Organic compounds	Lipids and lipid-like molecules	Prenol lipids	Triterpenoids
pos_9423	9,12-Octadecadiene, (E,E)-	30.4085	47.7854	65.3977	44.4511	26.5249	66.1883	24.759	14.6495	18.7681	23.5927	18.4848	0.600279	46.7927	16.8091	0.359224	-1.47704	0.00524676	1.68317	down	--	--	--	--	--	--	HMDB0247621	--	Organic compounds	Hydrocarbons	Unsaturated hydrocarbons	Olefins
pos_9482	Tyramine	3.44278	3.55322	5.51192	6.44112	4.57809	8.05111	2.43172e-14	0.165446	1.12886	2.43172e-14	3.06072	2.43172e-14	5.26304	0.725839	0.137913	-2.85817	0.000648861	1.84138	down	C00483	Tyrosine metabolism(ko00350);;Methane metabolism(ko00680);;Isoquinoline alkaloid biosynthesis(ko00950);;Biosynthesis of plant secondary metabolites(ko01060);;Biosynthesis of alkaloids derived from shikimate pathway(ko01063);;Metabolic pathways(ko01100);;Biosynthesis of secondary metabolites(ko01110);;Biosynthesis of cofactors(ko01240);;Neuroactive ligand-receptor interaction(ko04080);;Protein dig…	--	--	--	--	HMDB0000306	51-67-2	Organic compounds	Benzenoids	Benzene and substituted derivatives	Phenethylamines
pos_9517	DG(17:0/PGE1/0:0)	8003.79	27875.6	18418.4	14101.1	21049	19760	8783.19	3674.24	5784.06	3284.89	15936.8	4596.25	18201.3	7009.91	0.385132	-1.37658	0.00881278	1.57033	down	--	--	--	--	--	--	HMDB0295791	--	--	--	--	--
pos_952	PE(16:0/18:1(12Z)-2OH(9,10))	9986.54	6215.66	7262.12	5453.45	12631	7179.56	24205.7	30373.9	26830.2	15456.4	21656	14988.9	8121.39	22251.8	2.73991	1.45413	0.00142948	1.87652	up	--	--	--	--	--	--	HMDB0260936	--	--	--	--	--
pos_9523	PG(16:1(9Z)/17:0)	8254.98	3813.48	4093.59	3274.15	8283.81	4044.06	10428.4	24500.4	19050.6	15506.5	8343.35	13233.9	5294.01	15177.2	2.86686	1.51947	0.00762442	1.69454	up	--	--	LMGP04010208	Glycerophospholipids [GP]	Glycerophosphoglycerols [GP04]	Diacylglycerophosphoglycerols [GP0401]	--	--	--	--	--	--
pos_9533	CE(LTE4)	3490.12	2732.03	9511.76	6353.03	3329.25	3217.95	10935.7	17085.7	13187.3	18563.8	13631.6	19362.7	4772.36	15461.2	3.23973	1.69587	0.00014163	1.93291	up	--	--	--	--	--	--	HMDB0290218	--	--	--	--	--
pos_9571	6S,9R-Dihydroxy-4,7E-megastigmadien-3-one 9-[apiosyl-(1->6)-glucoside]	124.466	12.3191	36.5006	47.0809	156.785	56.711	644.434	494.099	600.456	251.482	1120.23	473.187	72.3103	597.315	8.26044	3.04622	0.00624199	1.76848	up	--	--	--	--	--	--	HMDB0029773	--	Organic compounds	Lipids and lipid-like molecules	Fatty Acyls	Fatty acyl glycosides
pos_9632	Isoleucylhydroxyproline	73.422	141.038	179.816	151.648	67.78	153.722	58.4746	26.3692	22.3035	21.4045	46.8693	18.0564	127.904	32.2463	0.252112	-1.98786	0.0027572	1.81846	down	--	--	--	--	--	--	HMDB0028908	90965-80-3	Organic compounds	Organic acids and derivatives	Carboxylic acids and derivatives	Amino acids, peptides, and analogues
pos_964	PC(16:1(9Z)/22:4(7Z,10Z,13Z,16Z))	9576.97	8229.79	38893.5	17730.2	9965.27	10720.8	37936.9	83714.2	55214.3	85984	39912.2	98771	15852.8	66922.1	4.22148	2.07775	0.00322224	1.76067	up	--	--	LMGP01011497	Glycerophospholipids [GP]	Glycerophosphocholines [GP01]	Diacylglycerophosphocholines [GP0101]	HMDB0008021	--	Organic compounds	Lipids and lipid-like molecules	Glycerophospholipids	Glycerophosphocholines
pos_9652	(-)-(Z)-Tetrahydro-6-(2-pentenyl)-2H-pyran-2-one	558.823	927.705	1173.31	1262.75	530.449	1060.34	417.804	322.764	363.955	384.801	367.078	347.837	918.897	367.373	0.399798	-1.32266	0.00720676	1.75799	down	--	--	--	--	--	--	HMDB0033700	25524-95-2	Organic compounds	Organoheterocyclic compounds	Lactones	Delta valerolactones
pos_9708	Mepirizole	71.1731	58.9285	68.1185	76.3167	60.5238	113.259	56.7179	37.7218	31.9559	9.96511	43.5188	24.0275	74.7199	33.9845	0.454825	-1.13662	0.00328666	1.7074	down	--	--	--	--	--	--	HMDB0254454	--	Organic compounds	Organic oxygen compounds	Organooxygen compounds	Ethers
pos_975	Nopalinic acid	441.69	207.71	430.17	198.711	484.354	432.91	725.801	819.662	804.928	750.243	825.111	830.28	365.924	792.671	2.16622	1.11518	0.000212382	2.02514	up	C01683	--	--	--	--	--	HMDB0029437	63409-16-5	Organic compounds	Organic acids and derivatives	Carboxylic acids and derivatives	Amino acids, peptides, and analogues
pos_9871	PC(18:1(11Z)/20:4(8Z,11Z,14Z,17Z))	3124.75	2800.26	12750.7	8427.57	3212.15	3446.22	10276.9	21502.7	14107.8	24529.9	11661.3	27219.8	5626.95	18216.4	3.23735	1.69481	0.00567276	1.65827	up	--	--	LMGP01012157	Glycerophospholipids [GP]	Glycerophosphocholines [GP01]	Diacylglycerophosphocholines [GP0101]	HMDB0008082	--	Organic compounds	Lipids and lipid-like molecules	Glycerophospholipids	Glycerophosphocholines
pos_9890	Benzyl gentiobioside	32.6986	18.9334	12.9269	18.6899	49.9789	48.401	108.561	84.7664	63.2906	49.1637	112.642	76.428	30.2715	82.4753	2.72452	1.446	0.00221382	1.7356	up	--	--	--	--	--	--	HMDB0041515	56775-64-5	Organic compounds	Organic oxygen compounds	Organooxygen compounds	Carbohydrates and carbohydrate conjugates
pos_9986	ethylacetimidate	193.551	364.834	376.211	289.753	235.314	378.078	228.194	128.814	129.029	108.656	191.93	89.9234	306.29	146.091	0.476969	-1.06803	0.00280893	1.73084	down	--	--	--	--	--	--	--	--	--	--	--	--

## Sheet: X1.5Y_vs_X3.5Y
#ID	name	X15Y2	X15Y1	X15Y4	X15Y3	X15Y5	X15Y6	X35Y2	X35Y1	X35Y4	X35Y3	X35Y6	X35Y5	X15Y_Mean	X35Y_Mean	Fold_change	log2FC	Pvalue	VIP	regulated	KEGG_annotation	KEGG_pathway_annotation	LM_ID(lipidmaps)	CATEGORY(lipidmaps)	MAIN_CLASS(lipidmaps)	SUB_CLASS	HMDB_ID	CAS	kingdom(HMDB)	super_class(HMDB)	HMDB_taxonomy	sub_class(HMDB)
neg_11319	N-Stearoyl Tryptophan	7.16956	51.6248	21.0342	141.604	59.3016	69.5171	208.257	328.184	193.458	137.046	118.514	132.706	58.3751	186.361	3.19247	1.67467	0.00855639	1.77925	up	--	--	LMFA08020097	Fatty Acyls [FA]	Fatty amides [FA08]	N-acyl amines [FA0802]	HMDB0241951	--	Organic compounds	Organic acids and derivatives	Carboxylic acids and derivatives	Amino acids, peptides, and analogues
neg_2305	PE(20:0/20:4(8Z,11Z,14Z,17Z)-2OH(5S,6R))	13334.9	6110.42	4908.05	9502.29	4884.97	9011.45	2055.57	5641.28	2770.54	1204.38	3884.74	662.784	7958.68	2703.21	0.339656	-1.55785	0.00959777	1.84018	down	--	--	--	--	--	--	HMDB0261892	--	--	--	--	--
neg_6285	Wyeronic acid	268.118	270.376	466.301	385.355	438.774	414.358	1037.14	1255.37	1493.21	1780.63	893.614	425.892	373.88	1147.64	3.06955	1.61803	0.00983509	1.84834	up	--	--	--	--	--	--	HMDB0039141	117783-52-5	Organic compounds	Lipids and lipid-like molecules	Fatty Acyls	Fatty acids and conjugates
neg_6653	2-Ethoxy-6(5-tetrazolyl)xanthone	41.7653	43.2315	125.986	87.6611	104.171	28.7363	352.248	125.616	187.063	192.47	296.059	285.521	71.9252	239.829	3.33443	1.73744	0.00309375	2.04086	up	--	--	--	--	--	--	HMDB0247563	--	Organic compounds	Organoheterocyclic compounds	Benzopyrans	1-benzopyrans
pos_1120	LysoPE(0:0/22:5(7Z,10Z,13Z,16Z,19Z))	78.9424	49.3425	68.3608	36.1297	51.1808	82.8838	2.31357	11.6155	12.2925	7.6427	34.2391	12.5822	61.14	13.4476	0.219947	-2.18477	0.000583701	2.10846	down	--	--	--	--	--	--	HMDB0011495	--	Organic compounds	Lipids and lipid-like molecules	Glycerophospholipids	Glycerophosphoethanolamines
pos_1176	Angiotensin (1-5)	2966.93	3066.72	2608.51	2646.89	2079.44	2578.25	398.928	614.952	179.084	1712.95	1501.8	90.7012	2657.79	749.737	0.28209	-1.82577	0.000428032	2.23816	down	C15852	Renin-angiotensin system(ko04614)	--	--	--	--	--	--	--	--	--	--
pos_1268	Deferoxamine	555.796	124.677	174.548	57.1007	261.378	134.167	596.163	724.383	655.696	376.082	687.145	676.321	217.944	619.298	2.84155	1.50668	0.00150248	2.0375	up	C06940	--	LMFA08020169	Fatty Acyls [FA]	Fatty amides [FA08]	N-acyl amines [FA0802]	HMDB0014884	70-51-9	Organic compounds	Organic acids and derivatives	Carboxylic acids and derivatives	Carboxylic acid derivatives
pos_1276	Axerophthene	3439.17	1277.64	1285.91	1236.01	3085.18	1078.95	7466.34	5367.34	6792.78	3305.74	2654.43	5354.08	1900.48	5156.78	2.71342	1.44011	0.00633583	1.89587	up	--	--	LMPR0104020002	Prenol Lipids [PR]	Isoprenoids [PR01]	C20 isoprenoids (diterpenes) [PR0104]	--	--	--	--	--	--
pos_1357	Geranylgeraniol	1376.85	325.155	485.61	360.309	1084.42	360.693	6996.4	2251.46	3498.98	4155.2	3955.37	4503.34	665.506	4226.79	6.35124	2.66704	0.00190984	2.13227	up	C09094	Diterpenoid biosynthesis(ko00904);;Biosynthesis of secondary metabolites(ko01110)	LMPR0104010009	Prenol Lipids [PR]	Isoprenoids [PR01]	C20 isoprenoids (diterpenes) [PR0104]	--	--	--	--	--	--
pos_1421	Austalide G	724.308	622.35	646.422	502.787	1104.08	938.29	245.667	175.208	203.743	512.606	668.75	383.9	756.373	364.979	0.482539	-1.05128	0.00919895	1.69154	down	--	--	--	--	--	--	HMDB0030154	96817-09-3	Organic compounds	Organoheterocyclic compounds	Benzopyrans	1-benzopyrans
pos_1458	Mauritine A	155.601	132.982	118.408	127.215	90.9049	140.441	41.6099	43.1287	26.8911	55.214	75.3703	57.5136	127.592	49.9546	0.391518	-1.35285	5.9181e-05	2.25791	down	--	--	--	--	--	--	HMDB0029338	38478-72-7	Organic compounds	Organic acids and derivatives	Carboxylic acids and derivatives	Amino acids, peptides, and analogues
pos_1495	Araliacerebroside	68548.6	68926.8	55213.8	24198.3	43652.3	20586.7	5053.99	8474.36	5191.68	21497.6	14816.7	5477.13	46854.4	10085.3	0.215246	-2.21594	0.00669721	1.99076	down	--	--	--	--	--	--	HMDB0033621	--	Organic compounds	Lipids and lipid-like molecules	Sphingolipids	Glycosphingolipids
pos_1503	PS(22:0/22:5(7Z,10Z,13Z,16Z,19Z))	22450.1	7078.23	5896.98	14352.9	26014.1	15458.2	34156.9	27438.4	19753.4	31050.7	36079.1	42071.8	15208.4	31758.4	2.08821	1.06227	0.00448028	1.9288	up	--	--	--	--	--	--	HMDB0112732	--	Organic compounds	Lipids and lipid-like molecules	Glycerophospholipids	Glycerophosphoserines
pos_153	Myo-inositol trispyrophosphate	48.3953	41.4437	34.4771	57.1515	32.7537	37.3596	8.43698	10.3621	10.0467	14.8716	30.3886	36.0557	41.9302	18.3603	0.437878	-1.1914	0.00366005	1.87266	down	--	--	--	--	--	--	HMDB0259418	--	Organic compounds	Organic oxygen compounds	Organooxygen compounds	Alcohols and polyols
pos_1676	Toxin T2 tetrol	152686	93696.4	193473	224431	200559	104393	40268.8	29675.1	32758.4	46506.5	13576.6	37387.8	161540	33362.2	0.206526	-2.2756	0.00172903	2.12782	down	--	--	--	--	--	--	HMDB0036159	34114-99-3	Organic compounds	Lipids and lipid-like molecules	Prenol lipids	Sesquiterpenoids
pos_1679	Melilotigenin	132.763	32.4437	30.9479	18.5659	125.447	38.198	241.475	226.199	267.374	106.123	98.2594	193.4	63.0609	188.805	2.99401	1.58208	0.00659457	1.86236	up	--	--	--	--	--	--	HMDB0038737	114702-59-9	Organic compounds	Lipids and lipid-like molecules	Prenol lipids	Triterpenoids
pos_1685	PE(20:2(11Z,14Z)/22:0)	6739.58	9967.99	5843.78	7453.02	3571.42	8944.13	2375.08	3956.42	3390.86	2658.04	2346.14	1564.42	7086.65	2715.16	0.383137	-1.38407	0.00394037	2.06751	down	--	--	LMGP02010897	Glycerophospholipids [GP]	Glycerophosphoethanolamines [GP02]	Diacylglycerophosphoethanolamines [GP0201]	HMDB0009303	--	Organic compounds	Lipids and lipid-like molecules	Glycerophospholipids	Glycerophosphoethanolamines
pos_1699	Anserine	177.496	105.834	285.483	346.061	293.528	136.192	11.543	2.37397	2.43172e-14	13.1795	2.43172e-14	11.3531	224.099	6.40828	0.0285957	-5.12806	0.00271477	2.09878	down	C01262	Histidine metabolism(ko00340);;beta-Alanine metabolism(ko00410);;Metabolic pathways(ko01100)	--	--	--	--	HMDB0000194	584-85-0	Organic compounds	Organic acids and derivatives	Peptidomimetics	Hybrid peptides
pos_1712	2-Aminovalienone	1229.14	757.214	611.956	813.138	603.697	657.168	315.226	254.027	244.96	481.152	286.744	171.391	778.72	292.25	0.375296	-1.4139	0.00252078	2.08546	down	C21248	Acarbose and validamycin biosynthesis(ko00525);;Biosynthesis of secondary metabolites(ko01110)	--	--	--	--	--	--	--	--	--	--
pos_1716	Avermectin B1a aglycone	2151.04	1440.54	2509.86	2836.9	2545.26	1718.24	866.554	612.788	740.463	1572.18	546.955	849.427	2200.31	864.727	0.393003	-1.34739	0.000737004	2.07524	down	C11979	Biosynthesis of 12-, 14- and 16-membered macrolides(ko00522);;Metabolic pathways(ko01100);;Biosynthesis of secondary metabolites(ko01110)	--	--	--	--	--	--	--	--	--	--
pos_1743	PC(16:0/22:6(4Z,7Z,10Z,13Z,16Z,19Z))	6633.4	11809.6	6785.28	8886.63	3622.08	8217.45	1801.93	5233.03	3466.47	2361.85	1908.66	1498.72	7659.08	2711.78	0.35406	-1.49793	0.00483261	1.99878	down	--	--	LMGP01012137	Glycerophospholipids [GP]	Glycerophosphocholines [GP01]	Diacylglycerophosphocholines [GP0101]	HMDB0007991	--	Organic compounds	Lipids and lipid-like molecules	Glycerophospholipids	Glycerophosphocholines
pos_1812	1,2-O-Isopropylidene-D-glucofuranose	72.3236	59.5672	41.3427	121.047	41.6999	90.8277	28.3783	21.0377	5.49185	14.3141	13.2998	24.0593	71.1346	17.7635	0.249717	-2.00164	0.00712942	1.95857	down	--	--	--	--	--	--	HMDB0242729	--	Organic compounds	Organic oxygen compounds	Organooxygen compounds	Ethers
pos_1814	4-Alanylaminoantipyrine	28972.9	31342.4	16574.3	40417.4	17694.4	45294.4	10741.2	10174.4	5220.28	8086.41	9429.73	12927.2	30049.3	9429.87	0.313813	-1.67202	0.00663793	1.98101	down	--	--	--	--	--	--	HMDB0246333	--	Organic compounds	Organic acids and derivatives	Carboxylic acids and derivatives	Amino acids, peptides, and analogues
pos_1858	Cer(d18:1/22:6(4Z,8Z,10Z,13Z,16Z,19Z)-OH(7))	675.173	173.685	318.812	343.993	479.212	358.489	1440.32	1520.35	1704.24	239.629	2008.35	2184.78	391.561	1516.28	3.8724	1.95323	0.00918507	1.98589	up	--	--	--	--	--	--	HMDB0290032	--	--	--	--	--
pos_2278	Ggstop	35.1888	97.2487	27.5128	130.67	24.2072	69.0806	270.031	460.553	387.47	378.247	299.591	39.2265	63.9847	305.853	4.78009	2.25704	0.00873111	1.8156	up	--	--	--	--	--	--	HMDB0252708	--	Organic compounds	Organic acids and derivatives	Carboxylic acids and derivatives	Amino acids, peptides, and analogues
pos_2451	3-Hydroxybenzaldehyde	1164.14	1299.21	607.173	1341.02	568.6	2517.5	4456.45	4635.42	4639.27	4494.58	2792.15	2874.36	1249.61	3982.04	3.18663	1.67203	0.000191395	2.12039	up	C03067	Toluene degradation(ko00623);;Microbial metabolism in diverse environments(ko01120);;Degradation of aromatic compounds(ko01220)	--	--	--	--	--	--	--	--	--	--
pos_2461	Aflatoxin ExB2	83.6614	124.938	25.568	160.074	11.5622	499.974	1391.25	1167.77	1418.09	1212.3	803.193	809.566	150.963	1133.69	7.50976	2.90877	5.02975e-05	2.23445	up	--	--	--	--	--	--	HMDB0038805	23402-20-2	Organic compounds	Phenylpropanoids and polyketides	Coumarins and derivatives	Furanocoumarins
pos_2462	dIDP	964.678	1057.95	362.664	1147.26	262.517	3751.11	9834.58	7962.59	10473.7	9765.31	4729.75	5177.43	1257.7	7990.56	6.35333	2.66751	0.000490074	2.12843	up	C01344	Purine metabolism(ko00230);;Nucleotide metabolism(ko01232)	--	--	--	--	HMDB0003536	26575-15-5	Organic compounds	Nucleosides, nucleotides, and analogues	Purine nucleotides	Purine deoxyribonucleotides
pos_2472	Benzene	69.1611	67.6117	35.5638	81.7383	34.0533	150.222	284.095	321.448	311.8	290.787	162.851	143.282	73.0584	252.377	3.45446	1.78846	0.00128624	2.01512	up	C01407	Chlorocyclohexane and chlorobenzene degradation(ko00361);;Benzoate degradation(ko00362);;Metabolic pathways(ko01100);;Microbial metabolism in diverse environments(ko01120);;Degradation of aromatic compounds(ko01220);;Chemical carcinogenesis - reactive oxygen species(ko05208)	--	--	--	--	HMDB0001505	71-43-2	Organic compounds	Benzenoids	Benzene and substituted derivatives	--
pos_2477	5-Hydroxyconiferyl alcohol	68.402	74.2413	42.1189	74.6091	27.2842	114.006	157.256	202.521	174.038	182.707	116.103	93.1092	66.7769	154.289	2.31051	1.20821	0.00238699	1.88085	up	C12205	Phenylpropanoid biosynthesis(ko00940);;Biosynthesis of secondary metabolites(ko01110)	--	--	--	--	HMDB0060398	--	Organic compounds	Benzenoids	Phenols	Methoxyphenols
pos_2485	Coniferyl aldehyde	3.07345	2.39926	2.43172e-14	4.00703	2.43172e-14	13.1716	20.4994	24.5442	21.3008	17.9376	8.10067	20.2854	3.77522	18.778	4.97402	2.31441	0.000641551	2.06256	up	C02666	Phenylpropanoid biosynthesis(ko00940);;Biosynthesis of phenylpropanoids(ko01061);;Metabolic pathways(ko01100);;Biosynthesis of secondary metabolites(ko01110)	--	--	--	--	HMDB0141782	20649-42-7	Organic compounds	Benzenoids	Phenols	Methoxyphenols
pos_2676	4-(Methylthio)-2-butanol	2.43172e-14	5.56642	3.57319	2.43172e-14	1.71859	4.03691	6.0752	8.65992	5.82009	7.52347	10.4937	5.37528	2.48252	7.32461	2.95047	1.56095	0.00292801	1.87681	up	--	--	--	--	--	--	HMDB0041476	13296-23-6	Organic compounds	Organic oxygen compounds	Organooxygen compounds	Alcohols and polyols
pos_2690	3-Methoxy-4-hydroxyphenylacetaldehyde	15.617	21.0401	16.2557	16.2851	17.9277	41.3398	127.399	119.651	146.932	111.384	64.9891	50.0898	21.4109	103.408	4.82967	2.27192	0.00247873	2.05405	up	C05581	Tyrosine metabolism(ko00350);;Metabolic pathways(ko01100)	--	--	--	--	HMDB0005175	5703-24-2	Organic compounds	Benzenoids	Phenols	Methoxyphenols
pos_2701	3-(5'-methylthio)pentylmalate	2.43172e-14	19.2412	13.8546	2.43172e-14	14.2823	23.496	24.4486	36.2004	33.7923	27.9496	30.3499	16.6895	11.8124	28.2384	2.39058	1.25736	0.00864353	1.76298	up	C17223	Glucosinolate biosynthesis(ko00966);;2-Oxocarboxylic acid metabolism(ko01210)	--	--	--	--	HMDB0304110	--	Organic compounds	Organic acids and derivatives	Hydroxy acids and derivatives	Medium-chain hydroxy acids and derivatives
pos_2763	(S)-Nerolidol 3-O-[a-L-Rhamnopyranosyl-(1->4)-a-L-rhamnopyranosyl-(1->2)-[4-(4-hydroxy-3-methoxycinnamoyl)-(E)-a-L-rhamnopyranosyl-(1->6)]-b-D-glucopyranoside]	4056.72	5413.03	4012.14	3856.96	4011.84	5158.15	566.404	458.076	1005.03	1017.38	949.52	1696.29	4418.14	948.784	0.214747	-2.21929	3.59957e-06	2.34675	down	--	--	--	--	--	--	HMDB0040848	143376-48-1	Organic compounds	Organic oxygen compounds	Organooxygen compounds	Carbohydrates and carbohydrate conjugates
pos_2888	Almokalant	452.281	445.057	748.845	436.546	804.435	576.835	123.552	111.555	276.797	225.37	301.01	418.241	577.333	242.754	0.420475	-1.24991	0.00272569	1.85075	down	--	--	--	--	--	--	HMDB0248171	--	Organic compounds	Benzenoids	Phenol ethers	--
pos_2937	6-Hydroxy-1H-indole-3-acetamide	70.6357	27.7812	38.041	139.89	43.8162	31.7246	348.969	301.635	247.836	265.64	94.018	98.8927	58.6481	226.165	3.85631	1.94722	0.00994441	1.77812	up	--	--	--	--	--	--	HMDB0031173	192184-73-9	Organic compounds	Organoheterocyclic compounds	Indoles and derivatives	Hydroxyindoles
pos_2971	3,7,8,15-Scirpenetetrol	380.949	323.916	695.269	376.545	701.842	420.665	138.67	124.002	233.854	200.915	183.866	313.378	483.198	199.114	0.412076	-1.27902	0.00747895	1.80544	down	--	--	--	--	--	--	HMDB0037560	128534-67-8	Organic compounds	Lipids and lipid-like molecules	Prenol lipids	Sesquiterpenoids
pos_3005	Hoduloside V	6129.44	5323.57	11668.7	6245.15	11484.6	5961.63	2018.37	1877.4	3127.08	3085.98	3469.93	4990.4	7802.19	3094.86	0.396666	-1.334	0.0093402	1.78064	down	--	--	--	--	--	--	HMDB0039074	146445-92-3	Organic compounds	Lipids and lipid-like molecules	Prenol lipids	Triterpenoids
pos_3039	Ethyl maltol	7.83488	8.85547	9.03874	9.56125	15.0163	13.4576	2.5767	5.95813	7.22819	3.81166	1.69961	5.91	10.6274	4.53071	0.426324	-1.22998	0.00240742	1.87825	down	C20362	--	--	--	--	--	HMDB0031735	4940-11-8	Organic compounds	Organoheterocyclic compounds	Pyrans	Pyranones and derivatives
pos_3158	CDP-DG(TXB2/18:0)	70.7713	110.023	210.132	98.2322	157.645	91.655	25.8329	22.1118	39.0559	28.8694	39.4492	75.3637	123.076	38.4471	0.312384	-1.67861	0.00833008	1.82513	down	--	--	--	--	--	--	HMDB0291010	--	--	--	--	--
pos_3233	Pectenotoxin 7	229.94	274.205	486.751	317.657	443.486	279.232	47.3615	91.4767	43.8879	75.4849	134.591	215.208	338.545	101.335	0.299325	-1.74022	0.00120111	1.98512	down	--	--	--	--	--	--	HMDB0032711	--	Organic compounds	Phenylpropanoids and polyketides	Macrolides and analogues	Pectenotoxins and derivatives
pos_3274	Rhinacanthin C	205.364	145.446	324.18	153.923	265.681	144.689	71.6126	47.2582	85.6728	63.6027	87.1809	146.25	206.547	83.5962	0.404732	-1.30496	0.00782977	1.79449	down	--	--	--	--	--	--	HMDB0257196	--	Organic compounds	Benzenoids	Naphthalenes	Naphthoquinones
pos_3287	1,2-Dehydroreticuline	13.2448	13.1067	19.5683	9.01114	22.5503	13.4877	2.61715	4.91241	5.84757	10.9205	2.43172e-14	6.88418	15.1615	5.19697	0.342775	-1.54467	0.00321635	1.88268	down	C06167	Isoquinoline alkaloid biosynthesis(ko00950);;Metabolic pathways(ko01100);;Biosynthesis of secondary metabolites(ko01110)	--	--	--	--	--	--	--	--	--	--
pos_3317	(2-Isopropyl-1-benzofuran-3-yl)(4-hydroxyphenyl)methanone	26.5637	28.2523	22.0333	16.7175	17.1828	10.8909	5.39263	12.4302	8.84233	8.0738	1.36042	8.22521	20.2734	7.38744	0.36439	-1.45644	0.00318724	2.01505	down	C15191	--	--	--	--	--	--	--	--	--	--	--
pos_3335	Sepiapterin	11.2322	17.586	15.8259	12.3804	15.1939	20.2184	4.0603	4.382	3.73797	5.04939	0.73542	4.43091	15.4061	3.73267	0.242285	-2.04523	9.95022e-05	2.2755	down	C00835	Folate biosynthesis(ko00790);;Metabolic pathways(ko01100)	--	--	--	--	HMDB0000238	17094-01-8	Organic compounds	Organoheterocyclic compounds	Pteridines and derivatives	Pterins and derivatives
pos_3436	Theophylline	1.64377	1.18155	0.0146374	2.43172e-14	1.7054	2.43172e-14	16.6776	19.1668	20.1042	19.6906	0.565799	16.8789	0.75756	15.514	20.4789	4.35606	0.00451927	2.03617	up	C07130	Caffeine metabolism(ko00232);;Biosynthesis of plant secondary metabolites(ko01060);;Biosynthesis of alkaloids derived from histidine and purine(ko01065);;Metabolic pathways(ko01100);;Biosynthesis of secondary metabolites(ko01110);;Microbial metabolism in diverse environments(ko01120)	--	--	--	--	HMDB0001889	58-55-9	Organic compounds	Organoheterocyclic compounds	Imidazopyrimidines	Purines and purine derivatives
pos_3754	2-Hydroxy-4-(2-oxo-1,3-dihydro-2H-inden-1-ylidene)but-2-enoic acid	44.9782	2.43172e-14	2.43172e-14	43.4262	1.72267	39.3568	199.501	197.787	204.489	210.137	59.6396	47.6247	21.5806	153.196	7.09879	2.82757	0.0074539	1.85878	up	C07725	Polycyclic aromatic hydrocarbon degradation(ko00624);;Microbial metabolism in diverse environments(ko01120)	--	--	--	--	--	--	--	--	--	--
pos_3931	(R)-pantolactone	26.3561	6.30752	3.79913	43.0806	2.20115	19.0655	160.142	146.011	146.883	145.673	53.3649	54.5822	16.8017	117.776	7.00978	2.80937	0.00317178	1.98357	up	C01012	--	--	--	--	--	HMDB0059876	599-04-2	Organic compounds	Organoheterocyclic compounds	Lactones	Gamma butyrolactones
pos_4024	Asn Pro Ser	173.215	238.469	234.939	252.784	197.475	196.809	113.622	157.86	66.9537	108.283	79.4816	119.444	215.615	107.607	0.499072	-1.00268	0.000143165	2.19661	down	--	--	--	--	--	--	--	--	--	--	--	--
pos_4036	Alamarine	7.67676	20.9905	12.0678	16.7987	14.9023	11.7407	2.43172e-14	2.43172e-14	2.43172e-14	2.43172e-14	1.95879	4.16798	14.0295	1.02113	0.0727844	-3.78023	0.000505169	2.20306	down	C09326	--	--	--	--	--	--	--	--	--	--	--
pos_4046	Butyrylcarnitine	36.4107	70.8699	52.3552	46.3038	55.5064	53.6843	23.5695	21.225	20.983	15.5915	7.87229	38.8016	52.5217	21.3405	0.406318	-1.29932	0.000559906	2.04985	down	--	--	LMFA07070054	Fatty Acyls [FA]	Fatty esters [FA07]	Fatty acyl carnitines [FA0707]	HMDB0002013	25576-40-3	Organic compounds	Lipids and lipid-like molecules	Fatty Acyls	Fatty acid esters
pos_4148	3,4-Dihydroxy-9,10-secoandrosta-1,3,5(10)-triene-9,17-dione	46.3582	28.8044	29.3903	55.1323	35.5679	7.10087	2.43172e-14	7.18831	2.43172e-14	1.04872	2.43172e-14	5.80465	33.7257	2.34028	0.0693917	-3.84909	0.00507757	2.03019	down	C04793	Steroid degradation(ko00984);;Metabolic pathways(ko01100);;Microbial metabolism in diverse environments(ko01120);;Degradation of aromatic compounds(ko01220)	LMST02020062	Sterol Lipids [ST]	Steroids [ST02]	C19 steroids (androgens) and derivatives [ST0202]	--	--	--	--	--	--
pos_4295	(4Z,7Z,10S,11E)-10-Hydroxy-12-[(1S,2R,3R)-3-hydroxy-5-oxo-2-[(2Z)-pent-2-en-1-yl]cyclopentyl]dodeca-4,7,11-trienoylcarnitine	895.761	323.269	1256.41	944.698	1236.52	1046.61	2759.31	2054.5	2269.36	3006.94	1098.49	1677.49	950.544	2144.35	2.25592	1.17371	0.0067333	1.85811	up	--	--	--	--	--	--	HMDB0241814	--	Organic compounds	Lipids and lipid-like molecules	Fatty Acyls	Fatty acid esters
pos_4312	Diosmetin	34.9078	54.5332	24.1055	23.5597	21.0988	33.7332	7.95596	12.3723	14.4139	9.06007	4.28278	5.6286	31.9897	8.95226	0.279848	-1.83728	0.00496024	2.04747	down	C10038	--	LMPK12110824	Polyketides [PK]	Flavonoids [PK12]	Flavones and Flavonols [PK1211]	HMDB0029676	520-34-3	Organic compounds	Phenylpropanoids and polyketides	Flavonoids	O-methylated flavonoids
pos_4447	Thyroxine	2069.52	3672.68	2824.73	2286.05	2762.37	2297.6	1067.77	1269.1	1013.85	1009.63	1648.47	1376.54	2652.16	1230.89	0.46411	-1.10746	0.000981759	2.13608	down	C01829	Tyrosine metabolism(ko00350);;Metabolic pathways(ko01100);;Neuroactive ligand-receptor interaction(ko04080);;Thyroid hormone synthesis(ko04918);;Thyroid hormone signaling pathway(ko04919);;Bile secretion(ko04976);;Autoimmune thyroid disease(ko05320)	--	--	--	--	HMDB0000248	51-48-9	Organic compounds	Organic acids and derivatives	Carboxylic acids and derivatives	Amino acids, peptides, and analogues
pos_4451	3',5'-Dideoxythymidine	13.8172	17.2468	29.7594	19.6837	32.8764	19.844	3.24953	5.18629	1.19819	2.43172e-14	6.90457	3.58366	22.2046	3.35371	0.151037	-2.72703	0.00100257	2.11094	down	--	--	--	--	--	--	HMDB0246113	--	Organic compounds	Organoheterocyclic compounds	Diazines	Pyrimidines and pyrimidine derivatives
pos_4567	PS(14:0/PGE1)	678.151	996.51	616.255	825.033	797.754	704.133	367.172	275.773	585.125	475.004	157.53	399.563	769.64	376.694	0.489443	-1.03079	0.00077673	2.06549	down	--	--	--	--	--	--	HMDB0280891	--	--	--	--	--
pos_4783	12-Oxo-2,3-dinor-10,15-phytodienoic acid	566.309	482.867	942.876	642.23	900.479	904.244	333.702	298.907	312.881	289.951	363.97	278.299	739.834	312.952	0.423002	-1.24126	0.00309307	2.04018	down	--	--	--	--	--	--	HMDB0032090	197247-23-7	Organic compounds	Lipids and lipid-like molecules	Fatty Acyls	Eicosanoids
pos_4784	Carvone	264.565	202.214	143.216	337.34	134.592	265.332	56.3144	74.6027	44.7304	45.6918	101.486	82.5869	224.543	67.5687	0.300916	-1.73257	0.00368708	2.05248	down	C11383	Monoterpenoid biosynthesis(ko00902);;Limonene and pinene degradation(ko00903);;Biosynthesis of secondary metabolites(ko01110)	--	--	--	--	HMDB0035824	22327-39-5	Organic compounds	Lipids and lipid-like molecules	Prenol lipids	Monoterpenoids
pos_4805	Linamarin	397.004	339.485	780.09	506.999	771.873	700.184	286.217	220.937	277.335	284.732	282.243	241.898	582.606	265.56	0.455815	-1.13348	0.00986795	1.85434	down	C01594	Cyanoamino acid metabolism(ko00460);;Metabolic pathways(ko01100);;Biosynthesis of secondary metabolites(ko01110)	--	--	--	--	HMDB0033699	554-35-8	Organic compounds	Organic oxygen compounds	Organooxygen compounds	Carbohydrates and carbohydrate conjugates
pos_4811	Canthiumine	85.7925	51.198	110.244	85.7425	100.517	155.113	311.079	306.019	266.278	305.807	81.1946	227.377	98.1012	249.626	2.54457	1.34742	0.00683667	1.89098	up	C10000	--	--	--	--	--	--	--	--	--	--	--
pos_4830	1-Stearoylglycerophosphoserine	177.347	310.792	100.002	186.739	81.1164	175.768	472.849	445.209	430.145	443.226	311.683	348.589	171.961	408.617	2.37622	1.24867	0.000270937	2.07188	up	--	--	--	--	--	--	HMDB0061698	--	Organic compounds	Lipids and lipid-like molecules	Glycerophospholipids	Glycerophosphoserines
pos_4844	3,4-Dihydrocadalene	14.2578	7.79732	18.4044	19.6214	17.2171	30.7309	70.8641	50.6871	62.54	79.3712	19.3125	67.6485	18.0048	58.4039	3.24379	1.69768	0.00435063	1.99097	up	--	--	--	--	--	--	HMDB0036453	21391-99-1	Organic compounds	Lipids and lipid-like molecules	Prenol lipids	Sesquiterpenoids
pos_4847	Dihydrozeatin riboside	11.1802	0.627373	21.126	15.9513	8.73428	50.8357	149.932	113.826	141.049	172.504	20.7546	138.599	18.0758	122.777	6.79236	2.76391	0.00375719	2.01019	up	C16447	Zeatin biosynthesis(ko00908);;Biosynthesis of secondary metabolites(ko01110)	--	--	--	--	--	--	--	--	--	--
pos_4848	Hydroxyethyl retinamide	16.8384	8.14793	31.2092	19.8352	35.7425	53.0763	102.917	94.4759	117.013	143.089	25.7269	127.097	27.4749	101.72	3.70228	1.88841	0.0051968	1.96403	up	--	--	--	--	--	--	HMDB0253266	--	Organic compounds	Lipids and lipid-like molecules	Prenol lipids	Retinoids
pos_4851	Taurodeoxycholic acid	26508.5	15707.7	35771.1	28480.9	34424.9	59757.2	133509	114170	123113	144740	33134.7	130477	33441.7	113190	3.38471	1.75903	0.00352369	2.01708	up	C05463	--	LMST05040013	Sterol Lipids [ST]	Steroid conjugates [ST05]	Taurine conjugates [ST0504]	HMDB0000896	516-50-7	Organic compounds	Lipids and lipid-like molecules	Steroids and steroid derivatives	Bile acids, alcohols and derivatives
pos_4852	Deoxycholylserine	33.8211	30.8649	75.3682	44.0234	41.9951	115.315	200.657	175.118	220.807	201.63	45.8562	215.805	56.8979	176.646	3.10461	1.63441	0.00486112	1.93759	up	--	--	--	--	--	--	HMDB0242441	--	--	--	--	--
pos_4856	Carvyl acetate	10.8124	9.41292	6.50316	9.23374	10.7827	22.0024	44.1863	33.1924	29.4094	43.6348	11.6203	39.2923	11.4579	33.5559	2.92863	1.55023	0.00502759	1.93281	up	--	--	--	--	--	--	HMDB0038046	97-42-7	Organic compounds	Lipids and lipid-like molecules	Prenol lipids	Monoterpenoids
pos_4858	Panaquinquecol 7	376.632	488.413	221.314	387.907	196.682	138.012	60.4822	56.5434	49.638	59.3142	52.9986	173.137	301.493	75.3522	0.24993	-2.00041	0.00790277	1.94068	down	--	--	LMFA05000688	Fatty Acyls [FA]	Fatty alcohols [FA05]	--	HMDB0041201	155519-47-4	Organic compounds	Lipids and lipid-like molecules	Fatty Acyls	Fatty alcohols
pos_4913	Glycyl-l-histidyl-l-lysine	11.837	18.1675	13.0882	12.612	8.96397	30.2066	0.80587	5.17034	2.40626	2.36964	2.06753	2.43172e-14	15.8125	2.13661	0.135121	-2.88767	0.00637095	1.99131	down	--	--	--	--	--	--	HMDB0252882	--	Organic compounds	Organic acids and derivatives	Carboxylic acids and derivatives	Amino acids, peptides, and analogues
pos_4916	1,2-Dimethoxy-3-propylbenzene	25.612	69.4104	6.80387	38.8218	2.50506	44.2233	110.576	121.663	123.497	135.608	87.1133	38.0446	31.2294	102.75	3.29017	1.71816	0.00304228	1.83156	up	--	--	--	--	--	--	--	--	--	--	--	--
pos_5074	Procerin	9.31609	5.5866	14.7891	7.56574	8.83003	8.39294	2.43172e-14	0.996184	2.43172e-14	2.43172e-14	2.43172e-14	2.43172e-14	9.08008	0.166031	0.0182851	-5.77318	0.000791229	2.22828	down	--	--	--	--	--	--	--	--	--	--	--	--
pos_5131	3-Oxotetradecanoic acid	30.0851	54.1603	61.3354	36.7178	61.4355	64.469	17.2401	13.1542	17.0429	20.5148	2.43172e-14	24.8703	51.3672	15.4704	0.301172	-1.73134	0.000759134	2.06624	down	--	--	--	--	--	--	HMDB0010730	--	Organic compounds	Lipids and lipid-like molecules	Fatty Acyls	Fatty acids and conjugates
pos_5153	Ursodeoxycholic acid	55.9345	49.6369	34.1031	46.7679	21.1964	7.42171	436.666	403.061	284.222	565.126	201.309	174.485	35.8434	344.145	9.60134	3.26324	0.00387138	1.99871	up	C07880	Secondary bile acid biosynthesis(ko00121)	LMST04010033	Sterol Lipids [ST]	Bile acids and derivatives [ST04]	C24 bile acids, alcohols, and derivatives [ST0401]	HMDB0000946	128-13-2	Organic compounds	Lipids and lipid-like molecules	Steroids and steroid derivatives	Bile acids, alcohols and derivatives
pos_5163	Xanthoxin	151.948	169.01	123.948	189.971	111.162	184.367	71.2722	78.4074	71.4299	73.4838	93.7951	50.5245	155.068	73.1521	0.471744	-1.08392	0.00079152	2.19438	down	C13453	Carotenoid biosynthesis(ko00906);;Biosynthesis of terpenoids and steroids(ko01062);;Metabolic pathways(ko01100);;Biosynthesis of secondary metabolites(ko01110)	--	--	--	--	HMDB0014693	298-81-7	Organic compounds	Phenylpropanoids and polyketides	Coumarins and derivatives	Furanocoumarins
pos_5165	Cymathere lactone	634.837	689.685	447.532	725.608	397.9	257.798	90.9367	135.195	83.4989	77.1478	172.554	100.101	525.56	109.906	0.209121	-2.25759	0.00239346	2.16402	down	--	--	--	--	--	--	--	--	--	--	--	--
pos_5180	Bisacurone epoxide	25.9854	27.8556	14.7864	18.9267	18.7692	19.2457	3.89641	7.49144	1.33503	1.69983	6.75473	2.43172e-14	20.9282	3.52957	0.168652	-2.56788	6.70765e-05	2.2927	down	--	--	--	--	--	--	HMDB0038503	127214-83-9	Organic compounds	Lipids and lipid-like molecules	Prenol lipids	Sesquiterpenoids
pos_5219	Postin	745.598	1351.25	132.988	795.634	90.1204	632.02	1161.7	1478.89	1160.13	1281.77	1624.1	2469	624.602	1529.27	2.44838	1.29183	0.00877586	1.76128	up	--	--	--	--	--	--	HMDB0005772	103745-46-6	Organic compounds	Organic acids and derivatives	Carboxylic acids and derivatives	Amino acids, peptides, and analogues
pos_5222	(9Z,11E,13E,15Z)-4-Oxo-9,11,13,15-octadecatetraenoic acid	16554.8	16425	10744.2	18085.1	10170.2	3920.95	1164.62	1003.04	1096.35	1135.99	283.698	1721.09	12650	1067.46	0.0843843	-3.56688	0.00318924	2.14577	down	--	--	--	--	--	--	HMDB0031098	17699-21-7	Organic compounds	Lipids and lipid-like molecules	Fatty Acyls	Lineolic acids and derivatives
pos_5280	Biliverdin IX	44542.5	29836.7	29633.1	45177.6	23159.1	15131.8	10104.6	9802.67	6133.78	9872.92	3742.46	9227.36	31246.8	8147.3	0.26074	-1.93931	0.00433541	2.07694	down	--	--	--	--	--	--	HMDB0001008	114-25-0	Organic compounds	Organoheterocyclic compounds	Tetrapyrroles and derivatives	Bilirubins
pos_5286	(3R,5Z)-5-Octene-1,3-diol	8.08957	3.89776	1.34604	3.85708	2.43172e-14	4.85985	10.8051	9.24822	6.31087	7.74199	5.79121	10.025	3.67505	8.3204	2.26402	1.17889	0.00958697	1.73059	up	--	--	LMFA05000556	Fatty Acyls [FA]	Fatty alcohols [FA05]	--	HMDB0030368	130272-38-7	Organic compounds	Lipids and lipid-like molecules	Fatty Acyls	Fatty alcohols
pos_5293	MG(0:0/14:0/0:0)	7216.25	15872.2	14277.8	7562.04	14186.1	13649.2	3733.99	3123.37	3693.55	3469.13	879.921	7568.77	12127.3	3744.79	0.30879	-1.6953	0.00145144	2.00948	down	--	--	--	--	--	--	HMDB0011530	--	Organic compounds	Lipids and lipid-like molecules	Glycerolipids	Monoradylglycerols
pos_5313	Nandrolone	8.41209	20.7993	2.51388	17.8584	2.43172e-14	14.6755	56.9593	46.8943	49.1103	60.6081	39.4159	78.3101	10.7099	55.2163	5.15566	2.36616	0.000109808	2.23028	up	C07254	--	LMST02010044	Sterol Lipids [ST]	Steroids [ST02]	C18 steroids (estrogens) and derivatives [ST0201]	HMDB0002725	434-22-0	Organic compounds	Lipids and lipid-like molecules	Steroids and steroid derivatives	Estrane steroids
pos_5326	SM(d19:1/PGF1alpha)	6740.59	27245.3	432.504	7006.73	128.595	14499.4	38441.6	40541.6	34208	56350.1	26780.3	75890.7	9342.2	45368.7	4.85632	2.27986	0.00268337	1.97801	up	--	--	--	--	--	--	HMDB0290708	--	--	--	--	--
pos_5331	Gly Leu Val Gly	9.62427	18.1669	17.2919	16.3257	23.6325	18.8429	6.96494	8.40756	9.54616	11.4581	1.24468	13.64	17.314	8.54358	0.493449	-1.01903	0.0063046	1.75603	down	--	--	--	--	--	--	--	--	--	--	--	--
pos_5407	(5E)-5-[(3Ar,4S,5S,6aR)-5-hydroxy-4-[(E,3R)-3-hydroxyoct-1-enyl]-3,3a,4,5,6,6a-hexahydro-1H-pentalen-2-ylidene]pentanoic acid	578.424	1399.43	1744.63	555.62	1665.58	1262.25	320.051	257.302	285.005	274.891	129.326	446.242	1200.99	285.469	0.237695	-2.07281	0.00706224	1.92563	down	--	--	--	--	--	--	HMDB0247207	--	Organic compounds	Lipids and lipid-like molecules	Fatty Acyls	Eicosanoids
pos_5411	octyl beta-1,6-D-galactofuranosyl-alpha-D-glucopyranoside	384.831	508.514	742.349	374.153	657.241	419.152	152.167	187.595	163.919	117.385	464.518	308.465	514.373	232.342	0.451698	-1.14657	0.00677277	1.74371	down	--	--	--	--	--	--	--	--	--	--	--	--
pos_5427	9-F1-phytoprostane	495.562	576.554	382.13	458.801	333.001	311.886	219.577	175.925	198.164	161.701	183.872	201.615	426.322	190.143	0.446007	-1.16486	0.00203231	2.18344	down	--	--	--	--	--	--	HMDB0304641	--	Organic compounds	Lipids and lipid-like molecules	Fatty Acyls	Eicosanoids
pos_544	6-Methylnicotinamide	4.67282	3.90139	7.24512	6.50121	7.19965	2.0337	2.40866	1.32474	2.43172e-14	4.14873	0.20993	0.0782507	5.25898	1.36172	0.258932	-1.94935	0.00542966	1.86588	down	--	--	--	--	--	--	HMDB0013704	6960-22-1	Organic compounds	Organoheterocyclic compounds	Pyridines and derivatives	Pyridinecarboxylic acids and derivatives
pos_5444	Flucytosine	849.076	101.061	351.605	797.05	373.022	783.746	2.43172e-14	2.43172e-14	2.43172e-14	2.43172e-14	86.8725	151.171	542.593	39.674	0.0731191	-3.77361	0.0096448	1.88226	down	--	--	--	--	--	--	HMDB0015231	2022-85-7	Organic compounds	Organoheterocyclic compounds	Diazines	Pyrimidines and pyrimidine derivatives
pos_5460	1-(6-Hydroxy-2-azabicyclo[2.2.1]heptane-3-carbonyl)pyrrolidine-2-carbonitrile	212.771	243.092	458.005	220.424	481.661	186.845	57.1564	56.9498	42.8846	47.5945	135.25	180.308	300.466	86.6906	0.28852	-1.79326	0.00888628	1.77545	down	--	--	--	--	--	--	HMDB0260235	--	Organic compounds	Organic acids and derivatives	Carboxylic acids and derivatives	Amino acids, peptides, and analogues
pos_5469	D-Cathinone	10889.7	1721.12	4965.14	11767.6	4717.52	10375.5	229.958	386.645	152.074	140.117	964.931	1273.74	7406.1	524.578	0.0708305	-3.81949	0.00930569	1.92173	down	C08301	Biosynthesis of various alkaloids(ko00996);;Biosynthesis of alkaloids derived from shikimate pathway(ko01063);;Metabolic pathways(ko01100);;Biosynthesis of secondary metabolites(ko01110)	--	--	--	--	--	--	--	--	--	--
pos_5486	6,7-Dimethyl-8-(1-D-ribityl)lumazine	107.72	132.871	182.607	94.4026	167.866	93.8321	5.61778	12.9191	17.6854	9.32885	24.8197	42.233	129.883	18.7673	0.144494	-2.79092	0.000455144	2.18895	down	--	--	--	--	--	--	HMDB0003826	2535-20-8	Organic compounds	Organoheterocyclic compounds	Pteridines and derivatives	--
pos_5497	5(6)-Epoxy Prostaglandin E1	33.7102	44.2843	38.4127	28.5053	14.9845	8.14542	4.63162	5.92768	3.30124	3.30361	1.01477	5.9565	28.0071	4.02257	0.143627	-2.7996	0.00800716	2.02277	down	--	--	LMFA03020068	Fatty Acyls [FA]	Eicosanoids [FA03]	Leukotrienes [FA0302]	HMDB0012110	--	Organic compounds	Lipids and lipid-like molecules	Fatty Acyls	Eicosanoids
pos_5525	5-(2-hydroxyethyl)isolongifol-5-ene	57.1469	87.8346	62.5084	64.2428	34.8117	47.1423	24.6535	38.913	22.5559	6.55687	23.2052	14.3686	58.9478	21.7088	0.368273	-1.44115	0.00225122	2.05587	down	--	--	LMPR0103500008	Prenol Lipids [PR]	Isoprenoids [PR01]	C15 isoprenoids (sesquiterpenes) [PR0103]	--	--	--	--	--	--
pos_5531	PGF1β	219.952	327.656	301.93	233.567	269.289	719.337	711.089	652.226	521.115	666.146	603.254	1089.72	345.288	707.259	2.04831	1.03444	0.00878073	1.8202	up	--	--	LMFA03010069	Fatty Acyls [FA]	Eicosanoids [FA03]	Prostaglandins [FA0301]	--	--	--	--	--	--
pos_5556	Glu Glu Lys Thr	4.76292	57.7478	11.4375	2.43172e-14	1.15996	170.31	151.357	154.078	134.882	166.223	208.696	245.804	40.903	176.84	4.3234	2.11217	0.002648	1.99765	up	--	--	--	--	--	--	--	--	--	--	--	--
pos_5633	MG(0:0/18:3(9Z,12Z,15Z)/0:0)	11055.5	22096.6	26749.2	11575.3	25566.4	19575.6	6653.99	6203.31	6809.93	6685.77	2057.18	11197.1	19436.5	6601.22	0.339631	-1.55796	0.00404357	1.92809	down	--	--	--	--	--	--	HMDB0011540	--	Organic compounds	Lipids and lipid-like molecules	Fatty Acyls	Lineolic acids and derivatives
pos_5775	Glycerol 1-myristate	76.3047	143.933	102.987	107.939	66.2972	89.4046	21.7095	59.1759	64.3274	30.3211	9.31534	22.8336	97.8111	34.6138	0.353884	-1.49865	0.00152194	2.05405	down	--	--	--	--	--	--	HMDB0304951	--	Organic compounds	Lipids and lipid-like molecules	Glycerolipids	Monoradylglycerols
pos_5839	Muricatacin	136.605	157.117	150.211	192.061	119.042	180.243	67.2656	85.7368	66.8444	81.5545	48.8931	48.1668	155.88	66.4102	0.426034	-1.23096	0.000110365	2.28117	down	--	--	LMFA05000682	Fatty Acyls [FA]	Fatty alcohols [FA05]	--	HMDB0038685	134698-86-5	Organic compounds	Lipids and lipid-like molecules	Fatty Acyls	Fatty alcohols
pos_5870	2-Hydroxy-6-(8-tridecenyl)benzoic acid	84.6871	126.578	124.515	108.291	94.7683	53.4204	16.6656	17.0333	26.1331	22.1616	29.4345	35.0631	98.7099	24.4152	0.247343	-2.01542	0.000856012	2.21588	down	--	--	--	--	--	--	HMDB0038521	88640-88-4	Organic compounds	Benzenoids	Benzene and substituted derivatives	Benzoic acids and derivatives
pos_5914	tetranor-12(S)-HETE	1897.72	4053.81	2280.39	2292.12	2087.13	1330.18	196.725	376.022	165.325	150.789	906.887	554.572	2323.56	391.72	0.168586	-2.56844	0.00266906	2.09718	down	--	--	--	--	--	--	--	--	--	--	--	--
pos_5928	2-Methyl-3-(2-pentenyl)-2-cyclopenten-1-one	4.91814	5.7658	8.91811	6.51265	6.58859	3.57755	0.000137215	2.19224	2.99964	0.999251	0.769784	4.85033	6.04681	1.96856	0.325554	-1.61903	0.00270302	1.87549	down	--	--	--	--	--	--	HMDB0037294	11050-62-7	Organic compounds	Organic oxygen compounds	Organooxygen compounds	Carbonyl compounds
pos_5966	Preisocalamendiol	18.2441	42.018	34.1287	18.7922	24.212	18.0636	7.1444	9.9257	3.33503	8.34546	1.67419	7.3633	25.9098	6.29801	0.243075	-2.04053	0.00381195	2.06163	down	--	--	--	--	--	--	HMDB0035391	25645-19-6	Organic compounds	Lipids and lipid-like molecules	Prenol lipids	Sesquiterpenoids
pos_5971	Solanidine	21.3921	22.6613	24.4161	21.3308	24.669	25.7256	10.3123	9.66514	13.8024	11.0067	11.4197	13.4882	23.3658	11.6157	0.497125	-1.00832	4.51513e-07	2.33336	down	C06543	Biosynthesis of various alkaloids(ko00996);;Biosynthesis of alkaloids derived from terpenoid and polyketide(ko01066)	LMST01150007	Sterol Lipids [ST]	Sterols [ST01]	Solanidines and alkaloid derivatives [ST0115]	HMDB0003236	80-78-4	Organic compounds	Lipids and lipid-like molecules	Steroids and steroid derivatives	Steroidal alkaloids
pos_5989	9,10-Epoxyoctadecanoic acid	157.069	227.757	207.245	171.967	195.174	53.7399	16.8125	21.5187	9.69717	24.6413	45.4272	26.7561	168.825	24.1422	0.143001	-2.8059	0.00191747	2.15936	down	C19418	Cutin, suberine and wax biosynthesis(ko00073)	LMFA02000326	Fatty Acyls [FA]	Octadecanoids [FA02]	Other Octadecanoids [FA0200]	HMDB0061650	154966-80-0	Organic compounds	Lipids and lipid-like molecules	Fatty Acyls	Fatty acids and conjugates
pos_6005	(±)-Myristoylcarnitine	6582.02	13557.2	15702.1	7118.64	14853.2	12289.4	3678.38	3835.44	4000.53	4258.9	2018.39	7398.78	11683.8	4198.4	0.359336	-1.47659	0.00380795	1.92729	down	--	--	--	--	--	--	--	--	--	--	--	--
pos_6012	ergosteryl 3-beta-D-glucoside	74.6662	38.5959	70.8364	105.382	2.43172e-14	59.4109	1385.56	655.195	1547.29	1608.76	373.808	788.419	58.1485	1059.84	18.2264	4.18796	0.00518394	2.00682	up	--	--	--	--	--	--	--	--	--	--	--	--
pos_608	cis- and trans-2-Isopropyl-4-methyl-1,3-dioxolane	556.949	323.842	606.136	644.49	555.232	669.739	289.692	257.804	326.756	260.569	114.227	402.401	559.398	275.241	0.492031	-1.02318	0.00145723	1.94621	down	--	--	--	--	--	--	HMDB0032204	67879-60-1	Organic compounds	Organoheterocyclic compounds	Dioxolanes	1,3-dioxolanes
pos_6151	16-B1-phytoprostane	166.533	277.009	131.866	175.949	153.817	173.019	32.4437	45.4474	9.07369	18.3355	104.01	74.1162	179.699	47.2377	0.262872	-1.92757	0.000520507	2.11834	down	--	--	--	--	--	--	HMDB0304634	--	Organic compounds	Lipids and lipid-like molecules	Fatty Acyls	Eicosanoids
pos_6153	Yucalexin P17	3338.79	4696.55	2783.75	3649.68	2798.85	1019.56	355.547	350.59	432.469	355.915	117.853	567.222	3047.86	363.266	0.119187	-3.0687	0.00278115	2.15583	down	--	--	--	--	--	--	HMDB0036752	119642-82-9	Organic compounds	Lipids and lipid-like molecules	Prenol lipids	Diterpenoids
pos_6273	IDFP	29.0518	28.049	23.4914	22.7902	17.7859	4.29026	2.88227	3.64951	1.29301	1.32256	0.00457481	1.85532	20.9098	1.83454	0.0877359	-3.51069	0.00340618	2.1316	down	--	--	--	--	--	--	--	--	--	--	--	--
pos_6304	3a-OH-5aH-Degestrel	2.77289	6.78334	3.551	4.85983	2.936	1.96704	2.43172e-14	2.43172e-14	0.955768	2.43172e-14	2.43172e-14	2.43172e-14	3.81168	0.159295	0.0417912	-4.58066	0.00314602	2.12266	down	--	--	--	--	--	--	--	--	--	--	--	--
pos_6328	7,10-Hexadecadiynoic acid	139.115	239.024	166.04	131.895	162.994	162.328	74.4707	95.4766	74.0262	70.9162	60.0677	89.1323	166.899	77.3483	0.463443	-1.10954	0.00146504	2.14713	down	--	--	LMFA01030492	Fatty Acyls [FA]	Fatty Acids and Conjugates [FA01]	Unsaturated fatty acids [FA0103]	--	--	--	--	--	--
pos_6338	Octanol	142.886	234.016	243.388	173.923	272.528	310.627	12.0726	51.8546	109.605	36.7228	139.604	191.92	229.561	90.2965	0.393343	-1.34614	0.00428132	1.7734	down	--	--	--	--	--	--	HMDB0001183	111-87-5	Organic compounds	Lipids and lipid-like molecules	Fatty Acyls	Fatty alcohols
pos_6372	(9R,10S,12Z)-9,10-Dihydroxy-8-oxo-12-octadecenoic acid	1589.17	2434.3	1736.85	2077.48	1688.89	2104.32	705.228	1003.14	648.224	718.422	1372.3	1028.23	1938.5	912.592	0.470772	-1.0869	0.000160638	2.17663	down	--	--	--	--	--	--	HMDB0040611	142036-13-3	Organic compounds	Lipids and lipid-like molecules	Fatty Acyls	Lineolic acids and derivatives
pos_6394	Diplodiatoxin	718.499	1707.57	1324.92	804.433	1317.06	1117.85	292.154	294.601	296.303	279.746	354.115	626.652	1165.05	357.262	0.306648	-1.70534	0.00198994	2.06505	down	--	--	--	--	--	--	HMDB0031471	41060-01-9	Organic compounds	Organic acids and derivatives	Keto acids and derivatives	Gamma-keto acids and derivatives
pos_6396	Sodium deoxycholate	715.377	1065.78	835.209	834.751	817.718	576.13	1835.03	1989.06	1905.23	1908.69	1838.94	3582.49	807.494	2176.58	2.69547	1.43054	0.0039895	2.09154	up	C11171	--	--	--	--	--	HMDB0000626	83-44-3	Organic compounds	Lipids and lipid-like molecules	Steroids and steroid derivatives	Bile acids, alcohols and derivatives
pos_6399	Solutol HS 15	1175.62	1954.77	1850.66	1199.44	1812.27	1861.92	498.622	593.817	573.889	575.8	435.068	755.1	1642.45	572.049	0.348291	-1.52164	0.000432498	2.22191	down	C11317	--	--	--	--	--	HMDB0258368	--	Organic compounds	Lipids and lipid-like molecules	Fatty Acyls	Fatty alcohols
pos_6423	8-Deoxy-11,13-dihydroxygrosheimin	7.81226	6.37312	5.97037	6.72565	5.61903	2.43172e-14	2.43172e-14	2.43172e-14	2.43172e-14	3.04048	2.43172e-14	2.43172e-14	5.41674	0.506746	0.0935519	-3.41809	0.0054406	1.97485	down	--	--	--	--	--	--	HMDB0041144	83551-03-5	Organic compounds	Lipids and lipid-like molecules	Prenol lipids	Terpene lactones
pos_6440	Kessane	252.597	378.201	210.107	237.705	270.319	187.316	10.2692	34.0101	18.4718	4.73285	106.256	44.1984	256.041	36.3231	0.141865	-2.81741	0.000119838	2.25183	down	--	--	--	--	--	--	--	--	--	--	--	--
pos_6497	(4Z,7Z,10Z,13Z,16Z,19Z)-4,7,10,13,1 6,19-Docosahexaenoic acid	55.1434	66.8162	42.0434	53.9258	48.3559	16.642	3.40627	10.3603	8.86204	0.258808	5.2303	7.09946	47.1545	5.86953	0.124474	-3.00608	0.00159417	2.18376	down	--	--	--	--	--	--	--	--	--	--	--	--
pos_6517	Retinoic acid	229.938	383.862	334.037	247.117	336.096	129.331	22.3734	44.749	7.99129	12.1837	79.7056	56.3783	276.73	37.2302	0.134536	-2.89393	0.000979245	2.17943	down	C00777	Retinol metabolism(ko00830);;Metabolic pathways(ko01100);;Th17 cell differentiation(ko04659);;Intestinal immune network for IgA production(ko04672);;Pathways in cancer(ko05200);;Small cell lung cancer(ko05222);;Non-small cell lung cancer(ko05223);;Gastric cancer(ko05226)	LMPR01090019	Prenol Lipids [PR]	Isoprenoids [PR01]	Retinoids [PR0109]	HMDB0001852	302-79-4	Organic compounds	Lipids and lipid-like molecules	Prenol lipids	Retinoids
pos_6531	alpha-Amylcinnamyl isovalerate	19.8697	40.8769	27.4589	34.1576	18.2859	27.4427	13.9016	21.0622	11.8344	13.3748	6.22278	14.7162	28.0153	13.5187	0.482546	-1.05126	0.00692441	1.91776	down	--	--	--	--	--	--	HMDB0036205	7493-80-3	Organic compounds	Lipids and lipid-like molecules	Fatty Acyls	Fatty acid esters
pos_6541	3beta-Hydroxypregn-5-ene	49.8491	57.9867	50.9291	44.0096	52.8281	21.6719	20.7792	27.1026	21.5869	12.9968	20.8666	29.9101	46.2124	22.207	0.480543	-1.05726	0.00422112	1.95226	down	C14482	--	--	--	--	--	--	--	--	--	--	--
pos_668	6-Deoxydihydrokalafungin	24.7973	35.1819	87.1578	41.8968	69.2185	71.6078	11.0012	13.4244	0.902402	0.0767424	15.0818	34.3673	54.9767	12.4756	0.226926	-2.13971	0.00605319	1.80687	down	C12435	Biosynthesis of type II polyketide products(ko01057);;Metabolic pathways(ko01100);;Biosynthesis of secondary metabolites(ko01110)	--	--	--	--	--	--	--	--	--	--
pos_6769	Adipostatin A	94.2489	122.17	81.9319	80.0988	60.2047	12.4894	6.64602	21.852	9.60609	2.12368	3.37457	4.8309	75.1906	8.07221	0.107357	-3.21952	0.00604493	2.04906	down	--	--	LMPK15030012	Polyketides [PK]	Phenolic lipids [PK15]	Alkyl resorcinols and derivatives [PK1503]	HMDB0031009	3158-56-3	Organic compounds	Benzenoids	Phenols	Benzenediols
pos_6800	PS(24:0/20:1(11Z))	6941.78	9429.08	9475.07	7395.41	9559.53	8795.63	4722.58	5065.55	5087.35	5199.88	2149.88	3368.37	8599.42	4265.6	0.496034	-1.01149	9.37718e-05	2.20719	down	--	--	--	--	--	--	HMDB0112894	--	Organic compounds	Lipids and lipid-like molecules	Glycerophospholipids	Glycerophosphoserines
pos_6814	PE(PGF1alpha/24:1(15Z))	106.565	112.734	143.387	96.2781	147.01	106.137	50.9885	50.3547	55.9409	56.2585	21.813	36.3298	118.685	45.2809	0.381522	-1.39016	7.27499e-05	2.23516	down	--	--	--	--	--	--	HMDB0284643	--	--	--	--	--
pos_6889	Phorbol	37.0746	67.7632	41.964	53.598	23.3219	28.0738	4.87251	18.9025	7.98517	7.1048	24.142	13.7458	41.9659	12.7921	0.304822	-1.71396	0.00565009	1.97548	down	C09155	Inflammatory mediator regulation of TRP channels(ko04750)	LMPR0104330001	Prenol Lipids [PR]	Isoprenoids [PR01]	C20 isoprenoids (diterpenes) [PR0104]	HMDB0246701	--	Organic compounds	Lipids and lipid-like molecules	Prenol lipids	Diterpenoids
pos_6907	3-Isopropyl-3-butenoic acid	9.50059	13.7589	6.08354	10.6625	6.49421	5.37677	2.43172e-14	2.63433	1.41449	1.2996	6.03889	2.54924	8.64609	2.32276	0.268649	-1.89621	0.0034011	1.97546	down	C11950	Limonene and pinene degradation(ko00903)	LMFA01020123	Fatty Acyls [FA]	Fatty Acids and Conjugates [FA01]	Branched fatty acids [FA0102]	--	--	--	--	--	--
pos_6908	4,7-Megastigmadien-9-ol	32.0839	44.69	32.6667	35.8144	34.4814	22.3749	9.47951	13.6753	4.43541	5.78869	18.8371	18.0796	33.6852	11.7159	0.347807	-1.52364	0.000217732	2.1488	down	--	--	--	--	--	--	HMDB0038731	25312-34-9	Organic compounds	Lipids and lipid-like molecules	Prenol lipids	Sesquiterpenoids
pos_6910	Hypogeic acid	3696.24	4703.11	3290.64	4151.46	3141.27	2335.62	1088.57	1413.15	1013.48	974.248	2384.81	1888.28	3553.06	1460.42	0.411032	-1.28268	0.000670995	2.10899	down	--	--	LMFA01030808	Fatty Acyls [FA]	Fatty Acids and Conjugates [FA01]	Unsaturated fatty acids [FA0103]	HMDB0002186	2416-19-5	Organic compounds	Lipids and lipid-like molecules	Fatty Acyls	Fatty acids and conjugates
pos_6924	7,8-Didehydrodesmosterol	332.952	858.239	846.35	385.015	814.3	576.002	277.665	327.656	253.149	247.801	20.4854	342.815	635.476	244.928	0.385425	-1.37548	0.00813717	1.83017	down	--	--	--	--	--	--	--	--	--	--	--	--
pos_6949	Stearidonic acid	14564	24188.9	15444.4	16740	15016.1	11071.9	3619.37	4883.78	3584.62	3561.45	8957.19	6335.76	16170.9	5157.03	0.318908	-1.64879	0.000744117	2.15851	down	C16300	alpha-Linolenic acid metabolism(ko00592);;Biosynthesis of secondary metabolites(ko01110)	LMFA01030357	Fatty Acyls [FA]	Fatty Acids and Conjugates [FA01]	Unsaturated fatty acids [FA0103]	HMDB0006547	20290-75-9	Organic compounds	Lipids and lipid-like molecules	Fatty Acyls	Lineolic acids and derivatives
pos_6950	(±)9-HpODE	2788.14	5005.16	2872.8	3315.33	2677.6	2044.3	820.695	1092.49	729.106	809.739	1687.29	1227.47	3117.22	1061.13	0.34041	-1.55466	0.00301647	2.07707	down	--	--	--	--	--	--	--	--	--	--	--	--
pos_6953	(S)-Codamine	47.6169	100.825	57.134	66.478	39.9403	18.3841	2.43172e-14	12.7694	2.43172e-14	2.43172e-14	3.6013	2.43172e-14	55.063	2.72845	0.0495514	-4.33493	0.00526022	2.07662	down	--	--	--	--	--	--	HMDB0034593	21040-59-5	Organic compounds	Organoheterocyclic compounds	Isoquinolines and derivatives	Benzylisoquinolines
pos_6960	Momordicin II	199.18	200.153	267.92	167.425	213.67	204.402	725.779	560.165	520.523	370.076	366.913	415.611	208.792	493.178	2.36206	1.24004	0.00341259	2.05583	up	--	--	--	--	--	--	HMDB0035966	91590-75-9	Organic compounds	Lipids and lipid-like molecules	Steroids and steroid derivatives	Steroidal glycosides
pos_6964	PE(PGE2/20:1(11Z))	892.006	1280.35	817.214	1028.72	708.779	1024.48	352.531	421.016	304.676	434.448	659.357	497.239	958.592	444.878	0.464095	-1.10751	0.000592586	2.14968	down	--	--	--	--	--	--	HMDB0261947	--	--	--	--	--
pos_6965	Roxithromycin	544.935	1080.18	649.949	667.036	592.238	746.01	218.554	376.293	283.533	218.603	497.191	415.407	713.391	334.93	0.46949	-1.09083	0.00310689	1.97184	down	C13173	--	--	--	--	--	HMDB0014916	80214-83-1	Organic compounds	Benzenoids	Benzene and substituted derivatives	--
pos_6981	(1S,4R)-p-Mentha-2,8-dien-1-ol	183.05	274.951	168.644	204.249	174.012	113.97	80.1924	76.7669	66.2453	41.9473	98.2491	108.235	186.48	78.606	0.421526	-1.24631	0.00262787	2.04022	down	--	--	--	--	--	--	HMDB0035054	22972-51-6	Organic compounds	Lipids and lipid-like molecules	Prenol lipids	Monoterpenoids
pos_6985	2-Hydroxy-6-oxo-7-methylocta-2,4-dienoate	486.665	788.081	559.313	571.343	572.921	420.644	84.1508	130.31	102.612	85.6453	301.283	206.313	566.494	151.719	0.267821	-1.90066	8.9526e-05	2.22865	down	C06582	Xylene degradation(ko00622);;Metabolic pathways(ko01100);;Microbial metabolism in diverse environments(ko01120);;Degradation of aromatic compounds(ko01220)	--	--	--	--	--	--	--	--	--	--
pos_7010	m-Xylene	52.8809	70.3667	42.1172	46.1542	42.0764	32.3384	12.3088	23.1515	13.5708	10.89	21.7818	23.7443	47.6556	17.5745	0.368782	-1.43916	0.00130271	2.12623	down	C07208	Xylene degradation(ko00622);;Metabolic pathways(ko01100);;Microbial metabolism in diverse environments(ko01120);;Degradation of aromatic compounds(ko01220)	--	--	--	--	HMDB0059810	--	Organic compounds	Benzenoids	Benzene and substituted derivatives	Xylenes
pos_7033	13-epi-12-oxo Phytodienoic Acid	1906.57	2547.77	1541.19	2035.49	1540.54	2118.94	608.653	932.812	572.074	485.617	1635.38	1015.69	1948.42	875.038	0.449102	-1.15488	0.00103922	2.03363	down	--	--	--	--	--	--	--	--	--	--	--	--
pos_7051	Cyclohexane-1-carboxylate	7.78579	13.5184	6.32675	9.6851	5.93642	2.67438	2.43172e-14	3.18026	2.43172e-14	0.807271	2.12795	1.30343	7.65448	1.23649	0.161538	-2.63006	0.00652663	1.99472	down	C09822	Benzoate degradation(ko00362);;Metabolic pathways(ko01100);;Microbial metabolism in diverse environments(ko01120)	--	--	--	--	HMDB0031342	98-89-5	Organic compounds	Organic acids and derivatives	Carboxylic acids and derivatives	Carboxylic acids
pos_7060	Vaccenyl carnitine	41397.6	74790	92312.7	43709.6	89021.6	60724	32107.9	31626.7	33071.1	33095	15292.9	37534.7	66992.6	30454.7	0.454598	-1.13734	0.0080486	1.86075	down	--	--	--	--	--	--	HMDB0006351	--	Organic compounds	Lipids and lipid-like molecules	Fatty Acyls	Fatty acid esters
pos_7088	trans-1,2-Cyclohexanediol	5.66086	7.30589	5.58911	5.1748	1.03985	2.12745	2.43172e-14	1.35608	2.43172e-14	2.43172e-14	2.43172e-14	2.43172e-14	4.48299	0.226013	0.0504156	-4.30999	0.00639703	2.05424	down	C03739	Caprolactam degradation(ko00930);;Microbial metabolism in diverse environments(ko01120)	--	--	--	--	HMDB0244061	--	Organic compounds	Organic oxygen compounds	Organooxygen compounds	Alcohols and polyols
pos_7111	1-O-Myristoyl-2-acetyl-glycerol	43.4587	71.202	51.5504	58.1184	44.9297	40.8563	24.0714	36.6337	15.6642	29.3909	17.4284	17.8884	51.6859	23.5128	0.454917	-1.13632	0.000822192	2.13803	down	--	--	--	--	--	--	HMDB0249917	--	Organic compounds	Lipids and lipid-like molecules	Glycerolipids	Diradylglycerols
pos_7115	MG(19:0/0:0/0:0)	5496.35	8464.49	9007.71	6071.93	8479.44	8303.09	2536.63	2635.05	2517.07	2428.83	1762.21	2734.28	7637.17	2435.68	0.318924	-1.64871	0.000223391	2.28502	down	--	--	--	--	--	--	HMDB0072839	--	Organic compounds	Lipids and lipid-like molecules	Glycerolipids	Monoradylglycerols
pos_7184	16b-Hydroxystanozolol	153.469	245.913	111.641	166.133	136.328	148.833	68.775	78.0725	71.208	42.446	48.3594	75.8414	160.386	64.117	0.399767	-1.32277	0.00265369	2.0973	down	--	--	--	--	--	--	HMDB0003166	125590-76-3	Organic compounds	Lipids and lipid-like molecules	Steroids and steroid derivatives	Estrane steroids
pos_734	2',3'-Dideoxyguanosine	7.05755	5.30006	7.3636	10.4896	6.342	9.77852	1.77521	1.847	2.12306	2.43172e-14	7.12471	2.43172e-14	7.7219	2.145	0.277781	-1.84798	0.00230909	1.94139	down	--	--	--	--	--	--	HMDB0245546	--	Organic compounds	Nucleosides, nucleotides, and analogues	Purine nucleosides	Purine 2',3'-dideoxyribonucleosides
pos_7446	N-Citryl-spermidine	102.583	184.054	131.64	147.004	110.064	130.838	54.0735	81.4018	44.0832	45.2241	72.4738	96.5284	134.364	65.6308	0.488456	-1.0337	0.00112643	2.04466	down	C20885	Biosynthesis of siderophore group nonribosomal peptides(ko01053)	--	--	--	--	--	--	--	--	--	--
pos_7449	1-(3-Methyl-2-butenoyl)-6-apiosylglucose	32.2179	21.2805	26.6701	22.459	18.487	13.806	2.43172e-14	11.0255	2.15599	9.43428	8.68565	2.43172e-14	22.4868	5.2169	0.231999	-2.10781	0.000484301	2.15392	down	--	--	--	--	--	--	HMDB0039952	467242-32-6	Organic compounds	Lipids and lipid-like molecules	Fatty Acyls	Fatty acyl glycosides
pos_7484	(Z)-5-Octen-1-ol	64.0177	86.7164	50.239	76.2762	43.5481	36.1219	25.7105	19.3436	16.024	17.7667	40.6198	37.5137	59.4865	26.163	0.439815	-1.18503	0.00688865	1.89348	down	--	--	LMFA05000572	Fatty Acyls [FA]	Fatty alcohols [FA05]	--	HMDB0031298	64275-73-6	Organic compounds	Lipids and lipid-like molecules	Fatty Acyls	Fatty alcohols
pos_7518	3(4->5)-Abeo-4,11:4,12-diepoxy-3-eudesmanol	201.983	133.595	264.582	254.349	264.5	289.896	115.655	94.8223	109.008	90.3682	113.323	126.879	234.817	108.343	0.461391	-1.11594	0.00242924	2.03627	down	--	--	--	--	--	--	HMDB0032122	210106-16-4	Organic compounds	Organoheterocyclic compounds	Oxepanes	--
pos_7528	Lauroyl diethanolamide	45.6692	35.8402	55.5902	77.7406	10.6386	63.6704	189.57	195.514	298.997	96.3181	130.47	173.91	48.1916	180.796	3.75162	1.90751	0.00414521	2.01318	up	--	--	LMFA08040058	Fatty Acyls [FA]	Fatty amides [FA08]	N-acyl ethanolamines (endocannabinoids) [FA0804]	HMDB0032358	120-40-1	Organic compounds	Lipids and lipid-like molecules	Fatty Acyls	Fatty amides
pos_7530	3-Hexenal	3.8745	6.43342	5.11046	4.80818	5.27035	1.62952	2.43172e-14	3.00002	2.43172e-14	2.43172e-14	1.77116	2.11802	4.52107	1.1482	0.253966	-1.97729	0.00309043	1.91869	down	C16310	alpha-Linolenic acid metabolism(ko00592);;Biosynthesis of secondary metabolites(ko01110)	LMFA06000003	Fatty Acyls [FA]	Fatty aldehydes [FA06]	--	HMDB0031497	4440-65-7	Organic compounds	Organic oxygen compounds	Organooxygen compounds	Carbonyl compounds
pos_7607	DG(O-18:0/2:0/0:0)	28174.8	28300.8	48013.4	29219.4	45965.3	38065.7	17470.4	16370.7	17444.9	17655.7	5716.08	15250.9	36289.9	14984.8	0.412919	-1.27607	0.00115189	2.05115	down	--	--	--	--	--	--	HMDB0011147	--	Organic compounds	Lipids and lipid-like molecules	Glycerolipids	Diradylglycerols
pos_7625	L-Lysine	54.3848	49.3036	74.15	72.6356	77.2984	54.363	22.3859	22.5414	11.3057	15.118	40.9096	49.839	63.6892	27.0166	0.424194	-1.2372	0.00107563	1.95026	down	C00047	Lysine biosynthesis(ko00300);;Lysine degradation(ko00310);;D-Amino acid metabolism(ko00470);;Biotin metabolism(ko00780);;Tropane, piperidine and pyridine alkaloid biosynthesis(ko00960);;Aminoacyl-tRNA biosynthesis(ko00970);;Biosynthesis of various other secondary metabolites(ko00997);;Biosynthesis of plant secondary metabolites(ko01060);;Biosynthesis of alkaloids derived from ornithine, lysine an…	--	--	--	--	HMDB0000182	56-87-1	Organic compounds	Organic acids and derivatives	Carboxylic acids and derivatives	Amino acids, peptides, and analogues
pos_7708	PS(20:2(11Z,14Z)/20:3(6,8,11)-OH(5))	141.155	151.11	189.45	173.615	188.588	158.44	27.2399	62.5074	12.7122	36.5821	64.3464	66.9768	167.06	45.0608	0.269729	-1.89042	2.06198e-06	2.3122	down	--	--	--	--	--	--	HMDB0282351	--	--	--	--	--
pos_7714	1-Methyl-2-propylbenzene	32.1401	30.5871	35.8857	27.8782	39.7195	21.617	15.9984	15.1522	10.7331	7.88951	16.4424	27.0964	31.3046	15.552	0.496796	-1.00927	0.00173561	1.89778	down	--	--	--	--	--	--	HMDB0032627	1074-17-5	Organic compounds	Benzenoids	Benzene and substituted derivatives	Phenylpropanes
pos_7715	Artemisiatriene	8.27095	6.3043	6.46366	8.59324	8.01034	3.5712	2.43172e-14	1.69185	2.43172e-14	2.43172e-14	1.33339	2.15778	6.86895	0.863836	0.12576	-2.99126	0.000156531	2.22225	down	--	--	--	--	--	--	HMDB0041574	18383-70-5	Organic compounds	Hydrocarbons	Unsaturated hydrocarbons	Branched unsaturated hydrocarbons
pos_7718	(-)-Nopol	30.1226	28.0075	30.7143	30.2035	36.3983	24.373	6.34185	14.0118	6.5782	5.18801	15.5582	25.2721	29.9699	12.1584	0.405686	-1.30156	0.00129288	2.01022	down	--	--	--	--	--	--	HMDB0030002	35836-73-8	Organic compounds	Lipids and lipid-like molecules	Prenol lipids	Monoterpenoids
pos_7751	3,4-Dihydroxyphenyl ethanol	7550.84	1228.1	4809	7944.64	4758.86	7275.54	310.219	379.505	199.622	195.937	906.913	1294.28	5594.5	547.745	0.0979079	-3.35243	0.00427751	2.01587	down	--	--	--	--	--	--	--	--	--	--	--	--
pos_7754	Helipyrone	33886.9	6347.85	22612	37598.6	21541.1	34196.4	1176.14	1773.15	856.552	910.512	4697.08	5921.38	26030.5	2555.8	0.0981851	-3.34835	0.00392798	2.0264	down	--	--	--	--	--	--	HMDB0030742	29902-01-0	Organic compounds	Organoheterocyclic compounds	Pyrans	Pyranones and derivatives
pos_7869	(R)-1-O-[b-D-Apiofuranosyl-(1->2)-b-D-glucopyranoside]-1,3-octanediol	11.7511	16.8636	19.7648	11.9718	12.3529	9.53586	6.77369	2.90212	3.31537	11.5184	2.62332	2.09097	13.7067	4.87064	0.355349	-1.49269	0.00216656	2.00935	down	--	--	--	--	--	--	HMDB0032798	--	Organic compounds	Lipids and lipid-like molecules	Fatty Acyls	Fatty alcohols
pos_8166	(R)-p-Mentha-1,8-dien-10-ol	24.6669	36.6972	26.3781	28.4475	24.2973	18.4444	2.83132	8.75227	5.29425	7.89655	7.901	11.2028	26.4886	7.31304	0.276083	-1.85683	0.000179322	2.26588	down	--	--	--	--	--	--	HMDB0037017	3269-90-7	Organic compounds	Lipids and lipid-like molecules	Prenol lipids	Monoterpenoids
pos_8168	6,10-dimethyl-9-methylene-undec-5E-en-2-one	38.1461	51.7256	39.8161	38.5661	36.892	25.1946	21.1538	15.0529	16.5542	11.6349	17.7476	23.4283	38.3901	17.5953	0.458329	-1.12554	0.000857665	2.12942	down	--	--	LMPR0103030001	Prenol Lipids [PR]	Isoprenoids [PR01]	C15 isoprenoids (sesquiterpenes) [PR0103]	--	--	--	--	--	--
pos_8176	Octadecenoic acid	1039.82	1462.51	985.114	1087.6	940.485	744.312	396.693	447.59	338.125	349.559	516.611	593.26	1043.31	440.306	0.42203	-1.24458	0.000815519	2.17643	down	--	--	--	--	--	--	HMDB0245277	--	Organic compounds	Lipids and lipid-like molecules	Fatty Acyls	Fatty acids and conjugates
pos_8349	(5Z,7E)-(3S)-26,26,26-Trifluoro-27-nor-9,10-seco-5,7,10(19)-cholestatriene-3,25-diol	37.938	38.9422	61.5229	44.5818	56.3405	60.9953	24.1889	24.2843	10.6515	44.067	21.2739	16.3878	50.0534	23.4756	0.46901	-1.09231	0.00201615	1.95865	down	--	--	LMST03020024	Sterol Lipids [ST]	Secosteroids [ST03]	Vitamin D3 and derivatives [ST0302]	HMDB0243623	--	Organic compounds	Lipids and lipid-like molecules	Steroids and steroid derivatives	Vitamin D and derivatives
pos_8365	(3alpha,20R,24Z)-3-Hydroxy-21-oxoeupha-8,24-dien-26-oic acid	411.476	457.878	298.253	245.093	194.44	406.593	103.295	180.53	74.6517	205.113	284.816	29.5548	335.622	146.327	0.435986	-1.19765	0.00836384	1.85373	down	--	--	--	--	--	--	HMDB0033213	195204-05-8	Organic compounds	Lipids and lipid-like molecules	Fatty Acyls	Fatty alcohol esters
pos_8525	Astemizole	485.776	603.565	1062.16	566.434	1047.86	504.818	18.0121	134.46	35.2253	212.898	673.75	4.09283	711.768	179.74	0.252526	-1.9855	0.00561607	1.80039	down	C06832	--	--	--	--	--	HMDB0014775	68844-77-9	Organic compounds	Organoheterocyclic compounds	Benzimidazoles	--
pos_8569	2-cis-abscisate	6.92007	10.3988	9.6153	9.29585	6.42537	8.34156	2.43172e-14	2.43172e-14	2.43172e-14	3.11797	1.52834	2.43172e-14	8.49949	0.774384	0.0911095	-3.45625	3.9866e-06	2.36455	down	--	--	--	--	--	--	HMDB0304067	--	Organic compounds	Lipids and lipid-like molecules	Prenol lipids	Sesquiterpenoids
pos_8652	PC(6 keto-PGF1alpha/DiMe(13,5))	16516.3	20111.4	15514.7	22104.6	16459	21284.5	7190.62	6972.84	5820.27	16955.3	12241.9	5778.93	18665.1	9159.98	0.490755	-1.02692	0.00209488	2.04444	down	--	--	--	--	--	--	HMDB0289142	--	--	--	--	--
pos_8784	4-[5]-ladderane-butanoic acid	35.9279	33.164	23.3418	32.698	28.5504	16.6482	12.6011	6.66154	3.61988	7.02865	15.5816	6.9103	28.3884	8.73385	0.307656	-1.70061	0.000410128	2.17031	down	--	--	LMFA01140011	Fatty Acyls [FA]	Fatty Acids and Conjugates [FA01]	Carbocyclic fatty acids [FA0114]	--	--	--	--	--	--
pos_8903	2-Aminoheptanedioic acid	30.6115	50.4871	61.237	27.5167	55.896	46.0474	10.9865	6.4408	13.2641	20.1933	32.5183	16.2988	45.2993	16.617	0.366826	-1.44683	0.00215968	1.9485	down	--	--	--	--	--	--	HMDB0034252	3721-85-5	Organic compounds	Organic acids and derivatives	Carboxylic acids and derivatives	Amino acids, peptides, and analogues
pos_8927	Sirolimus	461.318	734.178	339.28	305.951	367.236	360.376	1687.42	1252.84	1125.45	957.933	598.404	1077.94	428.056	1116.66	2.60869	1.38332	0.00364687	1.95277	up	C07909	Type I polyketide structures(ko01052);;Longevity regulating pathway(ko04211);;Longevity regulating pathway - worm(ko04212);;Cellular senescence(ko04218)	LMPK06000003	Polyketides [PK]	Polyenes [PK06]	--	HMDB0015015	53123-88-9	Organic compounds	Benzenoids	Benzene and substituted derivatives	Benzoic acids and derivatives
pos_8995	Kanosamine 6-phosphate	33.5805	42.1459	41.934	32.8628	41.9088	38.1718	5.61425	8.4484	11.4206	8.36411	20.4199	15.1786	38.434	11.5743	0.301148	-1.73146	3.65006e-06	2.30439	down	C12213	Biosynthesis of various antibiotics(ko00998);;Biosynthesis of ansamycins(ko01051);;Metabolic pathways(ko01100);;Biosynthesis of secondary metabolites(ko01110)	--	--	--	--	--	--	--	--	--	--
pos_9052	8-Acetylneosolaniol	34.2896	66.6002	49.4851	44.1743	47.8583	63.7791	27.0436	7.85617	16.6517	40.9335	36.4072	8.0589	51.0311	22.8252	0.44728	-1.16075	0.00435615	1.90616	down	--	--	--	--	--	--	HMDB0247414	--	Organic compounds	Lipids and lipid-like molecules	Prenol lipids	Sesquiterpenoids
pos_9134	Cyclooctat-9-ene-5,7-diol	5274.65	5970.78	3389.07	5357.01	3690.13	3937.83	2372.44	1984.68	1926.64	2466.96	2371.65	1696.26	4603.25	2136.44	0.464115	-1.10744	0.00170786	2.18902	down	C21978	Biosynthesis of various other secondary metabolites(ko00997);;Metabolic pathways(ko01100);;Biosynthesis of secondary metabolites(ko01110)	--	--	--	--	--	--	--	--	--	--
pos_9185	L-Ala-gamma-D-Glu-DAP-D-Ala	14.0737	28.7635	18.8443	11.4768	14.9234	22.1198	8.62921	4.04913	0.272061	11.188	10.9118	3.81931	18.3669	6.47825	0.352713	-1.50343	0.00445316	1.93229	down	--	--	--	--	--	--	--	--	--	--	--	--
pos_9193	Ginsenoside Rc	294.961	281.987	203.298	141.607	305.36	164.784	229.912	78.3913	64.2579	97.7526	93.3401	94.2797	232	109.656	0.472654	-1.08114	0.00960713	1.74897	down	--	--	--	--	--	--	HMDB0034995	11021-14-0	Organic compounds	Lipids and lipid-like molecules	Prenol lipids	Triterpenoids
pos_9229	Rupintrivir	191.137	172.822	92.0089	97.9113	124.253	108.505	85.3224	34.1545	30.9373	43.0118	24.2688	31.8481	131.106	41.5905	0.317227	-1.65641	0.00178232	2.07156	down	--	--	--	--	--	--	HMDB0257363	--	Organic compounds	Organic acids and derivatives	Carboxylic acids and derivatives	Carboxylic acid derivatives
pos_9270	SM(d18:2(4E,14Z)/18:1(12Z)-2OH(9,10))	5322.54	11536.6	8103.73	6392.23	4982.68	9279.26	1287.74	1323.75	1221.77	2878.26	2524.47	844.58	7602.84	1680.1	0.220983	-2.17799	0.00155922	2.17337	down	--	--	--	--	--	--	HMDB0290583	--	--	--	--	--
pos_9276	SM(d18:1/TXB2)	23076.5	9659.62	4717.44	10150.4	21223.8	8143.98	104700	62125.3	55329.9	72155.2	89321.4	87005.1	12828.6	78439.5	6.11442	2.61222	0.000122794	2.30477	up	--	--	--	--	--	--	HMDB0290523	--	--	--	--	--
pos_9277	SM(d18:0/TXB2)	49130	7452.46	6331.16	31244.8	41801.9	32574.5	98519.2	69058.1	53080	110109	97475.3	89509.2	28089.1	86291.8	3.07207	1.61921	0.000469624	2.105	up	--	--	--	--	--	--	HMDB0290471	--	--	--	--	--
pos_952	PE(16:0/18:1(12Z)-2OH(9,10))	24205.7	30373.9	26830.2	15456.4	21656	14988.9	9318.84	8954.28	8221.66	10777.1	9548.22	9135.32	22251.8	9325.9	0.419107	-1.25461	0.00342962	2.12373	down	--	--	--	--	--	--	HMDB0260936	--	--	--	--	--
pos_9523	PG(16:1(9Z)/17:0)	10428.4	24500.4	19050.6	15506.5	8343.35	13233.9	4585.1	7228.81	4744.84	5114.62	4110.14	3250.62	15177.2	4839.02	0.318835	-1.64912	0.00705228	2.03194	down	--	--	LMGP04010208	Glycerophospholipids [GP]	Glycerophosphoglycerols [GP04]	Diacylglycerophosphoglycerols [GP0401]	--	--	--	--	--	--
pos_9534	PC(P-18:0/PGE1)	213990	80171.7	80881.8	207637	198789	199320	1.00724e+06	724529	834921	427001	424216	845142	163465	710509	4.34655	2.11987	0.00188433	2.15845	up	--	--	--	--	--	--	HMDB0289621	--	--	--	--	--
pos_9541	Lys His Lys Pro	332.507	267.029	209.095	174.592	283.825	150.665	550.914	457.889	369.374	636.089	480.355	390.235	236.285	480.809	2.03487	1.02493	0.000860413	2.01424	up	--	--	--	--	--	--	--	--	--	--	--	--
pos_964	PC(16:1(9Z)/22:4(7Z,10Z,13Z,16Z))	37936.9	83714.2	55214.3	85984	39912.2	98771	314085	312939	292769	100322	110953	327384	66922.1	243076	3.63222	1.86085	0.00902929	1.94306	up	--	--	LMGP01011497	Glycerophospholipids [GP]	Glycerophosphocholines [GP01]	Diacylglycerophosphocholines [GP0101]	HMDB0008021	--	Organic compounds	Lipids and lipid-like molecules	Glycerophospholipids	Glycerophosphocholines
pos_9665	PG(14:0/17:0)	45708.5	63278.9	54670.3	35617.2	50793.8	39004.9	25869.5	21784.6	20791.8	26133.4	22303.1	15264.3	48178.9	22024.4	0.457139	-1.1293	0.000857045	2.19676	down	--	--	LMGP04010096	Glycerophospholipids [GP]	Glycerophosphoglycerols [GP04]	Diacylglycerophosphoglycerols [GP0401]	--	--	--	--	--	--
pos_968	PC(18:4(6Z,9Z,12Z,15Z)/22:1(13Z))	45925.2	16142.3	12418.9	33349.2	47206.2	35320.7	68920.3	56588.4	44002.1	75213	80557.8	74445.5	31727.1	66621.2	2.09982	1.07027	0.00169561	2.00981	up	--	--	LMGP01012183	Glycerophospholipids [GP]	Glycerophosphocholines [GP01]	Diacylglycerophosphocholines [GP0101]	HMDB0008250	--	Organic compounds	Lipids and lipid-like molecules	Glycerophospholipids	Glycerophosphocholines
pos_9689	Northienamycin	205.889	288.909	274.902	179.815	238.011	245.287	93.6962	91.7634	98.3586	204.144	159.123	34.1187	238.802	113.534	0.475432	-1.07269	0.00222166	2.0274	down	C17369	Carbapenem biosynthesis(ko00332)	--	--	--	--	--	--	--	--	--	--
pos_9833	Met Trp Arg Glu	509.001	127.649	163.16	130.729	211.999	149.891	1202.74	747.255	699.425	670.741	294.759	634.353	215.405	708.213	3.28782	1.71713	0.00694022	1.84952	up	--	--	--	--	--	--	--	--	--	--	--	--
pos_9863	PC(P-18:0/18:3(9,11,15)-OH(13))	204357	101159	93297.1	189516	236446	172033	878359	1.01314e+06	955723	620089	633242	747047	166135	807933	4.86312	2.28188	9.33562e-05	2.32299	up	--	--	--	--	--	--	HMDB0289619	--	--	--	--	--
pos_9864	PC(14:0/22:2(13Z,16Z))	357672	129200	128602	383307	292780	368614	833144	708800	615720	504397	498368	817867	276696	663050	2.39631	1.26082	0.000627324	2.11754	up	--	--	LMGP01011377	Glycerophospholipids [GP]	Glycerophosphocholines [GP01]	Diacylglycerophosphocholines [GP0101]	HMDB0007888	--	Organic compounds	Lipids and lipid-like molecules	Glycerophospholipids	Glycerophosphocholines
pos_9869	PE(20:0/20:4(5Z,8Z,11Z,14Z)-OH(20))	56777.9	76341.7	45231.7	89808.6	48264	64203.4	170049	183946	127896	126581	146620	154128	63437.9	151537	2.38874	1.25625	2.93363e-05	2.24974	up	--	--	--	--	--	--	HMDB0261822	--	--	--	--	--
pos_9871	PC(18:1(11Z)/20:4(8Z,11Z,14Z,17Z))	10276.9	21502.7	14107.8	24529.9	11661.3	27219.8	87407.3	84065.2	82666.6	29718.5	32498.7	93586.3	18216.4	68323.8	3.75068	1.90715	0.00737575	1.98099	up	--	--	LMGP01012157	Glycerophospholipids [GP]	Glycerophosphocholines [GP01]	Diacylglycerophosphocholines [GP0101]	HMDB0008082	--	Organic compounds	Lipids and lipid-like molecules	Glycerophospholipids	Glycerophosphocholines
pos_9872	PS(18:2(9Z,12Z)/24:0)	58818	17783.4	13236.6	39424	50383.1	38684.9	88704.8	71518.1	54292.5	99746.1	96792.4	90739.3	36388.3	83632.2	2.29832	1.20058	0.000925797	2.04927	up	--	--	--	--	--	--	HMDB0112441	--	Organic compounds	Lipids and lipid-like molecules	Glycerophospholipids	Glycerophosphoserines
pos_9873	PS(22:0/22:6(4Z,7Z,10Z,13Z,16Z,19Z))	5412.19	1939.62	1388.32	2785.88	4102.77	2370.08	15492.8	9503.43	8132.46	11444	15736.8	15469.9	2999.81	12629.9	4.21023	2.0739	0.000404533	2.23159	up	--	--	LMGP03010973	Glycerophospholipids [GP]	Glycerophosphoserines [GP03]	Diacylglycerophosphoserines [GP0301]	HMDB0112733	--	Organic compounds	Lipids and lipid-like molecules	Glycerophospholipids	Glycerophosphoserines
pos_9874	DG(LTE4/22:0/0:0)	14340.5	4917.59	3618.78	10601.9	14497.3	11061	20436.3	16222.8	12575.5	24570.8	26054.7	22440	9839.52	20383.4	2.07158	1.05073	0.00395735	1.90759	up	--	--	--	--	--	--	HMDB0296716	--	--	--	--	--

## Sheet: X3.5Y_vs_X6Y
#ID	name	X35Y2	X35Y1	X35Y4	X35Y3	X35Y6	X35Y5	X6Y1	X6Y3	X6Y2	X6Y5	X6Y4	X6Y6	X35Y_Mean	X6Y_Mean	Fold_change	log2FC	Pvalue	VIP	regulated	KEGG_annotation	KEGG_pathway_annotation	LM_ID(lipidmaps)	CATEGORY(lipidmaps)	MAIN_CLASS(lipidmaps)	SUB_CLASS	HMDB_ID	CAS	kingdom(HMDB)	super_class(HMDB)	HMDB_taxonomy	sub_class(HMDB)
neg_10728	Squamostanal A	93.0825	79.2554	241.843	16.9071	217.583	218.088	425.867	730.874	1258.08	422.942	971.258	463.512	144.46	712.089	4.92932	2.30139	0.00877005	1.73547	up	--	--	--	--	--	--	HMDB0029969	156764-90-8	Organic compounds	Lipids and lipid-like molecules	Fatty Acyls	Fatty alcohols
neg_11319	N-Stearoyl Tryptophan	208.257	328.184	193.458	137.046	118.514	132.706	5.60948	7.48807	47.1574	47.4456	18.6921	33.1519	186.361	26.5908	0.142684	-2.8091	0.00342694	1.92743	down	--	--	LMFA08020097	Fatty Acyls [FA]	Fatty amides [FA08]	N-acyl amines [FA0802]	HMDB0241951	--	Organic compounds	Organic acids and derivatives	Carboxylic acids and derivatives	Amino acids, peptides, and analogues
neg_1504	L-Phenylalanine	29.6974	9.37148	20.5955	8.12932	3374.91	4067.92	6469.45	7219.33	7595.58	6793.04	12153.2	7585.29	1251.77	7969.31	6.36643	2.67048	0.000182822	2.00658	up	C00079	Phenylalanine metabolism(ko00360);;Phenylalanine, tyrosine and tryptophan biosynthesis(ko00400);;Cyanoamino acid metabolism(ko00460);;D-Amino acid metabolism(ko00470);;Phenylpropanoid biosynthesis(ko00940);;Tropane, piperidine and pyridine alkaloid biosynthesis(ko00960);;Glucosinolate biosynthesis(ko00966);;Aminoacyl-tRNA biosynthesis(ko00970);;Biosynthesis of various alkaloids(ko00996);;Biosynth…	--	--	--	--	HMDB0000159	63-91-2	Organic compounds	Organic acids and derivatives	Carboxylic acids and derivatives	Amino acids, peptides, and analogues
neg_1966	2-(3,7,11,15,19,23,27-Heptamethyloctacosa-2,6,10,14,18,22,26-heptaenyl)-5,6-dimethoxy-3-methylcyclohexa-2,5-diene-1,4-dione	3378.97	2643.55	3227.83	5236.99	6526.48	5394.2	1878.06	595.488	1487.5	2393.77	942.345	2146.68	4401.34	1573.97	0.357613	-1.48353	0.00448052	1.73355	down	--	--	--	--	--	--	HMDB0247795	--	Organic compounds	Lipids and lipid-like molecules	Prenol lipids	Quinone and hydroquinone lipids
neg_5999	Furapyrimidone	174.27	2.43172e-14	2.43172e-14	2.43172e-14	97.372	110.485	135.154	239.172	196.011	140.442	202.671	172.892	63.6878	181.057	2.84288	1.50735	0.00994618	1.67883	up	--	--	--	--	--	--	HMDB0252532	--	Organic compounds	Organoheterocyclic compounds	Furans	Nitrofurans
neg_6285	Wyeronic acid	1037.14	1255.37	1493.21	1780.63	893.614	425.892	422.821	338.663	273.649	547.631	361.265	258.471	1147.64	367.083	0.319858	-1.64449	0.00920389	1.80322	down	--	--	--	--	--	--	HMDB0039141	117783-52-5	Organic compounds	Lipids and lipid-like molecules	Fatty Acyls	Fatty acids and conjugates
pos_1010	Asparaginylisoleucine	856.742	618.253	664.344	400.867	261.874	537.369	141.355	162.525	189.778	218.82	168.45	192.918	556.575	178.974	0.321564	-1.63682	0.00647725	1.89321	down	--	--	--	--	--	--	HMDB0028734	438533-59-6	Organic compounds	Organic acids and derivatives	Carboxylic acids and derivatives	Amino acids, peptides, and analogues
pos_1045	Chidamide	82.6288	42.6643	40.8744	29.9252	24.5341	49.8314	1.12733	3.97693	2.43172e-14	2.57352	26.0594	2.25106	45.0764	5.99803	0.133064	-2.90981	0.00378437	1.84376	down	--	--	--	--	--	--	HMDB0250075	--	Organic compounds	Benzenoids	Benzene and substituted derivatives	Anilides
pos_1054	Glycyl-histidyl-arginyl-proline	362.742	243.578	237.113	276.458	287.176	304.62	104.873	123.094	103.013	148.279	147.392	88.8162	285.281	119.245	0.41799	-1.25846	6.5216e-05	2.09048	down	--	--	--	--	--	--	HMDB0252877	--	Organic compounds	Organic acids and derivatives	Carboxylic acids and derivatives	Amino acids, peptides, and analogues
pos_1176	Angiotensin (1-5)	398.928	614.952	179.084	1712.95	1501.8	90.7012	2956.48	2644.82	2370.97	2324.34	2620.42	2325.35	749.737	2540.4	3.38839	1.7606	0.000843822	2.02233	up	C15852	Renin-angiotensin system(ko04614)	--	--	--	--	--	--	--	--	--	--
pos_1195	Salbostatin	2.43172e-14	2.43172e-14	2.43172e-14	50.6722	28.3553	2.43172e-14	226.02	154.771	132.77	176.377	156.403	187.53	13.1713	172.312	13.0824	3.70956	4.56481e-06	2.16681	up	C17698	Acarbose and validamycin biosynthesis(ko00525);;Biosynthesis of secondary metabolites(ko01110)	--	--	--	--	--	--	--	--	--	--
pos_1208	2-Hexenoylcarnitine	43.51	6.92044	27.0011	37.8339	43.0315	60.7034	0.831735	5.05544	5.40463	13.0109	8.82353	1.70536	36.5001	5.80526	0.159048	-2.65247	0.00793585	1.74819	down	--	--	LMFA07070031	Fatty Acyls [FA]	Fatty esters [FA07]	Fatty acyl carnitines [FA0707]	HMDB0013161	--	Organic compounds	Lipids and lipid-like molecules	Fatty Acyls	Fatty acid esters
pos_1211	13'-Hydroxy-alpha-tocopherol	165.892	100.471	114.358	89.0424	76.5621	122.653	42.8535	16.7091	94.9463	57.1986	39.1884	23.4376	111.496	45.7223	0.410078	-1.28603	0.00343561	1.79272	down	--	--	--	--	--	--	HMDB0012559	--	Organic compounds	Lipids and lipid-like molecules	Prenol lipids	Quinone and hydroquinone lipids
pos_1214	2-hexaprenyl-6-methoxy-3-methyl-1,4-benzoquinone	1406.71	1005.24	1073.55	1571.66	1692.46	1472.59	428.893	361.021	496.258	401.238	870.195	332.139	1370.37	481.624	0.351456	-1.50858	0.000116087	2.00735	down	--	--	--	--	--	--	--	--	--	--	--	--
pos_1233	Putaminoxin	508.78	502.268	515.225	230.625	216.734	503.547	129.038	138.967	159.67	120.742	138.739	69.7707	412.863	126.154	0.30556	-1.71047	0.00436339	1.91663	down	C08509	--	--	--	--	--	--	--	--	--	--	--
pos_1268	Deferoxamine	596.163	724.383	655.696	376.082	687.145	676.321	210.218	202.295	118.954	133.687	98.9936	129.355	619.298	148.917	0.240461	-2.05612	0.000106246	2.10342	down	C06940	--	LMFA08020169	Fatty Acyls [FA]	Fatty amides [FA08]	N-acyl amines [FA0802]	HMDB0014884	70-51-9	Organic compounds	Organic acids and derivatives	Carboxylic acids and derivatives	Carboxylic acid derivatives
pos_1276	Axerophthene	7466.34	5367.34	6792.78	3305.74	2654.43	5354.08	284.848	274.475	611.103	614.293	671.197	202.921	5156.78	443.14	0.0859333	-3.54064	0.00158981	2.05174	down	--	--	LMPR0104020002	Prenol Lipids [PR]	Isoprenoids [PR01]	C20 isoprenoids (diterpenes) [PR0104]	--	--	--	--	--	--
pos_1294	TG(20:5(5Z,8Z,11Z,14Z,17Z)/18:1(9Z)/22:6(4Z,7Z,10Z,13Z,16Z,19Z))	4275.01	2571.89	2957.39	4385.63	4054.19	4569.6	1553.26	1429.03	1722.31	1843.91	1422.15	1105.37	3802.28	1512.67	0.397833	-1.32977	0.000672068	2.01162	down	--	--	--	--	--	--	HMDB0010535	--	Organic compounds	Lipids and lipid-like molecules	Glycerolipids	Triradylcglycerols
pos_1296	Humulenol I	511.296	467.218	501.055	293.225	282.728	399.321	114.049	35.7097	133.687	81.0161	129.752	15.8748	409.141	85.0147	0.207789	-2.26681	0.000176231	2.1029	down	--	--	--	--	--	--	HMDB0038211	19888-01-8	Organic compounds	Lipids and lipid-like molecules	Prenol lipids	Sesquiterpenoids
pos_1308	TG(20:4(5Z,8Z,11Z,14Z)/20:4(5Z,8Z,11Z,14Z)/22:6(4Z,7Z,10Z,13Z,16Z,19Z))	1568.33	862.447	1149.01	1597.3	964.818	1380.92	426.346	762.113	777.645	451.436	632.199	298.753	1253.8	558.082	0.445111	-1.16776	0.00143162	1.89604	down	--	--	--	--	--	--	HMDB0010532	--	Organic compounds	Lipids and lipid-like molecules	Glycerolipids	Triradylcglycerols
pos_1309	1-octen-3-one	297.284	240.609	251.749	175.006	177.867	250.819	84.8908	72.3241	99.4158	69.9521	89.6544	46.429	232.222	77.111	0.332057	-1.5905	0.000204929	2.11247	down	--	--	LMFA12000011	Fatty Acyls [FA]	Oxygenated hydrocarbons [FA12]	--	HMDB0031309	4312-99-6	Organic compounds	Organic oxygen compounds	Organooxygen compounds	Carbonyl compounds
pos_1331	Hexylbenzene	755.825	524.855	503.426	432.142	400.687	503.036	171.282	133.229	284.49	231.012	242.805	66.0607	519.995	188.146	0.361823	-1.46664	0.000476948	1.99643	down	--	--	--	--	--	--	HMDB0061815	--	Organic compounds	Benzenoids	Benzene and substituted derivatives	--
pos_1338	Antibiotic X 14889A	2928.5	2231.83	2903.36	2512.35	1747.22	3101.83	334.911	1179.43	1974.2	1395.69	748.055	893.039	2570.85	1087.56	0.423034	-1.24115	0.000802719	1.91825	down	--	--	--	--	--	--	HMDB0033336	97671-96-0	Organic compounds	Lipids and lipid-like molecules	Prenol lipids	Sesterterpenoids
pos_1341	PE(16:0/14:0)	8208.34	6985.78	7605.63	4745.38	4798.67	6472.19	2512.27	2719.73	2730.31	3007.22	2725.31	2258.13	6469.33	2658.83	0.41099	-1.28283	0.00111114	2.06425	down	--	--	LMGP02010297	Glycerophospholipids [GP]	Glycerophosphoethanolamines [GP02]	Diacylglycerophosphoethanolamines [GP0201]	HMDB0008920	--	Organic compounds	Lipids and lipid-like molecules	Glycerophospholipids	Glycerophosphoethanolamines
pos_1356	Pirbuterol	287.967	152.27	178.083	240.31	175.913	246.097	65.112	61.6106	175.292	96.032	91.6515	76.7642	213.44	94.4104	0.442328	-1.17681	0.00163092	1.85589	down	C07807	--	--	--	--	--	HMDB0015407	38677-81-5	Organic compounds	Organoheterocyclic compounds	Pyridines and derivatives	Hydroxypyridines
pos_1357	Geranylgeraniol	6996.4	2251.46	3498.98	4155.2	3955.37	4503.34	15.6107	27.0011	32.7612	32.5782	77.1096	26.7906	4226.79	35.3086	0.00835351	-6.9034	0.00123506	2.04413	down	C09094	Diterpenoid biosynthesis(ko00904);;Biosynthesis of secondary metabolites(ko01110)	LMPR0104010009	Prenol Lipids [PR]	Isoprenoids [PR01]	C20 isoprenoids (diterpenes) [PR0104]	--	--	--	--	--	--
pos_1375	N-Myristoyl Glutamine	269.009	290.824	243.165	148.871	170.559	270.113	112.759	109.153	107.176	62.6948	94.7521	71.7792	232.09	93.0523	0.400931	-1.31857	0.00133038	1.98049	down	--	--	LMFA08020219	Fatty Acyls [FA]	Fatty amides [FA08]	N-acyl amines [FA0802]	HMDB0242050	--	Organic compounds	Organic acids and derivatives	Carboxylic acids and derivatives	Amino acids, peptides, and analogues
pos_1386	13-Tetradecene-1,3-diyne-6,7-diol	138.308	124.201	124.177	44.948	141.303	180.973	0.697824	11.0519	16.4716	14.793	1.5773	11.0698	125.652	9.2769	0.0738303	-3.75964	0.00125417	2.00077	down	--	--	LMFA05000589	Fatty Acyls [FA]	Fatty alcohols [FA05]	--	HMDB0039539	122855-49-6	Organic compounds	Lipids and lipid-like molecules	Fatty Acyls	Fatty alcohols
pos_1391	3-Hydroxyheptadecanoylcarnitine	317.764	276.465	249.631	199.527	181.44	224.215	96.6898	69.6358	67.2327	106.818	60.7298	59.9445	241.507	76.8417	0.318176	-1.6521	0.000207686	2.10754	down	--	--	--	--	--	--	HMDB0241512	--	Organic compounds	Lipids and lipid-like molecules	Fatty Acyls	Fatty acid esters
pos_1394	PA(14:1(9Z)/16:0)	1245.66	1154.57	1229.76	1063.35	1637.9	1328.94	355.172	276.53	524.056	351.685	671.544	317.149	1276.7	416.023	0.325859	-1.61768	1.1234e-05	2.09896	down	--	--	LMGP10010112	Glycerophospholipids [GP]	Glycerophosphates [GP10]	Diacylglycerophosphates [GP1001]	--	--	--	--	--	--
pos_1456	Hovenine A	251.835	192.467	185.131	418.347	351.659	430.513	99.8672	47.8635	105.562	81.2272	65.3653	62.9889	304.992	77.1457	0.252943	-1.98311	0.00338657	1.87201	down	--	--	--	--	--	--	HMDB0030200	52309-78-1	Organic compounds	Organic acids and derivatives	Carboxylic acids and derivatives	Amino acids, peptides, and analogues
pos_1467	Trihexosylceramide (d18:1/24:0)	1983.81	1887.31	2071.7	2316.97	2343.46	2359.99	690.1	734.588	971.582	1432.77	1136.41	764.262	2160.54	954.953	0.441997	-1.17789	1.55774e-05	2.10059	down	--	--	--	--	--	--	HMDB0004886	--	Organic compounds	Lipids and lipid-like molecules	Sphingolipids	Glycosphingolipids
pos_1468	Oblongolide	41.7027	37.3583	42.0913	23.8467	52.0753	55.0241	4.99648	3.56356	4.54952	6.63757	7.4188	2.43172e-14	42.0164	4.52765	0.107759	-3.21412	0.000296719	2.07874	down	C09519	--	--	--	--	--	--	--	--	--	--	--
pos_1477	PC(16:0/18:3(9Z,12Z,15Z))	41751.6	172445	85837.2	36115.7	58400.6	45137.4	313859	180285	197352	201634	382733	220314	73281.2	249363	3.40282	1.76673	0.00170979	1.83119	up	--	--	LMGP01010601	Glycerophospholipids [GP]	Glycerophosphocholines [GP01]	Diacylglycerophosphocholines [GP0101]	HMDB0007975	--	Organic compounds	Lipids and lipid-like molecules	Glycerophospholipids	Glycerophosphocholines
pos_1488	Cholesteryl glucoside	1521.74	1270.33	1733.73	992.209	979.555	1990.18	195.643	541.528	951.292	649.613	425.766	424.969	1414.62	531.468	0.375696	-1.41236	0.00179128	1.87619	down	--	--	--	--	--	--	HMDB0250186	--	Organic compounds	Lipids and lipid-like molecules	Steroids and steroid derivatives	Steroidal glycosides
pos_1489	DG(19:0/18:2(10E,12Z)+=O(9)/0:0)	12186	5386.27	6647.46	14857.1	17930.3	14798.8	2957.08	2821.83	3426.5	3282.36	3389.87	2663.51	11967.7	3090.19	0.258211	-1.95338	0.00712043	1.77848	down	--	--	--	--	--	--	HMDB0296123	--	--	--	--	--
pos_1493	SM(d18:1/18:2(9Z,11E)+=O(13))	324635	1.27572e+06	608186	197571	187009	298669	2.29654e+06	1.24225e+06	1.32454e+06	1.04078e+06	1.36701e+06	1.04819e+06	481965	1.38655e+06	2.87687	1.5245	0.00546046	1.66397	up	--	--	--	--	--	--	HMDB0290530	--	--	--	--	--
pos_1495	Araliacerebroside	5053.99	8474.36	5191.68	21497.6	14816.7	5477.13	34434	30955.6	22132.2	29029.7	22393	27274.2	10085.3	27703.1	2.74689	1.4578	0.000538097	1.96363	up	--	--	--	--	--	--	HMDB0033621	--	Organic compounds	Lipids and lipid-like molecules	Sphingolipids	Glycosphingolipids
pos_1497	PC(P-16:0/20:5(5Z,8Z,11Z,14Z,16E)-OH(18R))	63967	103903	95915.9	51626.8	56305.9	92657.9	250658	205918	235337	238708	230386	236125	77396.1	232855	3.00862	1.5891	3.062e-07	2.19501	up	--	--	--	--	--	--	HMDB0289485	--	--	--	--	--
pos_1509	3-Hexaprenyl-4-hydroxybenzoic acid	950.261	760.582	758.81	594.327	806.529	869.176	450.883	225.836	463.692	323.954	215.085	167.889	789.947	307.89	0.38976	-1.35934	5.00239e-05	2.05106	down	C13425	--	LMPR02010045	Prenol Lipids [PR]	Quinones and hydroquinones [PR02]	Ubiquinones [PR0201]	HMDB0006816	65848-03-5	Organic compounds	Lipids and lipid-like molecules	Prenol lipids	Polyprenylphenols
pos_1513	[7]-Gingerol	153.731	159.905	148.494	46.3614	62.5479	187.17	25.4983	4.92625	5.7587	37.1884	41.7887	15.1907	126.368	21.7252	0.17192	-2.54019	0.00563272	1.847	down	--	--	--	--	--	--	HMDB0302128	--	Organic compounds	Benzenoids	Phenols	Methoxyphenols
pos_1521	TG(18:3(6Z,9Z,12Z)/20:5(5Z,8Z,11Z,14Z,17Z)/22:6(4Z,7Z,10Z,13Z,16Z,19Z))	1591.15	1027.89	1266.99	1390.41	1583.76	2034.27	171.054	280.215	455.87	337.403	574.681	330.761	1482.41	358.331	0.241721	-2.04858	0.000189906	2.06518	down	--	--	--	--	--	--	HMDB0053221	--	Organic compounds	Lipids and lipid-like molecules	Glycerolipids	Triradylcglycerols
pos_1529	PC(24:1(15Z)/22:6(4Z,7Z,10Z,13E,15E,19Z)-OH(17))	4168.99	2683.29	3556.78	3247.77	3238.27	4609.55	479.249	448.509	526.853	704.054	555.254	472.165	3584.11	531.014	0.148158	-2.75479	0.000104047	2.16791	down	--	--	--	--	--	--	HMDB0288780	--	--	--	--	--
pos_1534	DG(18:4(6Z,9Z,12Z,15Z)/18:2(9Z,12Z)/0:0)	4171.13	2272.72	2610.57	2116.61	1924.19	2938.99	810.542	619.093	945.626	988.39	983.511	732.733	2672.37	846.649	0.316816	-1.65828	0.00245657	1.98103	down	--	--	--	--	--	--	HMDB0007335	--	Organic compounds	Lipids and lipid-like molecules	Fatty Acyls	Lineolic acids and derivatives
pos_1536	PGP(i-24:0/20:4(6Z,8E,10E,14Z)-2OH(5S,12R))	3087.54	2747.08	2997.04	2749.3	2629.15	3484.18	989.785	841.77	995.593	1028.67	1706.91	656.133	2949.05	1036.48	0.351462	-1.50856	2.0381e-06	2.16476	down	--	--	--	--	--	--	HMDB0275962	--	--	--	--	--
pos_1538	N-Stearoyl Lysine	472.481	341.43	397.13	472.044	467.651	454.989	165.413	194.411	189.548	256.255	204.476	181.676	434.287	198.63	0.457369	-1.12857	1.43704e-05	2.12724	down	--	--	--	--	--	--	HMDB0241946	--	Organic compounds	Organic acids and derivatives	Carboxylic acids and derivatives	Amino acids, peptides, and analogues
pos_1570	Tetrahydro-2,5-dimethyl-2H-pyranmethanol	156.144	103.911	105.155	138.996	108.042	147.244	34.0209	25.6134	49.342	42.9567	43.1003	35.0416	126.582	38.3458	0.302933	-1.72293	0.000104348	2.13376	down	--	--	--	--	--	--	HMDB0061931	--	Organic compounds	Organoheterocyclic compounds	Oxanes	--
pos_1574	alpha-Valerenol	362.669	268.5	283.392	215.742	187.465	303.831	47.176	9.75488	66.7772	49.9924	48.7332	9.94782	270.267	38.7302	0.143304	-2.80285	0.000106905	2.14742	down	--	--	--	--	--	--	HMDB0034661	101628-22-2	Organic compounds	Lipids and lipid-like molecules	Prenol lipids	Sesquiterpenoids
pos_1630	CDP-DG(5-iso PGF2VI/a-25:0)	172.831	185.866	213.059	193.38	230.732	252.93	353.051	325.715	353.834	635.34	625.664	434.909	208.133	454.752	2.18491	1.12758	0.00709224	1.80746	up	--	--	--	--	--	--	HMDB0293200	--	--	--	--	--
pos_1661	1-Methylpiperidin-4-yl butanoate	137.55	131.288	128.751	98.943	84.49	119.844	31.5252	8.97795	39.8144	25.0088	30.8744	5.6205	116.811	23.6369	0.202352	-2.30506	9.64672e-06	2.17172	down	--	--	--	--	--	--	HMDB0243943	--	Organic compounds	Lipids and lipid-like molecules	Fatty Acyls	Fatty acid esters
pos_1663	N-Nervonoyl Lysine	303.702	405.653	380.855	77.7117	129.382	349.45	43.5451	6.46808	27.4712	31.3346	81.0224	3.11634	274.459	32.1596	0.117175	-3.09327	0.00694132	1.84609	down	--	--	--	--	--	--	HMDB0242095	--	--	--	--	--
pos_1673	3,4-Dihydro-2,2,5,7,8-pentamethyl-2H-1-benzopyran-6-ol	107.139	129.208	129.516	16.9523	103.029	172.186	10.0197	7.4266	17.194	8.74247	8.14112	3.61831	109.672	9.19037	0.083799	-3.57692	0.00491586	1.87469	down	--	--	--	--	--	--	HMDB0040217	950-99-2	Organic compounds	Organoheterocyclic compounds	Benzopyrans	1-benzopyrans
pos_1676	Toxin T2 tetrol	40268.8	29675.1	32758.4	46506.5	13576.6	37387.8	110878	112554	131528	159564	141241	122107	33362.2	129645	3.88599	1.95828	3.68574e-06	2.1525	up	--	--	--	--	--	--	HMDB0036159	34114-99-3	Organic compounds	Lipids and lipid-like molecules	Prenol lipids	Sesquiterpenoids
pos_1679	Melilotigenin	241.475	226.199	267.374	106.123	98.2594	193.4	5.21865	2.43172e-14	18.3616	15.957	15.5811	15.8008	188.805	11.8199	0.0626035	-3.99761	0.00165109	2.04763	down	--	--	--	--	--	--	HMDB0038737	114702-59-9	Organic compounds	Lipids and lipid-like molecules	Prenol lipids	Triterpenoids
pos_1699	Anserine	11.543	2.37397	2.43172e-14	13.1795	2.43172e-14	11.3531	142.405	133.857	183.547	237.852	166.725	153.498	6.40828	169.647	26.4732	4.72646	0.000101276	2.15859	up	C01262	Histidine metabolism(ko00340);;beta-Alanine metabolism(ko00410);;Metabolic pathways(ko01100)	--	--	--	--	HMDB0000194	584-85-0	Organic compounds	Organic acids and derivatives	Peptidomimetics	Hybrid peptides
pos_1716	Avermectin B1a aglycone	866.554	612.788	740.463	1572.18	546.955	849.427	1619.16	1763.47	1939.89	1989.72	2106.29	1907.68	864.727	1887.7	2.18301	1.12632	0.000444313	1.98769	up	C11979	Biosynthesis of 12-, 14- and 16-membered macrolides(ko00522);;Metabolic pathways(ko01100);;Biosynthesis of secondary metabolites(ko01110)	--	--	--	--	--	--	--	--	--	--
pos_1722	PA(14:0/20:5(5Z,8Z,11Z,14Z,17Z))	1056.62	1456.14	1166.13	660.977	731.947	1151.17	320.418	391.663	368.692	382.729	533.937	423.482	1037.17	403.487	0.389029	-1.36205	0.00277792	1.94529	down	--	--	LMGP10010924	Glycerophospholipids [GP]	Glycerophosphates [GP10]	Diacylglycerophosphates [GP1001]	HMDB0114787	--	Organic compounds	Lipids and lipid-like molecules	Glycerophospholipids	Glycerophosphates
pos_1732	(S)-gamma-Calacorene	41.6355	46.4917	49.059	8.75239	11.8663	43.9488	1.70177	3.59085	1.05124	6.16681	3.98886	2.43172e-14	33.6256	2.74992	0.0817806	-3.6121	0.00868272	1.83139	down	--	--	--	--	--	--	HMDB0036451	--	Organic compounds	Lipids and lipid-like molecules	Prenol lipids	Sesquiterpenoids
pos_1743	PC(16:0/22:6(4Z,7Z,10Z,13Z,16Z,19Z))	1801.93	5233.03	3466.47	2361.85	1908.66	1498.72	7375.4	5767.77	6317.96	5554.99	4503.2	4201.82	2711.78	5620.19	2.07251	1.05138	0.00325508	1.72993	up	--	--	LMGP01012137	Glycerophospholipids [GP]	Glycerophosphocholines [GP01]	Diacylglycerophosphocholines [GP0101]	HMDB0007991	--	Organic compounds	Lipids and lipid-like molecules	Glycerophospholipids	Glycerophosphocholines
pos_1744	PE(DiMe(11,3)/MonoMe(13,5))	5011.43	18129	9495	7111.54	5945.53	5130.63	32958.3	27946.2	27375.1	28724.9	15998.5	33543.4	8470.53	27757.7	3.27698	1.71237	0.000195938	1.99077	up	--	--	--	--	--	--	HMDB0061478	--	Organic compounds	Lipids and lipid-like molecules	Glycerophospholipids	Glycerophosphoethanolamines
pos_1760	Echinenone	4592.41	3682.36	3485.75	4175.56	2786.02	5850.35	950.151	814.689	1247.51	978.142	1751.88	956.032	4095.41	1116.4	0.272598	-1.87515	0.000584044	2.05028	down	C08592	Carotenoid biosynthesis(ko00906);;Biosynthesis of secondary metabolites(ko01110)	LMPR01070060	Prenol Lipids [PR]	Isoprenoids [PR01]	C40 isoprenoids (tetraterpenes) [PR0107]	--	--	--	--	--	--
pos_1773	13(S)-HpOTrE	319.094	313.128	299.956	75.02	668.939	485.593	37.6011	8.67773	16.6133	25.2665	35.9022	5.40956	360.288	21.5784	0.0598921	-4.06149	0.00882385	1.73593	down	C04785	alpha-Linolenic acid metabolism(ko00592);;Metabolic pathways(ko01100);;Biosynthesis of secondary metabolites(ko01110)	--	--	--	--	HMDB0301803	67597-26-6	Organic compounds	Lipids and lipid-like molecules	Fatty Acyls	Lineolic acids and derivatives
pos_1818	1-(4Z,7Z,10Z,13Z,16Z,19Z-docosahexaenoyl)-glycero-3-phosphate	2.43172e-14	2.43172e-14	2.48507	3.25357	10.9677	2.43172e-14	12.5698	17.0708	11.0816	9.93577	20.4935	21.2463	2.78438	15.3996	5.53071	2.46746	0.00079946	1.91773	up	--	--	LMGP10050019	Glycerophospholipids [GP]	Glycerophosphates [GP10]	Monoacylglycerophosphates [GP1005]	HMDB0062307	--	Organic compounds	Lipids and lipid-like molecules	Glycerophospholipids	Glycerophosphates
pos_1858	Cer(d18:1/22:6(4Z,8Z,10Z,13Z,16Z,19Z)-OH(7))	1440.32	1520.35	1704.24	239.629	2008.35	2184.78	122.653	120.011	194.889	195.96	218.664	143.345	1516.28	165.921	0.109426	-3.19197	0.00476419	1.85977	down	--	--	--	--	--	--	HMDB0290032	--	--	--	--	--
pos_1926	Ethanolamine	105.076	77.0262	87.5856	61.6326	62.8275	115.954	19.2709	34.9877	26.4961	15.4332	54.5287	10.9824	85.017	26.9498	0.316994	-1.65747	0.000550043	1.95135	down	C00189	Glycerophospholipid metabolism(ko00564);;Metabolic pathways(ko01100);;Retrograde endocannabinoid signaling(ko04723)	--	--	--	--	HMDB0000149	141-43-5	Organic compounds	Organic nitrogen compounds	Organonitrogen compounds	Amines
pos_1932	6-Hydroxy-8-hexacosanone	111.357	85.3839	110.142	106.678	75.201	98.7102	49.8265	33.2607	40.0342	36.5428	38.2082	17.4215	97.912	35.8823	0.366475	-1.44821	1.42385e-05	2.14956	down	--	--	--	--	--	--	HMDB0035628	--	Organic compounds	Lipids and lipid-like molecules	Fatty Acyls	Fatty alcohols
pos_1945	cis-p-Menth-2-en-1-ol	93.5645	63.1934	71.7912	41.3306	40.3085	118.965	3.89776	5.78361	4.12135	2.43172e-14	4.11293	0.691744	71.5255	3.10123	0.0433584	-4.52754	0.00271902	1.96848	down	--	--	--	--	--	--	HMDB0302611	--	Organic compounds	Lipids and lipid-like molecules	Prenol lipids	Monoterpenoids
pos_2172	Methionylhydroxyproline	66.4045	64.6613	85.2485	66.9236	108.922	67.6691	23.4211	14.5814	33.2054	42.5187	58.1589	49.944	76.6382	36.9716	0.482417	-1.05165	0.00236765	1.75851	down	--	--	--	--	--	--	HMDB0028974	148305-57-1	Organic compounds	Organic acids and derivatives	Carboxylic acids and derivatives	Amino acids, peptides, and analogues
pos_2281	Lotaustralin	199.03	242.942	245.413	227.217	291.838	429.084	523.556	579.384	538.959	614.526	601.648	491.091	272.587	558.194	2.04776	1.03405	7.85408e-05	2.09959	up	C08334	Cyanoamino acid metabolism(ko00460);;Biosynthesis of secondary metabolites(ko01110)	--	--	--	--	HMDB0033865	534-67-8	Organic compounds	Organic oxygen compounds	Organooxygen compounds	Carbohydrates and carbohydrate conjugates
pos_2316	6-Methylquinoline	7.42947	11.1044	3.35951	12.4933	3.1774	10.9049	44.1148	52.2501	50.6462	54.8125	67.1759	43.8565	8.07816	52.1427	6.45478	2.69037	7.83233e-06	2.17036	up	--	--	--	--	--	--	HMDB0033115	91-62-3	Organic compounds	Organoheterocyclic compounds	Quinolines and derivatives	--
pos_2348	27-O-Demethyl-25-O-desacetylrifamycin SV	42.4682	34.0912	71.0645	79.1487	51.6143	84.0591	30.8198	29.9831	32.0033	4.80529	10.8168	47.2446	60.4077	25.9455	0.429507	-1.21925	0.00919329	1.62479	down	C14725	Biosynthesis of ansamycins(ko01051);;Biosynthesis of secondary metabolites(ko01110)	--	--	--	--	--	--	--	--	--	--
pos_2355	I-Methyl-4-nitro-imidazole	390.524	385.666	344.473	318.679	470.401	685.902	203.375	172.367	218.101	179.909	234.146	267.871	432.608	212.628	0.491504	-1.02473	0.00907927	1.71027	down	--	--	--	--	--	--	--	--	--	--	--	--
pos_2451	3-Hydroxybenzaldehyde	4456.45	4635.42	4639.27	4494.58	2792.15	2874.36	933.503	977.738	792.367	597.262	1402.77	641.067	3982.04	890.784	0.223701	-2.16036	0.000185541	2.14572	down	C03067	Toluene degradation(ko00623);;Microbial metabolism in diverse environments(ko01120);;Degradation of aromatic compounds(ko01220)	--	--	--	--	--	--	--	--	--	--
pos_2461	Aflatoxin ExB2	1391.25	1167.77	1418.09	1212.3	803.193	809.566	30.2679	99.6923	28.2986	23.0344	199.783	24.5851	1133.69	67.6102	0.0596371	-4.06765	0.000119568	2.17872	down	--	--	--	--	--	--	HMDB0038805	23402-20-2	Organic compounds	Phenylpropanoids and polyketides	Coumarins and derivatives	Furanocoumarins
pos_2462	dIDP	9834.58	7962.59	10473.7	9765.31	4729.75	5177.43	538.936	789.71	492.319	267.329	1473.61	271.517	7990.56	638.904	0.0799574	-3.64463	0.000664147	2.1142	down	C01344	Purine metabolism(ko00230);;Nucleotide metabolism(ko01232)	--	--	--	--	HMDB0003536	26575-15-5	Organic compounds	Nucleosides, nucleotides, and analogues	Purine nucleotides	Purine deoxyribonucleotides
pos_2472	Benzene	284.095	321.448	311.8	290.787	162.851	143.282	50.8707	65.7234	49.6389	32.8868	88.3955	31.17	252.377	53.1142	0.210456	-2.24841	0.00112027	2.04999	down	C01407	Chlorocyclohexane and chlorobenzene degradation(ko00361);;Benzoate degradation(ko00362);;Metabolic pathways(ko01100);;Microbial metabolism in diverse environments(ko01120);;Degradation of aromatic compounds(ko01220);;Chemical carcinogenesis - reactive oxygen species(ko05208)	--	--	--	--	HMDB0001505	71-43-2	Organic compounds	Benzenoids	Benzene and substituted derivatives	--
pos_2477	5-Hydroxyconiferyl alcohol	157.256	202.521	174.038	182.707	116.103	93.1092	68.2824	57.98	60.1505	42.857	67.1807	43.0863	154.289	56.5895	0.366776	-1.44703	0.00172257	2.00606	down	C12205	Phenylpropanoid biosynthesis(ko00940);;Biosynthesis of secondary metabolites(ko01110)	--	--	--	--	HMDB0060398	--	Organic compounds	Benzenoids	Phenols	Methoxyphenols
pos_2485	Coniferyl aldehyde	20.4994	24.5442	21.3008	17.9376	8.10067	20.2854	3.79378	2.37712	3.06084	0.186014	1.79245	0.989638	18.778	2.03331	0.108281	-3.20715	0.000564044	2.10357	down	C02666	Phenylpropanoid biosynthesis(ko00940);;Biosynthesis of phenylpropanoids(ko01061);;Metabolic pathways(ko01100);;Biosynthesis of secondary metabolites(ko01110)	--	--	--	--	HMDB0141782	20649-42-7	Organic compounds	Benzenoids	Phenols	Methoxyphenols
pos_2489	(-)-Riboflavin	2.43172e-14	6.0022	5.56325	9.98173	4.37762	0.999258	26.445	11.1906	27.9423	21.2291	38.4822	27.8149	4.48734	25.5173	5.68652	2.50754	0.00134078	1.91716	up	--	--	--	--	--	--	HMDB0000244	83-88-5	Organic compounds	Organoheterocyclic compounds	Pteridines and derivatives	Alloxazines and isoalloxazines
pos_2511	Saccharopine	5.1974	29.0954	10.0182	26.219	51.8739	15.3002	175.5	110.151	74.9212	63.3786	83.0508	146.199	22.9507	108.867	4.74351	2.24596	0.00362299	1.87544	up	C00449	Lysine biosynthesis(ko00300);;Lysine degradation(ko00310);;Metabolic pathways(ko01100);;Biosynthesis of secondary metabolites(ko01110);;Biosynthesis of amino acids(ko01230)	--	--	--	--	HMDB0000279	997-68-2	Organic compounds	Organic acids and derivatives	Carboxylic acids and derivatives	Amino acids, peptides, and analogues
pos_2580	3-Carboxy-4-methyl-5-propyl-2-furanpropionic acid	2.43172e-14	4.12364	1.40527	3.99818	0.370657	1.12761	8.24995	6.53594	9.17174	2.22059	5.38332	5.79127	1.83756	6.22547	3.3879	1.76039	0.00605512	1.6635	up	--	--	--	--	--	--	HMDB0061112	86879-39-2	Organic compounds	Lipids and lipid-like molecules	Fatty Acyls	Fatty acids and conjugates
pos_2624	((2R,3S)-3-Amino-2-hydroxy-2-(1H-imidazol-4-ylmethyl)-5-methyl)-5-methylhexanoic Acid	2.43172e-14	2.97408	2.43172e-14	3.78138	2.43172e-14	1.92924	4.04621	8.24447	2.4651	6.50995	7.71234	5.17266	1.44745	5.69179	3.93229	1.97537	0.00443914	1.73649	up	--	--	--	--	--	--	HMDB0242228	--	Organic compounds	Organic acids and derivatives	Carboxylic acids and derivatives	Amino acids, peptides, and analogues
pos_2690	3-Methoxy-4-hydroxyphenylacetaldehyde	127.399	119.651	146.932	111.384	64.9891	50.0898	18.0498	37.6095	19.9552	21.8362	44.6091	2.43172e-14	103.408	23.6766	0.228964	-2.12681	0.00228351	1.94407	down	C05581	Tyrosine metabolism(ko00350);;Metabolic pathways(ko01100)	--	--	--	--	HMDB0005175	5703-24-2	Organic compounds	Benzenoids	Phenols	Methoxyphenols
pos_2893	Pravastatin	507.648	473.92	616.583	574.248	843.569	440.656	88.8039	133.612	67.996	166.594	143.237	278.152	576.104	146.399	0.254119	-1.97642	0.000281537	1.99658	down	C01844	Bile secretion(ko04976)	LMFA05000695	Fatty Acyls [FA]	Fatty alcohols [FA05]	--	HMDB0005022	81093-37-0	Organic compounds	Organic acids and derivatives	Hydroxy acids and derivatives	Medium-chain hydroxy acids and derivatives
pos_2937	6-Hydroxy-1H-indole-3-acetamide	348.969	301.635	247.836	265.64	94.018	98.8927	22.8982	17.6438	22.9312	26.5921	13.5067	17.489	226.165	20.1768	0.0892128	-3.48661	0.00508205	1.93785	down	--	--	--	--	--	--	HMDB0031173	192184-73-9	Organic compounds	Organoheterocyclic compounds	Indoles and derivatives	Hydroxyindoles
pos_3063	Eugenol O-[a-L-Arabinofuranosyl-(1->6)-b-D-glucopyranoside]	16.785	12.269	4.20185	9.73597	20.7476	3.90457	13.6569	21.9881	24.9	38.1433	35.5039	45.5248	11.274	29.9528	2.65681	1.40969	0.00988591	1.66851	up	--	--	--	--	--	--	HMDB0037603	229333-98-6	Organic compounds	Organic oxygen compounds	Organooxygen compounds	Carbohydrates and carbohydrate conjugates
pos_3168	Myricanene B 5-[arabinosyl-(1->6)-glucoside]	78.6097	117.034	91.5598	95.3684	1283.1	327.261	1122.22	1220.86	1250.34	1126.32	744.344	2136.95	332.155	1266.84	3.81401	1.93131	0.00623193	1.73116	up	--	--	--	--	--	--	HMDB0039348	--	Organic compounds	Phenylpropanoids and polyketides	Diarylheptanoids	Cyclic diarylheptanoids
pos_3212	His His Tyr Cys	760.422	806.381	826.859	912.658	1804.57	996.2	2269.04	1797.21	2052.29	2163.01	1550.89	3107.56	1017.85	2156.67	2.11885	1.08328	0.00218148	1.85429	up	--	--	--	--	--	--	--	--	--	--	--	--
pos_3335	Sepiapterin	4.0603	4.382	3.73797	5.04939	0.73542	4.43091	8.16251	9.03007	7.08269	13.0067	6.32767	9.68319	3.73267	8.88214	2.37957	1.2507	0.00173966	1.83573	up	C00835	Folate biosynthesis(ko00790);;Metabolic pathways(ko01100)	--	--	--	--	HMDB0000238	17094-01-8	Organic compounds	Organoheterocyclic compounds	Pteridines and derivatives	Pterins and derivatives
pos_3436	Theophylline	16.6776	19.1668	20.1042	19.6906	0.565799	16.8789	2.43172e-14	2.25395	2.29827	2.43172e-14	2.43172e-14	0.745301	15.514	0.882921	0.0569113	-4.13514	0.00455942	1.94169	down	C07130	Caffeine metabolism(ko00232);;Biosynthesis of plant secondary metabolites(ko01060);;Biosynthesis of alkaloids derived from histidine and purine(ko01065);;Metabolic pathways(ko01100);;Biosynthesis of secondary metabolites(ko01110);;Microbial metabolism in diverse environments(ko01120)	--	--	--	--	HMDB0001889	58-55-9	Organic compounds	Organoheterocyclic compounds	Imidazopyrimidines	Purines and purine derivatives
pos_3588	5-Methylthiopentanaldoxime	44.5723	46.0274	50.2058	43.2205	24.4141	59.2076	22.507	19.6639	29.8001	21.0499	20.8769	19.6224	44.608	22.2533	0.498865	-1.00328	0.00378937	1.89943	down	C17245	Glucosinolate biosynthesis(ko00966);;2-Oxocarboxylic acid metabolism(ko01210)	--	--	--	--	--	--	--	--	--	--
pos_3931	(R)-pantolactone	160.142	146.011	146.883	145.673	53.3649	54.5822	31.6787	20.1354	28.6266	74.7426	17.3876	6.77664	117.776	29.8913	0.253798	-1.97825	0.00558094	1.81993	down	C01012	--	--	--	--	--	HMDB0059876	599-04-2	Organic compounds	Organoheterocyclic compounds	Lactones	Gamma butyrolactones
pos_4036	Alamarine	2.43172e-14	2.43172e-14	2.43172e-14	2.43172e-14	1.95879	4.16798	23.6705	12.4368	21.3804	36.9857	10.0969	21.3235	1.02113	20.9823	20.5482	4.36094	0.0033079	1.92764	up	C09326	--	--	--	--	--	--	--	--	--	--	--
pos_4077	(17alpha,23S)-Epoxy-28,29-dihydroxy-27-norlanost-8-ene-3,24-dione	2.66055	2.01519	2.43172e-14	2.43172e-14	2.43172e-14	2.43172e-14	49.3167	107.218	27.587	47.4582	27.8343	54.4603	0.779289	52.3124	67.1284	6.06885	0.0075133	1.85249	up	--	--	--	--	--	--	HMDB0035624	--	Organic compounds	Lipids and lipid-like molecules	Prenol lipids	Triterpenoids
pos_4153	Cys His Gly Phe	6620.21	5967.78	6182.21	5144.89	1771.31	3055.45	704.489	1607.68	678.487	750.792	2810.38	2486.42	4790.31	1506.38	0.314463	-1.66904	0.00702987	1.79175	down	--	--	--	--	--	--	--	--	--	--	--	--
pos_4270	N-(3-(S)-Hydroxybutyryl)homoserine lactone	293.228	261.032	273.618	326.003	98.9416	156.062	43.8354	82.923	48.8978	26.6816	137.332	120.638	234.814	76.718	0.326718	-1.61388	0.00505381	1.82645	down	C11842	Two-component system(ko02020)	LMFA08030005	Fatty Acyls [FA]	Fatty amides [FA08]	Fatty acyl homoserine lactones [FA0803]	--	--	--	--	--	--
pos_4271	1,6-Dimethylnaphthalene	52.8771	48.2382	53.6825	60.6429	21.1275	36.463	7.16255	15.3562	10.0241	6.99587	21.9471	18.2366	45.5052	13.2871	0.29199	-1.77601	0.00163576	1.97331	down	C14217	--	--	--	--	--	--	--	--	--	--	--
pos_4289	LysoPS(16:0/0:0)	141589	128754	133901	152175	54429.6	80051.2	20367.6	39743.6	20637.6	13060.2	65163.1	65882.4	115150	37475.8	0.325452	-1.61949	0.00283001	1.8657	down	--	--	--	--	--	--	HMDB0240605	116947-34-3	Organic compounds	Lipids and lipid-like molecules	Glycerophospholipids	Glycerophosphoserines
pos_4292	2-[4,6-Bis(2,4-dimethylphenyl)-1,3,5-triazin-2-yl]-5-(octyloxy)phenol	2.43172e-14	2.43172e-14	2.43172e-14	2.43172e-14	2.43172e-14	1.97207	2.451	2.43172e-14	2.52606	3.51358	3.12113	2.77851	0.328678	2.39838	7.29705	2.86731	0.00805762	1.65766	up	--	--	--	--	--	--	HMDB0037802	2725-22-6	Organic compounds	Benzenoids	Phenol ethers	--
pos_4295	(4Z,7Z,10S,11E)-10-Hydroxy-12-[(1S,2R,3R)-3-hydroxy-5-oxo-2-[(2Z)-pent-2-en-1-yl]cyclopentyl]dodeca-4,7,11-trienoylcarnitine	2759.31	2054.5	2269.36	3006.94	1098.49	1677.49	147.741	776.881	342.273	103.932	1041.8	1048.81	2144.35	576.906	0.269036	-1.89413	0.00145931	1.91958	down	--	--	--	--	--	--	HMDB0241814	--	Organic compounds	Lipids and lipid-like molecules	Fatty Acyls	Fatty acid esters
pos_4306	3-Deoxyestrone	47.9176	53.9665	47.5474	54.9585	22.6999	38.166	11.0899	11.6555	12.7337	11.6144	24.5824	21.3934	44.2093	15.5116	0.350867	-1.511	0.0011084	1.98692	down	C14972	--	--	--	--	--	HMDB0245855	--	Organic compounds	Lipids and lipid-like molecules	Steroids and steroid derivatives	Estrane steroids
pos_4312	Diosmetin	7.95596	12.3723	14.4139	9.06007	4.28278	5.6286	46.7346	40.8259	66.1885	51.8111	25.6264	15.9044	8.95226	41.1818	4.60016	2.20168	0.0066652	1.79138	up	C10038	--	LMPK12110824	Polyketides [PK]	Flavonoids [PK12]	Flavones and Flavonols [PK1211]	HMDB0029676	520-34-3	Organic compounds	Phenylpropanoids and polyketides	Flavonoids	O-methylated flavonoids
pos_4331	12-Oxo-9(Z)-dodecenoic acid	111.346	107.89	97.3285	127.297	37.1416	51.108	25.5461	27.9296	8.46027	6.75127	48.2637	46.0829	88.6852	27.1723	0.30639	-1.70656	0.00670836	1.78775	down	C16311	alpha-Linolenic acid metabolism(ko00592);;Biosynthesis of secondary metabolites(ko01110)	--	--	--	--	--	--	--	--	--	--
pos_4451	3',5'-Dideoxythymidine	3.24953	5.18629	1.19819	2.43172e-14	6.90457	3.58366	11.5268	21.1435	10.0519	7.60601	12.7727	9.96786	3.35371	12.1781	3.63124	1.86046	0.00412354	1.82151	up	--	--	--	--	--	--	HMDB0246113	--	Organic compounds	Organoheterocyclic compounds	Diazines	Pyrimidines and pyrimidine derivatives
pos_4509	(S)-N-Methylcoclaurine	6.85043	6.75461	4.77876	7.87754	5.65618	2.43172e-14	7.53964	10.507	15.4435	12.8035	8.56576	15.7197	5.31959	11.7632	2.2113	1.14489	0.00573344	1.66666	up	C05176	Isoquinoline alkaloid biosynthesis(ko00950);;Biosynthesis of alkaloids derived from shikimate pathway(ko01063);;Metabolic pathways(ko01100);;Biosynthesis of secondary metabolites(ko01110)	--	--	--	--	HMDB0060319	--	Organic compounds	Organoheterocyclic compounds	Isoquinolines and derivatives	Benzylisoquinolines
pos_4588	Sterebin B	26.3846	35.0758	34.2948	43.0192	16.4157	18.5187	74.5897	63.5145	55.2518	57.3685	57.1388	102.178	28.9515	68.3402	2.36051	1.2391	0.00167642	1.85199	up	--	--	--	--	--	--	HMDB0035338	--	Organic compounds	Lipids and lipid-like molecules	Prenol lipids	Sesquiterpenoids
pos_4776	(3Z,6Z)-3,6-Nonadienal	2.05296	0.697062	1.41699	1.06258	1.25894	1.28606	2.43172e-14	2.43172e-14	2.43172e-14	2.43172e-14	2.43172e-14	2.43172e-14	1.29576	2.43172e-14	1.87667e-14	-45.5988	0.000864919	2.07822	down	--	--	--	--	--	--	HMDB0031152	21944-83-2	Organic compounds	Organic oxygen compounds	Organooxygen compounds	Carbonyl compounds
pos_4811	Canthiumine	311.079	306.019	266.278	305.807	81.1946	227.377	39.8062	46.6315	25.5589	30.6193	96.2424	108.024	249.626	57.8138	0.231602	-2.11028	0.002061	1.95786	down	C10000	--	--	--	--	--	--	--	--	--	--	--
pos_4818	Astromicin	2.75683	6.32843	10.2323	7.52869	3.517	3.7371	41.0612	43.3109	39.3467	19.3429	15.917	20.7041	5.68339	29.9471	5.26924	2.39759	0.00444729	1.86094	up	C17708	--	--	--	--	--	HMDB0248678	--	Organic compounds	Organic oxygen compounds	Organooxygen compounds	Carbohydrates and carbohydrate conjugates
pos_4844	3,4-Dihydrocadalene	70.8641	50.6871	62.54	79.3712	19.3125	67.6485	2.43172e-14	3.23175	2.87369	2.43172e-14	16.0253	19.7001	58.4039	6.9718	0.119372	-3.06646	0.00115306	2.00237	down	--	--	--	--	--	--	HMDB0036453	21391-99-1	Organic compounds	Lipids and lipid-like molecules	Prenol lipids	Sesquiterpenoids
pos_4847	Dihydrozeatin riboside	149.932	113.826	141.049	172.504	20.7546	138.599	0.000214137	2.43172e-14	2.43172e-14	2.43172e-14	25.1616	9.41729	122.777	5.76318	0.0469401	-4.41303	0.00265616	1.99265	down	C16447	Zeatin biosynthesis(ko00908);;Biosynthesis of secondary metabolites(ko01110)	--	--	--	--	--	--	--	--	--	--
pos_4848	Hydroxyethyl retinamide	102.917	94.4759	117.013	143.089	25.7269	127.097	1.88673	6.73029	2.43172e-14	2.43172e-14	27.8536	21.835	101.72	9.71759	0.0955328	-3.38786	0.00202417	1.98325	down	--	--	--	--	--	--	HMDB0253266	--	Organic compounds	Lipids and lipid-like molecules	Prenol lipids	Retinoids
pos_4851	Taurodeoxycholic acid	133509	114170	123113	144740	33134.7	130477	11329.6	16055.7	11135.2	15480.8	33694.2	38827.5	113190	21087.2	0.186298	-2.42432	0.00188954	1.99411	down	C05463	--	LMST05040013	Sterol Lipids [ST]	Steroid conjugates [ST05]	Taurine conjugates [ST0504]	HMDB0000896	516-50-7	Organic compounds	Lipids and lipid-like molecules	Steroids and steroid derivatives	Bile acids, alcohols and derivatives
pos_4852	Deoxycholylserine	200.657	175.118	220.807	201.63	45.8562	215.805	6.04581	13.7678	2.43172e-14	17.0502	66.4053	76.3246	176.646	29.9323	0.169448	-2.56108	0.0015849	1.94847	down	--	--	--	--	--	--	HMDB0242441	--	--	--	--	--
pos_4853	dihydrocytochalasin B	221.327	181.926	323.625	234.439	124.068	399.044	8.73584	32.2591	13.0689	48.6472	126.136	201.923	247.405	71.795	0.290192	-1.78492	0.00701784	1.68618	down	--	--	--	--	--	--	HMDB0251302	--	Organic compounds	Alkaloids and derivatives	Cytochalasans	Cytochalasins
pos_4856	Carvyl acetate	44.1863	33.1924	29.4094	43.6348	11.6203	39.2923	5.60504	2.69253	3.7103	2.43172e-14	8.78757	14.3183	33.5559	5.8523	0.174404	-2.51949	0.00156177	1.96549	down	--	--	--	--	--	--	HMDB0038046	97-42-7	Organic compounds	Lipids and lipid-like molecules	Prenol lipids	Monoterpenoids
pos_491	(2-Amino-6-oxo-1H-purin-9-yl) dihydrogen phosphate	8.70886	13.8863	2.43172e-14	4.40709	15.7084	7.5439	19.6534	13.6249	26.5744	22.4014	15.5497	15.3084	8.37577	18.8521	2.25079	1.17043	0.00770641	1.67844	up	--	--	--	--	--	--	HMDB0242464	--	Organic compounds	Organoheterocyclic compounds	Imidazopyrimidines	Purines and purine derivatives
pos_4913	Glycyl-l-histidyl-l-lysine	0.80587	5.17034	2.40626	2.36964	2.06753	2.43172e-14	23.4592	9.95758	23.6639	13.4555	19.6319	10.3975	2.13661	16.7609	7.84463	2.97171	0.00174743	1.93271	up	--	--	--	--	--	--	HMDB0252882	--	Organic compounds	Organic acids and derivatives	Carboxylic acids and derivatives	Amino acids, peptides, and analogues
pos_4916	1,2-Dimethoxy-3-propylbenzene	110.576	121.663	123.497	135.608	87.1133	38.0446	27.3336	30.2418	23.2324	30.1604	24.5695	49.1747	102.75	30.7854	0.299614	-1.73882	0.00352602	1.9214	down	--	--	--	--	--	--	--	--	--	--	--	--
pos_5140	2-Hydroxyestrone-1-S-glutathione	316.105	312.314	264.592	369.443	131.745	301.529	545.684	753.585	519.284	944.448	407.819	621.45	282.621	632.045	2.23637	1.16116	0.00483619	1.79509	up	--	--	--	--	--	--	HMDB0012623	--	Organic compounds	Organic acids and derivatives	Carboxylic acids and derivatives	Amino acids, peptides, and analogues
pos_5153	Ursodeoxycholic acid	436.666	403.061	284.222	565.126	201.309	174.485	27.736	12.2334	20.4532	2.43172e-14	26.3758	16.897	344.145	17.2826	0.0502189	-4.31563	0.00310917	1.97732	down	C07880	Secondary bile acid biosynthesis(ko00121)	LMST04010033	Sterol Lipids [ST]	Bile acids and derivatives [ST04]	C24 bile acids, alcohols, and derivatives [ST0401]	HMDB0000946	128-13-2	Organic compounds	Lipids and lipid-like molecules	Steroids and steroid derivatives	Bile acids, alcohols and derivatives
pos_5165	Cymathere lactone	90.9367	135.195	83.4989	77.1478	172.554	100.101	615.436	630.945	692.649	252.454	514.747	418.385	109.906	520.769	4.73833	2.24438	0.00129688	2.0031	up	--	--	--	--	--	--	--	--	--	--	--	--
pos_5180	Bisacurone epoxide	3.89641	7.49144	1.33503	1.69983	6.75473	2.43172e-14	13.1569	14.6601	14.3562	3.34462	13.0629	18.0659	3.52957	12.7744	3.61926	1.8557	0.00431476	1.76513	up	--	--	--	--	--	--	HMDB0038503	127214-83-9	Organic compounds	Lipids and lipid-like molecules	Prenol lipids	Sesquiterpenoids
pos_519	6H,8H-3,4-Dihydropyrimido(4,5-c)(1,2)oxazin-7-one	703.386	743.318	753.814	553.9	881.434	977.252	2045.67	1762.79	1934.93	2466.03	2318.01	1320.48	768.851	1974.65	2.56832	1.36082	0.000416743	2.05326	up	--	--	--	--	--	--	HMDB0244492	--	Organic compounds	Organoheterocyclic compounds	Diazines	Pyrimidines and pyrimidine derivatives
pos_5192	Polygonal	42.6899	50.5939	24.7939	41.1436	30.0984	29.6695	47.6554	99.0976	63.8952	122.006	70.8368	120.524	36.4982	87.3358	2.39288	1.25875	0.00882083	1.75669	up	--	--	--	--	--	--	HMDB0256674	--	Organic compounds	Organic oxygen compounds	Organooxygen compounds	Alcohols and polyols
pos_5222	(9Z,11E,13E,15Z)-4-Oxo-9,11,13,15-octadecatetraenoic acid	1164.62	1003.04	1096.35	1135.99	283.698	1721.09	15806.6	17158.1	16839.5	6112.55	12881.1	6429.03	1067.46	12537.8	11.7454	3.55402	0.00257292	1.95064	up	--	--	--	--	--	--	HMDB0031098	17699-21-7	Organic compounds	Lipids and lipid-like molecules	Fatty Acyls	Lineolic acids and derivatives
pos_5280	Biliverdin IX	10104.6	9802.67	6133.78	9872.92	3742.46	9227.36	32325.9	26799.7	30228.4	28727.1	28008.7	23131.3	8147.3	28203.5	3.4617	1.79148	3.81791e-07	2.17122	up	--	--	--	--	--	--	HMDB0001008	114-25-0	Organic compounds	Organoheterocyclic compounds	Tetrapyrroles and derivatives	Bilirubins
pos_5286	(3R,5Z)-5-Octene-1,3-diol	10.8051	9.24822	6.31087	7.74199	5.79121	10.025	1.89312	2.43172e-14	1.0044	2.43172e-14	1.01031	1.55292	8.3204	0.910125	0.109385	-3.19252	0.000111371	2.12651	down	--	--	LMFA05000556	Fatty Acyls [FA]	Fatty alcohols [FA05]	--	HMDB0030368	130272-38-7	Organic compounds	Lipids and lipid-like molecules	Fatty Acyls	Fatty alcohols
pos_530	Trigonelline hydrochloride	23.3905	28.3829	26.1792	33.1244	25.4917	22.9802	104.004	85.0434	107.572	65.1724	63.661	60.9464	26.5915	81.0665	3.04859	1.60814	0.00122009	2.00836	up	--	--	--	--	--	--	--	--	--	--	--	--
pos_5313	Nandrolone	56.9593	46.8943	49.1103	60.6081	39.4159	78.3101	25.8131	8.17377	30.5362	33.3433	2.43172e-14	9.84268	55.2163	17.9515	0.325112	-1.62099	0.000804794	1.88673	down	C07254	--	LMST02010044	Sterol Lipids [ST]	Steroids [ST02]	C18 steroids (estrogens) and derivatives [ST0201]	HMDB0002725	434-22-0	Organic compounds	Lipids and lipid-like molecules	Steroids and steroid derivatives	Estrane steroids
pos_5317	Sterebin A	8.91752	17.7073	15.0607	12.736	27.728	47.3658	70.4909	91.7842	83.9068	21.7644	108.876	78.6887	21.5859	75.9185	3.51704	1.81436	0.00456574	1.79399	up	--	--	--	--	--	--	HMDB0035337	107647-14-3	Organic compounds	Lipids and lipid-like molecules	Prenol lipids	Sesquiterpenoids
pos_5334	N-Linoleoyl Lysine	104.832	110.107	88.7069	148.376	56.4751	106.564	39.9607	21.8002	35.4312	67.806	12.8988	39.4979	102.51	36.2325	0.353452	-1.50041	0.00156829	1.88711	down	--	--	--	--	--	--	HMDB0241980	--	--	--	--	--
pos_537	Penicillin F	2.43172e-14	1.60029	3.79442	7.88721	14.6679	1.43925	12.7691	16.7935	12.0945	13.9636	22.4699	8.82303	4.89817	14.4856	2.95735	1.56431	0.00914772	1.65884	up	C17402	--	--	--	--	--	HMDB0256230	--	Organic compounds	Organic acids and derivatives	Carboxylic acids and derivatives	Amino acids, peptides, and analogues
pos_5398	3-Hydroxy-palmitic acid methyl ester	182.179	113.631	91.1752	59.6527	39.364	46.909	289.673	154.308	180.292	240.84	236.803	151.2	88.8185	208.852	2.35145	1.23355	0.00346019	1.69618	up	C11849	Two-component system(ko02020)	--	--	--	--	--	--	--	--	--	--
pos_5411	octyl beta-1,6-D-galactofuranosyl-alpha-D-glucopyranoside	152.167	187.595	163.919	117.385	464.518	308.465	503.726	606.671	589.676	542.761	360.992	546.173	232.342	525	2.2596	1.17607	0.00151994	1.91885	up	--	--	--	--	--	--	--	--	--	--	--	--
pos_5460	1-(6-Hydroxy-2-azabicyclo[2.2.1]heptane-3-carbonyl)pyrrolidine-2-carbonitrile	57.1564	56.9498	42.8846	47.5945	135.25	180.308	256.557	276.873	292.752	358.562	172.267	349.705	86.6906	284.453	3.28124	1.71424	0.000313993	1.99676	up	--	--	--	--	--	--	HMDB0260235	--	Organic compounds	Organic acids and derivatives	Carboxylic acids and derivatives	Amino acids, peptides, and analogues
pos_5472	Asebotoxin	83.7052	129.501	94.0996	88.6155	97.4984	148.291	492.051	301.452	401.164	190.767	263.27	252.491	106.952	316.866	2.9627	1.56691	0.0048074	1.85022	up	--	--	--	--	--	--	HMDB0248654	--	Organic compounds	Lipids and lipid-like molecules	Prenol lipids	Diterpenoids
pos_5477	Hydroxyhomodestruxin B	405.926	436.725	322.034	309.012	585.434	704.078	1317.69	1290.11	1344.66	1469.15	893.29	1405.5	460.535	1286.73	2.794	1.48233	1.92793e-05	2.12879	up	--	--	--	--	--	--	HMDB0039897	--	Organic compounds	Organic acids and derivatives	Peptidomimetics	Depsipeptides
pos_5483	PG(22:6(4Z,7Z,10Z,13Z,16Z,19Z)/PGF2alpha)	769.427	836.206	752.055	690.196	1133.53	1437.2	2807.39	2581.7	2987.39	2506.71	1882.92	2556.18	936.436	2553.72	2.72706	1.44735	1.20089e-05	2.13431	up	--	--	--	--	--	--	HMDB0270456	--	--	--	--	--
pos_5486	6,7-Dimethyl-8-(1-D-ribityl)lumazine	5.61778	12.9191	17.6854	9.32885	24.8197	42.233	141.722	152.988	149.796	109.002	86.3968	85.8695	18.7673	120.963	6.44539	2.68827	0.000178843	2.09155	up	--	--	--	--	--	--	HMDB0003826	2535-20-8	Organic compounds	Organoheterocyclic compounds	Pteridines and derivatives	--
pos_5648	Ponasteroside A	242.327	186.38	129.27	255.745	96.8173	125.777	29.0166	4.64018	38.1854	2.43172e-14	41.9487	156.976	172.719	45.1278	0.261278	-1.93634	0.00523309	1.729	down	--	--	--	--	--	--	HMDB0034091	20117-33-3	Organic compounds	Lipids and lipid-like molecules	Steroids and steroid derivatives	Steroidal glycosides
pos_5735	1-(2,6,6-Trimethyl-2-cyclohexen-1-yl)-1,6-heptadien-3-one	16.6585	37.9634	20.9995	16.0054	80.6609	109.937	250.441	263.895	183.078	448.94	231.265	406.757	47.0375	297.396	6.32253	2.6605	0.00131823	1.98731	up	--	--	--	--	--	--	HMDB0029704	79-78-7	Organic compounds	Lipids and lipid-like molecules	Prenol lipids	Sesquiterpenoids
pos_575	SCOPOLINE	20.337	25.4941	21.8266	19.1312	10.2138	30.7068	46.9162	53.6038	50.6932	98.3644	83.8445	39.8659	21.2849	62.2147	2.92295	1.54742	0.00648846	1.783	up	C10866	--	--	--	--	--	--	--	--	--	--	--
pos_5775	Glycerol 1-myristate	21.7095	59.1759	64.3274	30.3211	9.31534	22.8336	86.6115	105.955	140.893	90.4468	95.074	83.1712	34.6138	100.358	2.89938	1.53574	0.000384041	1.89041	up	--	--	--	--	--	--	HMDB0304951	--	Organic compounds	Lipids and lipid-like molecules	Glycerolipids	Monoradylglycerols
pos_5806	hydroxyvitamin d3	8.05917	7.73645	6.37921	7.39996	10.1801	15.1126	1.3502	2.43172e-14	0.430723	1.94904	2.43172e-14	2.43172e-14	9.14458	0.621659	0.0679812	-3.87872	0.000879758	1.98759	down	--	--	--	--	--	--	HMDB0253301	--	Organic compounds	Lipids and lipid-like molecules	Steroids and steroid derivatives	Vitamin D and derivatives
pos_5808	5-Hepten-3-yn-1-ol, 2,2-dimethyl-7-[methyl(1-naphthalenylmethyl)amino]-, (E)- glucuronide	38.4845	29.0838	31.7647	35.9794	0.0867462	21.2813	0.921214	0.451497	0.248878	2.43172e-14	0.657801	7.03523	26.1134	1.55244	0.0594498	-4.07219	0.00730597	1.87382	down	--	--	--	--	--	--	--	--	--	--	--	--
pos_5839	Muricatacin	67.2656	85.7368	66.8444	81.5545	48.8931	48.1668	120.879	131.349	188.624	129.713	130.119	126.754	66.4102	137.907	2.07659	1.05421	0.000297346	1.95777	up	--	--	LMFA05000682	Fatty Acyls [FA]	Fatty alcohols [FA05]	--	HMDB0038685	134698-86-5	Organic compounds	Lipids and lipid-like molecules	Fatty Acyls	Fatty alcohols
pos_5907	PG(PGF2alpha/i-12:0)	12.4245	26.9236	20.2547	2.43172e-14	2.43172e-14	11.763	66.5951	36.8368	55.4833	44.022	59.1104	33.2366	11.8943	49.214	4.13761	2.0488	0.000365774	1.91036	up	--	--	--	--	--	--	HMDB0271080	--	--	--	--	--
pos_5970	(Z)-1-Methyl-2-(tridec-8-en-1-yl)quinolin-4(1H)-one	135.022	130.941	135.843	139.545	126.444	175.676	504.01	553.937	537.795	378.969	373.202	643.985	140.579	498.65	3.54712	1.82665	0.000339101	2.11441	up	--	--	--	--	--	--	HMDB0252136	--	Organic compounds	Organoheterocyclic compounds	Quinolines and derivatives	Quinolones and derivatives
pos_5971	Solanidine	10.3123	9.66514	13.8024	11.0067	11.4197	13.4882	33.4859	29.6114	32.0474	22.3388	29.4891	41.496	11.6157	31.4114	2.70421	1.43521	0.000366671	2.0799	up	C06543	Biosynthesis of various alkaloids(ko00996);;Biosynthesis of alkaloids derived from terpenoid and polyketide(ko01066)	LMST01150007	Sterol Lipids [ST]	Sterols [ST01]	Solanidines and alkaloid derivatives [ST0115]	HMDB0003236	80-78-4	Organic compounds	Lipids and lipid-like molecules	Steroids and steroid derivatives	Steroidal alkaloids
pos_5977	PS(5-iso PGF2VI/18:2(9Z,12Z))	100.392	135.045	136.98	80.9124	124.234	110.514	389.776	395.866	329.068	505.093	280.836	549.016	114.68	408.276	3.56014	1.83193	0.000694572	2.06921	up	--	--	--	--	--	--	HMDB0281675	--	--	--	--	--
pos_5989	9,10-Epoxyoctadecanoic acid	16.8125	21.5187	9.69717	24.6413	45.4272	26.7561	267.494	190.988	281.511	49.1068	186.371	98.3026	24.1422	178.962	7.41285	2.89003	0.00865252	1.78372	up	C19418	Cutin, suberine and wax biosynthesis(ko00073)	LMFA02000326	Fatty Acyls [FA]	Octadecanoids [FA02]	Other Octadecanoids [FA0200]	HMDB0061650	154966-80-0	Organic compounds	Lipids and lipid-like molecules	Fatty Acyls	Fatty acids and conjugates
pos_6012	ergosteryl 3-beta-D-glucoside	1385.56	655.195	1547.29	1608.76	373.808	788.419	2.43172e-14	2.43172e-14	14.9344	111.394	17.4154	111.291	1059.84	42.5057	0.0401058	-4.64004	0.00476713	1.94292	down	--	--	--	--	--	--	--	--	--	--	--	--
pos_6136	MG(0:0/18:3(6Z,9Z,12Z)/0:0)	439.331	491.442	431.11	430.445	500.45	453.003	1034.1	879.695	951.505	728.672	942.311	1068.91	457.63	934.199	2.04138	1.02955	0.000122898	2.14355	up	--	--	--	--	--	--	HMDB0011539	--	Organic compounds	Lipids and lipid-like molecules	Fatty Acyls	Lineolic acids and derivatives
pos_6153	Yucalexin P17	355.547	350.59	432.469	355.915	117.853	567.222	4500.41	4141.34	4576.64	1519.54	3525.26	1775.12	363.266	3339.72	9.19358	3.20063	0.00295493	1.9286	up	--	--	--	--	--	--	HMDB0036752	119642-82-9	Organic compounds	Lipids and lipid-like molecules	Prenol lipids	Diterpenoids
pos_6273	IDFP	2.88227	3.64951	1.29301	1.32256	0.00457481	1.85532	21.166	29.9884	20.8389	1.78964	24.65	20.35	1.83454	19.7972	10.7914	3.43181	0.00548908	1.8525	up	--	--	--	--	--	--	--	--	--	--	--	--
pos_6285	Idoxanthin	636.202	445.821	436.079	363.908	314.816	285.343	168.393	230.248	198.759	148.129	216.742	252.557	413.695	202.471	0.489422	-1.03085	0.00800165	1.80761	down	--	--	LMPR01070822	Prenol Lipids [PR]	Isoprenoids [PR01]	C40 isoprenoids (tetraterpenes) [PR0107]	HMDB0040656	97169-13-6	Organic compounds	Lipids and lipid-like molecules	Prenol lipids	Tetraterpenoids
pos_6328	7,10-Hexadecadiynoic acid	74.4707	95.4766	74.0262	70.9162	60.0677	89.1323	265.209	208.26	247.537	159.884	220.865	344.656	77.3483	241.069	3.11666	1.64	0.00109536	2.01449	up	--	--	LMFA01030492	Fatty Acyls [FA]	Fatty Acids and Conjugates [FA01]	Unsaturated fatty acids [FA0103]	--	--	--	--	--	--
pos_6338	Octanol	12.0726	51.8546	109.605	36.7228	139.604	191.92	511.675	655.554	660.738	645.944	844.889	1152.2	90.2965	745.167	8.25245	3.04482	0.000528017	2.05762	up	--	--	--	--	--	--	HMDB0001183	111-87-5	Organic compounds	Lipids and lipid-like molecules	Fatty Acyls	Fatty alcohols
pos_6394	Diplodiatoxin	292.154	294.601	296.303	279.746	354.115	626.652	1916.2	1494.04	1919.35	1698.93	1623.16	3918.57	357.262	2095.04	5.86416	2.55193	0.00508599	1.87452	up	--	--	--	--	--	--	HMDB0031471	41060-01-9	Organic compounds	Organic acids and derivatives	Keto acids and derivatives	Gamma-keto acids and derivatives
pos_6396	Sodium deoxycholate	1835.03	1989.06	1905.23	1908.69	1838.94	3582.49	505.224	401.444	415.4	635.645	368.166	562.248	2176.58	481.354	0.221152	-2.17689	0.00165417	1.97751	down	C11171	--	--	--	--	--	HMDB0000626	83-44-3	Organic compounds	Lipids and lipid-like molecules	Steroids and steroid derivatives	Bile acids, alcohols and derivatives
pos_6407	L-Urobilin	237.739	255.11	399.341	335.747	529.801	152.619	672.685	631.025	670.374	728.158	1135.9	1316.69	318.393	859.14	2.69836	1.43209	0.00440129	1.79986	up	C05793	Porphyrin metabolism(ko00860)	--	--	--	--	--	--	--	--	--	--
pos_643	6-Hydroxynicotinate	792.044	874.076	621.862	567.024	1572.69	810.903	13824.9	11933.9	14893.9	15823.3	9477.36	15666.7	873.1	13603.3	15.5805	3.96167	4.46729e-05	2.19688	up	C01020	Nicotinate and nicotinamide metabolism(ko00760);;Metabolic pathways(ko01100);;Microbial metabolism in diverse environments(ko01120)	--	--	--	--	HMDB0002658	5006-66-6	Organic compounds	Organoheterocyclic compounds	Pyridines and derivatives	Pyridinecarboxylic acids and derivatives
pos_646	2-Hydroxy-1-naphthylaldehyde isonicotinoyl hydrazone	3.07329	2.43172e-14	2.43172e-14	2.43172e-14	23.3746	2.43172e-14	135.207	101.417	120.079	151.842	106.259	166.538	4.40798	130.224	29.5427	4.88473	2.10632e-05	2.18797	up	--	--	--	--	--	--	HMDB0247401	--	Organic compounds	Benzenoids	Naphthalenes	Naphthols and derivatives
pos_6569	(1S)-1-hydroxy-23,24-didehydro-25,26,27-trinorcalciol	10365.9	9758.53	11039.8	11071.6	4877.02	11440.4	1987.29	1234.97	1730.57	3461.24	3205.62	2952.95	9758.88	2428.77	0.248878	-2.00649	0.000386081	2.09193	down	--	--	LMST03020688	Sterol Lipids [ST]	Secosteroids [ST03]	Vitamin D3 and derivatives [ST0302]	--	--	--	--	--	--
pos_6579	PC(22:5(7Z,10Z,13Z,16Z,19Z)/PGF1alpha)	56.2704	57.1441	56.4027	52.0129	34.3714	15.2427	13.8006	2.43172e-14	11.3598	22.0315	2.43172e-14	1.31405	45.2407	8.08432	0.178696	-2.48442	0.00172218	1.92164	down	--	--	--	--	--	--	HMDB0288482	--	--	--	--	--
pos_6607	9,10-Dihydroxystearate	49.1677	65.8368	69.2503	59.4473	75.8056	76.5876	245.561	154.462	220.99	85.1897	254.968	215.002	66.0159	196.029	2.96942	1.57018	0.00404271	1.88284	up	C19622	Cutin, suberine and wax biosynthesis(ko00073)	--	--	--	--	HMDB0302281	--	Organic compounds	Lipids and lipid-like molecules	Fatty Acyls	Fatty acids and conjugates
pos_668	6-Deoxydihydrokalafungin	11.0012	13.4244	0.902402	0.0767424	15.0818	34.3673	61.6972	41.8257	70.731	69.0545	43.4803	60.6846	12.4756	57.9122	4.64203	2.21476	8.76648e-05	2.03873	up	C12435	Biosynthesis of type II polyketide products(ko01057);;Metabolic pathways(ko01100);;Biosynthesis of secondary metabolites(ko01110)	--	--	--	--	--	--	--	--	--	--
pos_6712	CPA(18:1(11Z)/0:0)	11.2747	10.9932	3.194	11.9387	3.34498	0.312421	66.2234	55.9853	66.1848	42.1586	31.8496	36.8931	6.84299	49.8825	7.28957	2.86583	0.000501766	2.03275	up	--	--	--	--	--	--	HMDB0007005	--	Organic compounds	Lipids and lipid-like molecules	Glycerophospholipids	Glycerophosphates
pos_6840	Kaurenoic acid methyl ester	49.1142	61.3348	57.1485	45.004	72.7746	57.3334	238.88	132.725	157.174	79.4267	149.449	193.076	57.1183	158.455	2.77416	1.47205	0.00543644	1.85515	up	--	--	--	--	--	--	HMDB0036729	41473-15-8	Organic compounds	Lipids and lipid-like molecules	Prenol lipids	Diterpenoids
pos_6908	4,7-Megastigmadien-9-ol	9.47951	13.6753	4.43541	5.78869	18.8371	18.0796	59.5132	65.1438	55.1657	18.0388	73.2265	43.3115	11.7159	52.3999	4.47253	2.16109	0.00287153	1.90376	up	--	--	--	--	--	--	HMDB0038731	25312-34-9	Organic compounds	Lipids and lipid-like molecules	Prenol lipids	Sesquiterpenoids
pos_6910	Hypogeic acid	1088.57	1413.15	1013.48	974.248	2384.81	1888.28	7462.03	7983.79	7374.95	2067.42	7880.67	4685.06	1460.42	6242.32	4.27433	2.0957	0.00372339	1.89216	up	--	--	LMFA01030808	Fatty Acyls [FA]	Fatty Acids and Conjugates [FA01]	Unsaturated fatty acids [FA0103]	HMDB0002186	2416-19-5	Organic compounds	Lipids and lipid-like molecules	Fatty Acyls	Fatty acids and conjugates
pos_6960	Momordicin II	725.779	560.165	520.523	370.076	366.913	415.611	184.862	162.282	210.418	99.4013	181.874	160.577	493.178	166.569	0.337747	-1.56599	0.00166971	2.00667	down	--	--	--	--	--	--	HMDB0035966	91590-75-9	Organic compounds	Lipids and lipid-like molecules	Steroids and steroid derivatives	Steroidal glycosides
pos_6965	Roxithromycin	218.554	376.293	283.533	218.603	497.191	415.407	892.799	975.347	801.705	363.337	855.088	577.85	334.93	744.354	2.22242	1.15213	0.00532802	1.78545	up	C13173	--	--	--	--	--	HMDB0014916	80214-83-1	Organic compounds	Benzenoids	Benzene and substituted derivatives	--
pos_7059	3,4-Dimethyl-5-pentyl-2-furanpentanoic acid	6.47878	44.8144	2.43172e-14	6.13723	154.835	111.326	570.331	1274.61	552.898	564.464	1561.32	1558.95	53.9319	1013.76	18.7971	4.23244	0.00530791	1.87816	up	--	--	--	--	--	--	HMDB0112085	116627-36-2	Organic compounds	Lipids and lipid-like molecules	Fatty Acyls	Fatty acids and conjugates
pos_7275	Behenic acid	11033.4	13263.8	10588.6	11663	10490.6	10758.6	2079.12	1435.7	10518.9	7203.37	5921.1	1786.52	11299.7	4824.12	0.426926	-1.22794	0.00644566	1.82643	down	C08281	Cutin, suberine and wax biosynthesis(ko00073);;Biosynthesis of unsaturated fatty acids(ko01040)	LMFA01010022	Fatty Acyls [FA]	Fatty Acids and Conjugates [FA01]	Straight chain fatty acids [FA0101]	HMDB0000944	112-85-6	Organic compounds	Lipids and lipid-like molecules	Fatty Acyls	Fatty acids and conjugates
pos_729	Alanyltryptophan	9.30909	5.78182	3.18163	10.9668	8.2489	0.996756	12.951	12.9091	10.9259	17.4936	13.9391	11.24	6.41416	13.2431	2.06467	1.04591	0.00537971	1.72978	up	--	--	--	--	--	--	HMDB0013209	16305-75-2	Organic compounds	Organic acids and derivatives	Carboxylic acids and derivatives	Amino acids, peptides, and analogues
pos_7446	N-Citryl-spermidine	54.0735	81.4018	44.0832	45.2241	72.4738	96.5284	201.261	176.934	161.818	67.5858	137.41	122.547	65.6308	144.593	2.20312	1.13955	0.00720186	1.74737	up	C20885	Biosynthesis of siderophore group nonribosomal peptides(ko01053)	--	--	--	--	--	--	--	--	--	--
pos_7449	1-(3-Methyl-2-butenoyl)-6-apiosylglucose	2.43172e-14	11.0255	2.15599	9.43428	8.68565	2.43172e-14	17.3602	16.9375	17.9595	21.5113	19.9207	4.11775	5.2169	16.3012	3.12468	1.64371	0.00727084	1.66385	up	--	--	--	--	--	--	HMDB0039952	467242-32-6	Organic compounds	Lipids and lipid-like molecules	Fatty Acyls	Fatty acyl glycosides
pos_7483	1-Methylcyclohexanol	27.3151	39.0059	30.203	24.7296	52.1177	49.8426	110.693	129.524	116.112	33.0084	133.975	75.6453	37.2023	99.8265	2.68334	1.42403	0.0092732	1.74608	up	--	--	--	--	--	--	HMDB0059693	--	Organic compounds	Organic oxygen compounds	Organooxygen compounds	Alcohols and polyols
pos_7512	4-ene-Valproic acid	21.2562	20.1177	20.2442	8.96618	18.7162	32.7842	54.2796	61.7944	63.182	23.8322	65.9491	29.27	20.3475	49.7179	2.44344	1.28892	0.00944047	1.69085	up	--	--	LMFA01030982	Fatty Acyls [FA]	Fatty Acids and Conjugates [FA01]	Unsaturated fatty acids [FA0103]	HMDB0013897	--	Organic compounds	Lipids and lipid-like molecules	Fatty Acyls	Fatty acids and conjugates
pos_7516	pentyl-Benzene	62.1205	73.7235	55.3852	47.1695	87.7213	94.9827	214.058	234.731	214.175	77.9199	263.848	117.38	70.1838	187.019	2.6647	1.41397	0.0098508	1.74286	up	--	--	--	--	--	--	--	--	--	--	--	--
pos_7532	xi-5-Isopropyl-2(5H)-furanone	5.57516	11.7962	7.10044	5.45407	6.746	8.72896	26.6974	25.6092	21.3791	7.82549	28.5847	15.8232	7.56681	20.9865	2.7735	1.47171	0.00747621	1.76398	up	--	--	--	--	--	--	HMDB0041474	100019-33-8	Organic compounds	Organoheterocyclic compounds	Dihydrofurans	Furanones
pos_7567	Sphinganine	4.41964	12.6855	8.40408	2.57592	2.10699	2.22885	17.0322	13.255	15.9243	17.0276	18.5449	15.7966	5.4035	16.2634	3.0098	1.58967	0.000847472	1.94495	up	C00836	Sphingolipid metabolism(ko00600);;Metabolic pathways(ko01100);;Sphingolipid signaling pathway(ko04071)	LMSP01020001	Sphingolipids [SP]	Sphingoid bases [SP01]	Sphinganines [SP0102]	HMDB0000269	764-22-7	Organic compounds	Organic nitrogen compounds	Organonitrogen compounds	Amines
pos_783	S-Carboxymethyl-L-cysteine	179.232	143.301	182.906	181.273	253.004	368.756	616.966	1231.02	857.31	595.216	1442.27	1639.7	218.079	1063.75	4.87782	2.28624	0.00477248	1.87559	up	C03727	--	--	--	--	--	HMDB0029415	2387-59-9	Organic compounds	Organic acids and derivatives	Carboxylic acids and derivatives	Amino acids, peptides, and analogues
pos_784	2-Hydroxy-4-methoxyacetophenone 5-sulfate	134.259	204.602	222.667	229.215	456.309	608.333	1343.67	2649.85	1637.1	1220.1	2756.31	3580.05	309.231	2197.85	7.10746	2.82933	0.00393306	1.90551	up	--	--	--	--	--	--	HMDB0041648	--	Organic compounds	Organic oxygen compounds	Organooxygen compounds	Carbonyl compounds
pos_7840	N-Hexadecyl-N,N-dimethyl-3-ammonio-1-propanesulfonate	182.81	69.4247	41.404	75.9428	60.6287	140.226	11.1725	2.7704	5.44548	2.3578	3.7395	1.23916	95.0727	4.45414	0.0468498	-4.41581	0.00948759	1.7913	down	--	--	--	--	--	--	HMDB0245635	--	Organic compounds	Organic acids and derivatives	Organic sulfonic acids and derivatives	Organosulfonic acids and derivatives
pos_8166	(R)-p-Mentha-1,8-dien-10-ol	2.83132	8.75227	5.29425	7.89655	7.901	11.2028	40.871	53.0365	42.4772	4.23649	41.4682	29.0612	7.31304	35.1917	4.81219	2.26669	0.00951277	1.77085	up	--	--	--	--	--	--	HMDB0037017	3269-90-7	Organic compounds	Lipids and lipid-like molecules	Prenol lipids	Monoterpenoids
pos_8176	Octadecenoic acid	396.693	447.59	338.125	349.559	516.611	593.26	1773.89	1967.71	1758.48	511.937	1667.88	1080.43	440.306	1460.05	3.316	1.72944	0.00581724	1.8449	up	--	--	--	--	--	--	HMDB0245277	--	Organic compounds	Lipids and lipid-like molecules	Fatty Acyls	Fatty acids and conjugates
pos_8448	Digitoxigenin bisdigitoxide	422.767	379.173	393.116	210.903	156.424	440.19	109.086	167.183	116.174	118.836	116.238	229.345	333.762	142.81	0.42788	-1.22472	0.00934916	1.74337	down	--	--	--	--	--	--	HMDB0251275	--	Organic compounds	Lipids and lipid-like molecules	Steroids and steroid derivatives	Steroid lactones
pos_8497	Sandaracopimarinal	194.475	222.353	212.591	105.716	196.544	135.034	495.893	396.175	341.611	191.158	421.065	328.063	177.786	362.328	2.038	1.02716	0.00533125	1.76224	up	--	--	--	--	--	--	--	--	--	--	--	--
pos_8508	2-[4,7,10-Tris(carboxymethyl)-6-[4-[3-(2,5-dioxopyrrol-1-yl)propanoylamino]butyl]-1,4,7,10-tetrazacyclododec-1-yl]acetic acid	2.43172e-14	1.26161	0.0102578	0.000493844	2.43172e-14	2.43172e-14	5.71947	2.74071	7.71676	4.13788	3.96977	11.8604	0.212061	6.02416	28.4077	4.82821	0.0075174	1.8013	up	--	--	--	--	--	--	HMDB0250558	--	Organic compounds	Organic acids and derivatives	Carboxylic acids and derivatives	Tetracarboxylic acids and derivatives
pos_8525	Astemizole	18.0121	134.46	35.2253	212.898	673.75	4.09283	1558.16	1068.43	858.336	574.727	1344.92	1127.6	179.74	1088.7	6.05708	2.59862	0.000559643	1.95601	up	C06832	--	--	--	--	--	HMDB0014775	68844-77-9	Organic compounds	Organoheterocyclic compounds	Benzimidazoles	--
pos_8622	(3beta,22E)-26,27-Dinorergosta-5,22-dien-3-ol	385.309	281.873	268.14	136.971	167.832	303.325	91.9204	82.0439	116.016	53.3922	100.907	93.0284	257.242	89.5514	0.348122	-1.52234	0.00564568	1.86915	down	--	--	--	--	--	--	HMDB0029863	38788-81-7	Organic compounds	Lipids and lipid-like molecules	Steroids and steroid derivatives	Hydroxysteroids
pos_8667	Tyr Phe Tyr Met	2.79237	2.36333	5.23044	15.9389	9.34131	4.42929	18.3981	8.27247	22.3455	19.0457	30.5504	21.5007	6.6826	20.0188	2.99566	1.58287	0.00500474	1.69945	up	--	--	--	--	--	--	--	--	--	--	--	--
pos_8758	4,7,10,13-hexadecatetraenoic acid	61.073	105.417	103.422	40.3793	60.9373	71.8159	20.1494	38.2501	15.7103	22.1849	40.1932	43.4859	73.8407	29.9956	0.40622	-1.29967	0.00680949	1.75183	down	--	--	LMFA01030702	Fatty Acyls [FA]	Fatty Acids and Conjugates [FA01]	Unsaturated fatty acids [FA0103]	HMDB0246620	--	Organic compounds	Lipids and lipid-like molecules	Fatty Acyls	Fatty acids and conjugates
pos_8773	IPC 20:0;3/24:0;0	5.7289	4.39077	3.62511	6.69137	2.43172e-14	4.42723	1.56665	2.43172e-14	2.43172e-14	2.43172e-14	2.43172e-14	2.43172e-14	4.1439	0.261109	0.0630104	-3.98827	0.00794603	1.82231	down	--	--	--	--	--	--	--	--	--	--	--	--
pos_8784	4-[5]-ladderane-butanoic acid	12.6011	6.66154	3.61988	7.02865	15.5816	6.9103	39.7097	41.3659	31.3225	27.3469	39.157	28.0931	8.73385	34.4992	3.95005	1.98187	1.85005e-05	2.12723	up	--	--	LMFA01140011	Fatty Acyls [FA]	Fatty Acids and Conjugates [FA01]	Carbocyclic fatty acids [FA0114]	--	--	--	--	--	--
pos_8843	O-Desmethylverapamil (D-702)	1.61691	3.52119	2.49841	1.86122	2.54258	1.17006	5.88434	3.12187	3.97867	5.00479	6.75956	5.21385	2.20173	4.99385	2.26815	1.18152	0.00191638	1.82658	up	--	--	--	--	--	--	HMDB0013961	--	Organic compounds	Benzenoids	Benzene and substituted derivatives	Phenylbutylamines
pos_885	(2R)-2-Hydroxy-2-methylbutanenitrile	2.44307	7.71791	0.98288	3.55189	3.76631	16.6852	33.5724	12.5026	22.6271	10.4487	27.3002	24.9795	5.85788	21.9051	3.73942	1.90281	0.00526161	1.72258	up	C18796	Cyanoamino acid metabolism(ko00460);;Biosynthesis of secondary metabolites(ko01110)	--	--	--	--	HMDB0060309	--	Organic compounds	Organic oxygen compounds	Organooxygen compounds	Alcohols and polyols
pos_8854	17beta-Hydroxy-5alpha-androst-2-ene-2-carboxaldehyde	4974.21	5334.84	4569.32	4091.44	5758.26	5991.41	16265.1	16837.7	17022.2	13581.2	17472.1	13279.5	5119.91	15743	3.07485	1.62052	6.14853e-06	2.20014	up	C15017	--	--	--	--	--	--	--	--	--	--	--
pos_8910	Vitamin D3 glucosiduronate	8389.82	7038.44	5079.55	8462.87	17801.6	6073.99	30849.8	20019.4	26283.9	19212.5	38960.1	22113.1	8807.72	26239.8	2.97918	1.57492	0.00123292	1.89947	up	--	--	LMST03020610	Sterol Lipids [ST]	Secosteroids [ST03]	Vitamin D3 and derivatives [ST0302]	HMDB0259846	--	Organic compounds	Lipids and lipid-like molecules	Steroids and steroid derivatives	Vitamin D and derivatives
pos_8914	PS(18:0/18:2(9Z,12Z))	5226.25	8034.28	5268.12	5554.38	4049.95	3563.5	21623.1	12156	11770.6	10892	16342.1	11388.2	5282.75	14028.7	2.65557	1.40902	0.00264106	1.86848	up	--	--	LMGP03010031	Glycerophospholipids [GP]	Glycerophosphoserines [GP03]	Diacylglycerophosphoserines [GP0301]	HMDB0012380	132014-81-4	Organic compounds	Lipids and lipid-like molecules	Glycerophospholipids	Glycerophosphoserines
pos_8916	PS(18:0/20:3(8Z,11Z,14Z))	51664.6	178331	60081.2	17611.6	14902.4	70128.5	553338	263169	315889	178548	624648	241292	65453.2	362814	5.5431	2.47069	0.008774	1.71442	up	--	--	LMGP03010885	Glycerophospholipids [GP]	Glycerophosphoserines [GP03]	Diacylglycerophosphoserines [GP0301]	HMDB0012382	--	Organic compounds	Lipids and lipid-like molecules	Glycerophospholipids	Glycerophosphoserines
pos_8917	PC(18:2(9Z,12Z)/18:1(12Z)-2OH(9,10))	79390	190026	143895	21166.7	29407.6	76990.1	362239	304342	369421	294995	349624	321587	90145.8	333701	3.70179	1.88822	6.97409e-05	2.08178	up	--	--	--	--	--	--	HMDB0286572	--	--	--	--	--
pos_8922	Alfaprostolum	42960.3	23445.7	31183.8	9701.76	12770.7	36575.3	56083.2	100229	86104.8	62041	50724.8	108100	26106.3	77213.7	2.95767	1.56446	0.00209397	1.84933	up	--	--	--	--	--	--	HMDB0248132	--	Organic compounds	Lipids and lipid-like molecules	Fatty Acyls	Fatty acid esters
pos_8995	Kanosamine 6-phosphate	5.61425	8.4484	11.4206	8.36411	20.4199	15.1786	30.2258	33.8396	40.8987	43.9226	42.112	34.7507	11.5743	37.6249	3.25073	1.70076	8.4136e-06	2.13256	up	C12213	Biosynthesis of various antibiotics(ko00998);;Biosynthesis of ansamycins(ko01051);;Metabolic pathways(ko01100);;Biosynthesis of secondary metabolites(ko01110)	--	--	--	--	--	--	--	--	--	--
pos_9080	2-Hydroxyacorenone	67.8439	52.6999	43.704	31.0558	29.1836	46.5903	20.3551	10.2315	21.1436	13.629	28.2586	14.6895	45.1796	18.0512	0.399544	-1.32357	0.00398726	1.85692	down	--	--	--	--	--	--	HMDB0030916	185154-94-3	Organic compounds	Organic oxygen compounds	Organooxygen compounds	Carbonyl compounds
pos_9148	Cer(d18:0/LTE4)	2885.69	3297.66	2712.51	4911.03	3769.74	1848.85	21867.3	23845.2	19756.4	13783.1	28218	18834.7	3237.58	21050.8	6.50201	2.70089	0.000207865	2.12091	up	--	--	--	--	--	--	HMDB0289958	--	--	--	--	--
pos_9149	PS(16:0/20:2(11Z,14Z))	2823.75	4304.52	2696.37	4019.95	3240.89	1813.71	11325.6	5762.87	5991.26	5475.71	7530.63	5701.89	3149.86	6964.66	2.2111	1.14476	0.00720833	1.73624	up	--	--	LMGP03010197	Glycerophospholipids [GP]	Glycerophosphoserines [GP03]	Diacylglycerophosphoserines [GP0301]	HMDB0112346	--	Organic compounds	Lipids and lipid-like molecules	Glycerophospholipids	Glycerophosphoserines
pos_9153	PC(16:0/22:5(4Z,7Z,10Z,13Z,16Z))	32694.4	20665.7	23383.2	7070.71	9922.39	26822.3	43304	75225	62693.6	46139.2	40561.4	77591.8	20093.1	57585.8	2.86594	1.51901	0.00131968	1.87908	up	--	--	LMGP01010645	Glycerophospholipids [GP]	Glycerophosphocholines [GP01]	Diacylglycerophosphocholines [GP0101]	HMDB0007989	--	Organic compounds	Lipids and lipid-like molecules	Glycerophospholipids	Glycerophosphocholines
pos_9185	L-Ala-gamma-D-Glu-DAP-D-Ala	8.62921	4.04913	0.272061	11.188	10.9118	3.81931	23.8348	19.278	19.0044	23.5769	13.599	24.1044	6.47825	20.5662	3.17466	1.6666	0.000200415	2.00821	up	--	--	--	--	--	--	--	--	--	--	--	--
pos_9227	Ganosporeric acid A	6651.59	5222.57	6490.99	8217.77	3197.16	4821.31	2723.85	2224.27	3319.51	2845.31	3146.86	1816.11	5766.9	2679.32	0.464603	-1.10593	0.00598866	1.86377	down	--	--	LMST01010393	Sterol Lipids [ST]	Sterols [ST01]	Cholesterol and derivatives [ST0101]	HMDB0033022	135357-25-4	Organic compounds	Lipids and lipid-like molecules	Fatty Acyls	Fatty acids and conjugates
pos_9232	Homocarnosine	134.467	96.6725	66.0612	91.5711	88.0357	63.826	48.7586	34.153	24.7703	57.5101	44.2233	37.3513	90.1055	41.1278	0.45644	-1.1315	0.00377861	1.82417	down	C00884	Arginine and proline metabolism(ko00330);;Metabolic pathways(ko01100)	--	--	--	--	HMDB0000745	3650-73-5	Organic compounds	Organic acids and derivatives	Peptidomimetics	Hybrid peptides
pos_9244	Valyl-Isoleucine	87.1481	69.7786	69.7959	35.1834	47.2091	57.1642	24.9692	40.4303	35.1108	17.7222	38.0255	22.6155	61.0466	29.8122	0.488352	-1.03401	0.00700599	1.76015	down	--	--	--	--	--	--	HMDB0029130	20556-14-3	Organic compounds	Organic acids and derivatives	Carboxylic acids and derivatives	Amino acids, peptides, and analogues
pos_9249	Tomentosolic acid	920.461	943.771	1267.21	567.294	624.181	627.564	359.031	330.562	328.919	382.097	349.781	353.803	825.08	350.699	0.425048	-1.2343	0.00758874	1.87376	down	--	--	--	--	--	--	HMDB0035808	6812-98-2	Organic compounds	Lipids and lipid-like molecules	Prenol lipids	Triterpenoids
pos_9270	SM(d18:2(4E,14Z)/18:1(12Z)-2OH(9,10))	1287.74	1323.75	1221.77	2878.26	2524.47	844.58	7116.38	6725.55	6293.58	4466.07	7873.67	6295.68	1680.1	6461.82	3.8461	1.9434	1.53276e-05	2.11689	up	--	--	--	--	--	--	HMDB0290583	--	--	--	--	--
pos_9272	PE(15:0/22:2(13Z,16Z))	64071.8	127692	108599	17185.2	25263.8	61716.9	268582	214539	271940	218053	276384	239332	67421.5	248138	3.68041	1.87987	1.99811e-05	2.08945	up	--	--	LMGP02010471	Glycerophospholipids [GP]	Glycerophosphoethanolamines [GP02]	Diacylglycerophosphoethanolamines [GP0201]	HMDB0008909	--	Organic compounds	Lipids and lipid-like molecules	Glycerophospholipids	Glycerophosphoethanolamines
pos_9275	PC(16:0/22:5(7Z,10Z,13Z,16Z,19Z))	16487.7	10229.3	12527.8	3219.33	4335.44	13623.9	22991.9	35458.3	31948.8	20367.7	16432.7	38073.9	10070.6	27545.5	2.73525	1.45167	0.00299414	1.79091	up	--	--	LMGP01010647	Glycerophospholipids [GP]	Glycerophosphocholines [GP01]	Diacylglycerophosphocholines [GP0101]	HMDB0007990	--	Organic compounds	Lipids and lipid-like molecules	Glycerophospholipids	Glycerophosphocholines
pos_9277	SM(d18:0/TXB2)	98519.2	69058.1	53080	110109	97475.3	89509.2	5994.31	25650.7	16666.2	16736.9	5699.21	37041.7	86291.8	17964.8	0.208187	-2.26405	0.00013689	2.02659	down	--	--	--	--	--	--	HMDB0290471	--	--	--	--	--
pos_9278	DG(22:0/LTE4/0:0)	12656.9	7680.48	5548.01	13972.1	17100.6	10315.2	2624.05	5476.73	4238.61	4041.81	2336.16	7058	11212.2	4295.89	0.383144	-1.38404	0.00839682	1.65564	down	--	--	--	--	--	--	HMDB0296715	--	--	--	--	--
pos_931	2-Pentylthiophene	43.4874	23.6569	45.0464	26.206	29.9092	44.4448	2.43172e-14	2.43172e-14	2.91573	2.43172e-14	2.43172e-14	2.43172e-14	35.4585	0.485955	0.0137049	-6.18916	0.000309898	2.13676	down	--	--	--	--	--	--	HMDB0040240	4861-58-9	Organic compounds	Organoheterocyclic compounds	Heteroaromatic compounds	--
pos_932	N-Octanoyl-L-homoserine lactone	27.1157	16.4597	15.774	8.55844	20.75	17.8773	0.802428	2.6932	4.95207	9.45445	2.50707	4.60351	17.7559	4.16879	0.234784	-2.0906	0.00159067	1.88886	down	C21199	Quorum sensing(ko02024)	--	--	--	--	HMDB0255213	--	Organic compounds	Organic acids and derivatives	Carboxylic acids and derivatives	Amino acids, peptides, and analogues
pos_9327	6'''-Deamino-6'''-oxoparomomycin II	514.049	553.192	643.302	369.434	355.621	576.668	231.354	131.282	162.449	143.292	176.003	150.271	502.044	165.775	0.3302	-1.59859	0.000524262	2.08158	down	C21263	Neomycin, kanamycin and gentamicin biosynthesis(ko00524);;Biosynthesis of secondary metabolites(ko01110)	--	--	--	--	--	--	--	--	--	--
pos_9418	(±)-2-Methyl-3-(4-methylphenyl)propanal	15.3035	17.8614	23.1113	12.0794	16.435	13.9355	3.50436	7.75276	5.62006	7.86178	8.20043	7.59775	16.4544	6.75619	0.410602	-1.28419	0.000742873	1.98697	down	--	--	--	--	--	--	HMDB0031856	--	Organic compounds	Benzenoids	Benzene and substituted derivatives	Phenylpropanes
pos_9509	PS(14:1(9Z)/14:0)	3890.01	5631.29	3893.74	3571.12	3415.47	3723.26	10585	6953.88	8082.88	7338.98	12510.2	7674.97	4020.82	8857.65	2.20295	1.13944	0.00199846	1.89326	up	--	--	LMGP03010111	Glycerophospholipids [GP]	Glycerophosphoserines [GP03]	Diacylglycerophosphoserines [GP0301]	HMDB0012341	--	Organic compounds	Lipids and lipid-like molecules	Glycerophospholipids	Glycerophosphoserines
pos_9518	PA(12:0/20:5(7Z,9Z,11E,13E,17Z)-3OH(5,6,15))	6363.07	5662.87	6433.09	4546.29	7286.72	9261.41	2221.47	2794.92	2397.35	3376.38	3204.65	2209.9	6592.24	2700.78	0.409691	-1.28739	0.00127047	1.9469	down	--	--	--	--	--	--	HMDB0262816	--	--	--	--	--
pos_9523	PG(16:1(9Z)/17:0)	4585.1	7228.81	4744.84	5114.62	4110.14	3250.62	16019.6	8595.62	8874.97	7934.27	10884.7	7869.11	4839.02	10029.7	2.07267	1.05149	0.00780073	1.70825	up	--	--	LMGP04010208	Glycerophospholipids [GP]	Glycerophosphoglycerols [GP04]	Diacylglycerophosphoglycerols [GP0401]	--	--	--	--	--	--
pos_9526	PC(18:4(6Z,9Z,12Z,15Z)/dm18:0)	64303.1	112179	76099.3	35759.5	37644.2	64271.7	312906	188118	215133	185733	256579	196062	65042.8	225755	3.47087	1.7953	0.00014185	2.03394	up	--	--	--	--	--	--	--	--	--	--	--	--
pos_9527	PE-NMe(16:0/22:6(4Z,7Z,10Z,13Z,16Z,19Z))	66342.7	276915	101485	64162.2	63530.1	72491.6	710968	347319	352429	324409	651805	348417	107488	455891	4.24133	2.08452	0.00306523	1.81681	up	--	--	--	--	--	--	HMDB0113058	--	Organic compounds	Lipids and lipid-like molecules	Glycerophospholipids	Glycerophosphoethanolamines
pos_9529	PC(22:5(7Z,10Z,13Z,16Z,19Z)/14:0)	84720.8	156576	152648	27115.8	40774.8	128095	358671	317801	394020	367571	434396	377212	98321.7	374945	3.81345	1.9311	4.23082e-06	2.13139	up	--	--	LMGP01012234	Glycerophospholipids [GP]	Glycerophosphocholines [GP01]	Diacylglycerophosphocholines [GP0101]	HMDB0008689	--	Organic compounds	Lipids and lipid-like molecules	Glycerophospholipids	Glycerophosphocholines
pos_953	PC(14:0/20:4(8Z,11Z,14Z,17Z))	56010.1	65929.9	52334.3	76803.1	53118.6	53769.6	173832	185475	130426	146024	130241	128702	59660.9	149117	2.4994	1.32158	0.000111679	2.11972	up	--	--	LMGP01012128	Glycerophospholipids [GP]	Glycerophosphocholines [GP01]	Diacylglycerophosphocholines [GP0101]	HMDB0007884	--	Organic compounds	Lipids and lipid-like molecules	Glycerophospholipids	Glycerophosphocholines
pos_9531	PS(18:0/22:5(7Z,10Z,13Z,16Z,19Z))	1435.28	8809.89	3852.13	1741.3	1609.3	1499.51	23497.2	12131.2	14060	13729.2	19401.5	10812	3157.9	15605.2	4.94163	2.30499	0.000604571	1.93252	up	--	--	--	--	--	--	HMDB0010166	--	Organic compounds	Lipids and lipid-like molecules	Glycerophospholipids	Glycerophosphoserines
pos_9532	PI(16:0/16:0)	6838.18	161763	33769.7	8729.02	7107.25	8942.1	320485	178055	184396	143243	104102	125718	37858.2	176000	4.64892	2.2169	0.00690764	1.65634	up	--	--	LMGP06010007	Glycerophospholipids [GP]	Glycerophosphoinositols [GP06]	Diacylglycerophosphoinositols [GP0601]	HMDB0009778	--	Organic compounds	Lipids and lipid-like molecules	Glycerophospholipids	Glycerophosphoinositols
pos_9533	CE(LTE4)	67244.2	56633.4	60748.7	19800.9	26948.1	86286.6	108157	173014	143152	123230	96612.5	177578	52943.7	136957	2.58685	1.3712	0.00077148	1.90108	up	--	--	--	--	--	--	HMDB0290218	--	--	--	--	--
pos_954	PC(20:2(11Z,14Z)/14:1(9Z))	156050	1.39408e+06	445198	105526	217805	161098	2.75634e+06	1.02703e+06	1.2024e+06	1.21388e+06	2.58159e+06	1.20227e+06	413294	1.66392e+06	4.026	2.00935	0.00999517	1.61385	up	--	--	LMGP01011838	Glycerophospholipids [GP]	Glycerophosphocholines [GP01]	Diacylglycerophosphocholines [GP0101]	HMDB0008329	--	Organic compounds	Lipids and lipid-like molecules	Glycerophospholipids	Glycerophosphocholines
pos_9549	PS(20:5(5Z,8Z,11Z,14Z,17Z)/24:0)	16147.6	12094.1	9495.74	19769.2	24776.6	20475.8	3675.19	7887.69	5903.1	6305.78	3551.51	10906.5	17126.5	6371.63	0.372033	-1.4265	0.00387839	1.73353	down	--	--	--	--	--	--	HMDB0112705	--	Organic compounds	Lipids and lipid-like molecules	Glycerophospholipids	Glycerophosphoserines
pos_955	PE(P-18:0/PGF2alpha)	77116.6	138562	74932.4	65011.9	63702	65632.3	258694	209898	192078	154523	184860	185427	80826.3	197580	2.4445	1.28954	0.000101092	2.01531	up	--	--	--	--	--	--	HMDB0285304	--	--	--	--	--
pos_9554	PE(22:2(13Z,16Z)/PGF1alpha)	1378.58	953.805	1121.48	1173.17	1405.93	1578.68	585.112	527.592	235.255	463.435	550.668	706.159	1268.61	511.37	0.403095	-1.31081	9.0565e-05	2.01494	down	--	--	--	--	--	--	HMDB0284018	--	--	--	--	--
pos_957	PC(20:4(8Z,11Z,14Z,17Z)/16:1(9Z))	353399	619989	545554	149358	174908	451142	1.19589e+06	991202	1.18404e+06	1.11577e+06	1.31472e+06	1.16962e+06	382392	1.16187e+06	3.03844	1.60333	2.89822e-05	2.09819	up	--	--	LMGP01012210	Glycerophospholipids [GP]	Glycerophosphocholines [GP01]	Diacylglycerophosphocholines [GP0101]	HMDB0008463	--	Organic compounds	Lipids and lipid-like molecules	Glycerophospholipids	Glycerophosphocholines
pos_9616	(3b,20R,22R)-3,20,27-Trihydroxy-1-oxowitha-5,24-dienolide 3-glucoside	1.12348	0.703371	1.21653	2.43172e-14	2.43172e-14	2.43172e-14	1.29181	2.08753	2.11828	0.802128	1.38534	1.48717	0.507229	1.52871	3.01385	1.59161	0.00891919	1.56356	up	--	--	--	--	--	--	HMDB0033573	227179-09-1	Organic compounds	Lipids and lipid-like molecules	Prenol lipids	Terpene glycosides
pos_962	PS(18:1(11Z)/20:0)	254271	585842	297259	205075	246091	320596	1.10303e+06	545849	576288	474903	769859	659727	318189	688277	2.16311	1.1131	0.00876729	1.64972	up	--	--	--	--	--	--	HMDB0112392	--	Organic compounds	Lipids and lipid-like molecules	Glycerophospholipids	Glycerophosphoserines
pos_9632	Isoleucylhydroxyproline	201.661	121.254	148.924	72.0451	38.7784	106.995	2.97784	7.2113	2.9384	13.6738	13.2071	5.70565	114.943	7.61901	0.0662851	-3.91517	0.0057914	1.91482	down	--	--	--	--	--	--	HMDB0028908	90965-80-3	Organic compounds	Organic acids and derivatives	Carboxylic acids and derivatives	Amino acids, peptides, and analogues
pos_964	PC(16:1(9Z)/22:4(7Z,10Z,13Z,16Z))	314085	312939	292769	100322	110953	327384	405934	621484	481435	470907	329996	643476	243076	492205	2.02491	1.01786	0.00378741	1.72354	up	--	--	LMGP01011497	Glycerophospholipids [GP]	Glycerophosphocholines [GP01]	Diacylglycerophosphocholines [GP0101]	HMDB0008021	--	Organic compounds	Lipids and lipid-like molecules	Glycerophospholipids	Glycerophosphocholines
pos_9661	Levonorgestrel	1180.24	981.192	1225.18	700.8	1490.02	1082.32	256.974	314.54	295.173	343.621	348.945	266.931	1109.96	304.364	0.274212	-1.86664	0.000588669	2.05702	down	C08149	--	--	--	--	--	HMDB0014511	797-63-7	Organic compounds	Lipids and lipid-like molecules	Steroids and steroid derivatives	Estrane steroids
pos_967	PE(22:0/TXB2)	10113.3	37642.8	21770	15216.7	17797.8	15968.8	78614.1	63589	61730.6	57238.1	38647.1	67504	19751.6	61220.5	3.09953	1.63205	0.000146057	2.02282	up	--	--	--	--	--	--	HMDB0283752	--	--	--	--	--
pos_968	PC(18:4(6Z,9Z,12Z,15Z)/22:1(13Z))	68920.3	56588.4	44002.1	75213	80557.8	74445.5	11839.5	31201.6	20795.6	20071.1	11496.2	37030.1	66621.2	22072.3	0.331311	-1.59374	0.000117231	1.98033	down	--	--	LMGP01012183	Glycerophospholipids [GP]	Glycerophosphocholines [GP01]	Diacylglycerophosphocholines [GP0101]	HMDB0008250	--	Organic compounds	Lipids and lipid-like molecules	Glycerophospholipids	Glycerophosphocholines
pos_970	PG(a-25:0/22:6(4Z,7Z,10Z,13E,15E,19Z)-OH(17))	11912.6	4999.55	10341.6	11167.7	11779.1	13486.5	2438.77	2098.1	2828.35	2190.08	3696.17	2086.37	10614.5	2556.31	0.240831	-2.05391	0.000877014	2.02749	down	--	--	--	--	--	--	HMDB0271027	--	--	--	--	--
pos_9702	Nigellimine N-oxide	183.998	189.496	229.999	107.188	117.207	201.523	85.3519	74.0705	71.1959	74.6765	79.4332	78.0595	171.568	77.1312	0.449565	-1.1534	0.00497269	1.91627	down	--	--	--	--	--	--	HMDB0033436	96562-85-5	Organic compounds	Organic acids and derivatives	Carboxylic acids and derivatives	Amino acids, peptides, and analogues
pos_9706	(1xi,3xi)-1,2,3,4-Tetrahydro-1-methyl-beta-carboline-3-carboxylic acid	150.925	177.288	195.08	74.3264	109.707	138.363	35.9098	100.738	49.152	51.4717	97.1969	51.2627	140.948	64.2886	0.456115	-1.13253	0.00641736	1.73155	down	--	--	--	--	--	--	HMDB0037942	--	Organic compounds	Alkaloids and derivatives	Harmala alkaloids	--
pos_9708	Mepirizole	62.9015	42.2342	50.1755	44.68	21.2674	54.3224	18.7472	22.3482	15.0308	13.9094	10.5174	11.8043	45.9302	15.3929	0.335137	-1.57718	0.00236881	1.95841	down	--	--	--	--	--	--	HMDB0254454	--	Organic compounds	Organic oxygen compounds	Organooxygen compounds	Ethers
pos_9801	(3xi,5Z)-1,5-Octadien-3-ol	167.747	132.622	150.853	137.234	122.481	149.779	51.4456	55.5394	54.2288	76.6531	72.9931	36.9061	143.453	57.961	0.404043	-1.30742	2.35552e-06	2.16946	down	--	--	--	--	--	--	HMDB0030966	50306-18-8	Organic compounds	Lipids and lipid-like molecules	Fatty Acyls	Fatty alcohols
pos_9805	xi-3-Methyl-3-cyclohexen-1-ol	93.7243	74.7133	102.339	103.061	76.5986	104.867	40.6478	41.1352	32.3725	47.9349	54.5533	28.4273	92.5504	40.8452	0.441329	-1.18007	3.41839e-05	2.10613	down	--	--	--	--	--	--	HMDB0034372	--	Organic compounds	Organic oxygen compounds	Organooxygen compounds	Alcohols and polyols
pos_9808	3-(2-Methylpropyl)-cyclohexene	251.179	196.408	206.305	174.979	178.894	209.375	79.042	92.2615	86.3937	85.181	94.6	65.8417	202.857	83.8866	0.413526	-1.27395	4.05485e-05	2.17169	down	--	--	--	--	--	--	HMDB0061801	--	Organic compounds	Hydrocarbons	Unsaturated hydrocarbons	Olefins
pos_9833	Met Trp Arg Glu	1202.74	747.255	699.425	670.741	294.759	634.353	52.029	86.5167	87.5444	94.5936	99.6483	79.1806	708.213	83.2521	0.117552	-3.08862	0.00326589	1.98489	down	--	--	--	--	--	--	--	--	--	--	--	--
pos_9839	Anhwiedelphinine	5.30397	8.45958	2.23805	3.42257	2.86583	5.16864	27.4298	19.2828	13.996	17.2469	35.0098	19.3045	4.57644	22.045	4.81705	2.26815	0.00197704	1.93385	up	C08657	--	--	--	--	--	--	--	--	--	--	--
pos_9861	PC(P-16:0/PGE1)	86492.5	123938	141606	29167	39085.4	117088	261810	244779	307233	290945	330888	292562	89562.8	288036	3.21602	1.68528	1.41696e-05	2.09714	up	--	--	--	--	--	--	HMDB0289517	--	--	--	--	--
pos_9866	PS(15:0/22:2(13Z,16Z))	10725.1	56617.5	29848.4	12847	12250	10009.6	101043	80169.1	81957.4	70648.6	95262	54256.2	22049.6	80556.1	3.6534	1.86924	0.000198657	1.9583	up	--	--	LMGP03010158	Glycerophospholipids [GP]	Glycerophosphoserines [GP03]	Diacylglycerophosphoserines [GP0301]	HMDB0116749	--	Organic compounds	Lipids and lipid-like molecules	Glycerophospholipids	Glycerophosphoserines
pos_9867	PE(P-18:0/PGF1alpha)	34974.1	96501.7	53295.2	30671.6	31059.1	42097.2	256694	148901	146907	129611	197078	141792	48099.8	170164	3.53772	1.82282	0.000712987	1.94656	up	--	--	--	--	--	--	HMDB0285370	--	--	--	--	--
pos_9868	PC(P-18:1(11Z)/PGE1)	244690	1.33165e+06	648307	135196	170154	246417	1.45489e+06	1.46152e+06	1.20407e+06	1.1007e+06	820452	1.23933e+06	462735	1.21349e+06	2.62244	1.39091	0.0087066	1.66944	up	--	--	--	--	--	--	HMDB0289725	--	--	--	--	--
pos_9872	PS(18:2(9Z,12Z)/24:0)	88704.8	71518.1	54292.5	99746.1	96792.4	90739.3	11365.6	36006	24537	23227.8	13683.7	40629.6	83632.2	24908.3	0.297831	-1.74743	8.51459e-05	2.01785	down	--	--	--	--	--	--	HMDB0112441	--	Organic compounds	Lipids and lipid-like molecules	Glycerophospholipids	Glycerophosphoserines
pos_9874	DG(LTE4/22:0/0:0)	20436.3	16222.8	12575.5	24570.8	26054.7	22440	3566.65	8581.51	6083.36	6102.94	3355.77	10986.3	20383.4	6446.09	0.316243	-1.66089	0.000431453	1.93427	down	--	--	--	--	--	--	HMDB0296716	--	--	--	--	--
pos_9921	24,25-Epoxywithanolide D	208.496	105.193	106.193	131.821	155.23	118.781	52.5147	61.0359	57.3879	61.4596	49.4186	54.9695	137.619	56.131	0.407874	-1.29381	0.00369166	1.90764	down	--	--	--	--	--	--	HMDB0034193	--	Organic compounds	Lipids and lipid-like molecules	Steroids and steroid derivatives	Steroid lactones
pos_9955	capric acid	153.866	109.576	247.783	46.1472	85.9432	165.154	2.57397	0.962138	7.4927	6.75066	12.2633	2.43172e-14	134.745	5.00713	0.0371601	-4.7501	0.00632216	1.88714	down	--	--	LMFA01010010	Fatty Acyls [FA]	Fatty Acids and Conjugates [FA01]	Straight chain fatty acids [FA0101]	HMDB0000511	334-48-5	Organic compounds	Lipids and lipid-like molecules	Fatty Acyls	Fatty acids and conjugates
pos_9958	beta-vatirenene	441.804	429.799	517.92	206.922	237.894	416.889	88.9931	103.742	128.441	111.605	139.248	72.5314	375.205	107.427	0.286315	-1.80432	0.00278541	1.97391	down	--	--	--	--	--	--	HMDB0059676	--	Organic compounds	Lipids and lipid-like molecules	Prenol lipids	Sesquiterpenoids
pos_9959	[3-(2-Aminopropyl)-6-methylidenecyclohexa-1,3-dien-1-yl]methanediol	789.623	760.004	856.348	391.223	420.488	899.232	158.49	349.632	223.149	228.963	343.002	171.52	686.153	245.793	0.358219	-1.48109	0.00341042	1.88558	down	--	--	--	--	--	--	HMDB0257571	--	Organic compounds	Organic oxygen compounds	Organooxygen compounds	Alcohols and polyols
pos_9977	PC(24:0/20:4(5Z,8Z,11Z,14Z))	7848.85	3927.73	6679.37	9086.75	8487.25	9817.18	2302.28	2743.64	2114.72	2591.36	2257.8	2216.24	7641.19	2371	0.310293	-1.6883	0.00159533	1.9816	down	--	--	--	--	--	--	HMDB0008772	--	Organic compounds	Lipids and lipid-like molecules	Glycerophospholipids	Glycerophosphocholines
pos_9986	ethylacetimidate	355.165	308.382	371.828	155.692	170.88	282.199	41.1549	45.44	64.1092	47.2675	81.4496	37.0743	274.024	52.7493	0.192498	-2.37708	0.00170571	2.0298	down	--	--	--	--	--	--	--	--	--	--	--	--
pos_9988	PS(24:0/PGF1alpha)	14371.8	7543.2	10860.3	13460	25243.2	21568.3	4121.56	3867.26	3915.66	4277.35	4033.46	7776.78	15507.8	4665.34	0.300838	-1.73294	0.00954279	1.68525	down	--	--	--	--	--	--	HMDB0283699	--	--	--	--	--

## Sheet: X4M_vs_X6Y
#ID	name	X4M2	X4M4	X4M3	X4M6	X4M5	X4M1	X6Y1	X6Y3	X6Y2	X6Y5	X6Y4	X6Y6	X4M_Mean	X6Y_Mean	Fold_change	log2FC	Pvalue	VIP	regulated	KEGG_annotation	KEGG_pathway_annotation	LM_ID(lipidmaps)	CATEGORY(lipidmaps)	MAIN_CLASS(lipidmaps)	SUB_CLASS	HMDB_ID	CAS	kingdom(HMDB)	super_class(HMDB)	HMDB_taxonomy	sub_class(HMDB)
neg_11328	PA(22:4(7Z,10Z,13Z,16Z)/6 keto-PGF1alpha)	4847.31	4047.26	7202.6	3836.16	1020.33	3429.03	1168.08	104.481	422.151	1020.46	479.073	84.705	4063.78	546.493	0.134479	-2.89455	0.00698391	1.61312	down	--	--	--	--	--	--	HMDB0265890	--	--	--	--	--
neg_1955	Antcin B	348.572	358.45	462.856	282.989	270.387	174.552	172.62	100.259	147.987	233.075	71.3278	136.626	316.301	143.649	0.454153	-1.13875	0.00560359	1.53144	down	--	--	--	--	--	--	HMDB0248458	--	Organic compounds	Lipids and lipid-like molecules	Steroids and steroid derivatives	Ergostane steroids
neg_1973	PA(20:1(11Z)/TXB2)	8822.49	4844.47	9017.36	4995.55	3073.18	8460.75	3371.43	259.872	4163.82	2111.02	1286.64	413.191	6535.63	1934.33	0.295966	-1.75649	0.00508967	1.5822	down	--	--	--	--	--	--	HMDB0264758	--	--	--	--	--
neg_2405	PC(20:5(5Z,8Z,11Z,14Z,17Z)/P-18:1(11Z))	6172.58	5635.49	6167.66	4191.35	30308.3	15285.2	37095.6	60757.3	74120.7	13983.4	41235.5	58424.3	11293.4	47602.8	4.21509	2.07556	0.00675112	1.56044	up	--	--	--	--	--	--	HMDB0008523	--	Organic compounds	Lipids and lipid-like molecules	Glycerophospholipids	Glycerophosphocholines
neg_2407	PG(20:1(11Z)/PGF1alpha)	75.2833	125.014	1477.67	985.447	949.018	575.087	1239.16	4860.92	5841.96	2836.05	7176.84	6492.64	697.92	4741.26	6.79342	2.76414	0.00660487	1.62759	up	--	--	--	--	--	--	HMDB0269587	--	--	--	--	--
neg_2601	Urocortisol	394.818	235.171	454.403	418.786	586.757	361.226	536.948	2121.89	2159.31	1058.13	1557.62	1508.55	408.527	1490.41	3.64825	1.8672	0.00753023	1.61783	up	C05472	Steroid hormone biosynthesis(ko00140)	LMST02030143	Sterol Lipids [ST]	Steroids [ST02]	C21 steroids (gluco/mineralocorticoids, progestogins) and derivatives [ST0203]	HMDB0000949	53-02-1	Organic compounds	Lipids and lipid-like molecules	Steroids and steroid derivatives	Bile acids, alcohols and derivatives
neg_2751	PS(22:0/18:1(12Z)-O(9S,10R))	2537.68	1299.29	4676.78	4933.01	2546.93	2194.35	145549	107449	188634	53452.3	165980	176213	3031.34	139546	46.0345	5.52464	0.00121558	1.81884	up	--	--	--	--	--	--	HMDB0282932	--	--	--	--	--
neg_2873	PE(18:0/20:3(8Z,11Z,14Z)-2OH(5,6))	61785.4	22809.1	64055.4	43976.1	106075	53479.5	1.58655e+06	1.01338e+06	2.09593e+06	751299	3.13223e+06	1.91898e+06	58696.7	1.74973e+06	29.8097	4.89771	0.00459985	1.68588	up	--	--	--	--	--	--	HMDB0261132	--	--	--	--	--
neg_2998	PI(TXB2/20:1(11Z))	2.43172e-14	65.5191	63.1179	82.2803	60.9471	24.7324	100.015	148.678	146.206	108.482	62.697	167.503	49.4328	122.264	2.47333	1.30645	0.00525215	1.55386	up	--	--	--	--	--	--	HMDB0277106	--	--	--	--	--
neg_3029	PGP(18:3(10,12,15)-OH(9)/i-22:0)	117.54	167.079	295.913	130.158	342.299	93.6752	340.117	946.436	1125.82	557.759	509.988	1006.85	191.111	747.828	3.91306	1.9683	0.00650399	1.61094	up	--	--	--	--	--	--	HMDB0275911	--	--	--	--	--
neg_3229	Pyrocatechol	2.43172e-14	1269.17	1514.02	1064.6	1932.88	1900.06	151.282	220.351	2.43172e-14	175.37	2.43172e-14	2.43172e-14	1280.12	91.167	0.0712175	-3.81163	0.00916634	1.57008	down	C00090	Chlorocyclohexane and chlorobenzene degradation(ko00361);;Benzoate degradation(ko00362);;Fluorobenzoate degradation(ko00364);;Dioxin degradation(ko00621);;Polycyclic aromatic hydrocarbon degradation(ko00624);;Naphthalene degradation(ko00626);;Aminobenzoate degradation(ko00627);;Metabolic pathways(ko01100);;Microbial metabolism in diverse environments(ko01120);;Degradation of aromatic compounds(ko…	--	--	--	--	HMDB0000957	120-80-9	Organic compounds	Benzenoids	Phenols	Benzenediols
neg_3233	2,5-Dihydroxybenzenesulfonic Acid	947.926	14551.8	17391.2	12173.7	24840.2	22169	2672.9	3192.31	2.43172e-14	2264.97	2.43172e-14	0.296272	15345.6	1355.08	0.0883039	-3.50138	0.00927832	1.56038	down	--	--	--	--	--	--	HMDB0245498	--	Organic compounds	Benzenoids	Benzene and substituted derivatives	Benzenesulfonic acids and derivatives
neg_3547	3-Methyltetrahydrophthalic anhydride	31.8459	34.8182	47.7146	42.2403	2.43172e-14	64.9843	2.43172e-14	2.43172e-14	2.43172e-14	2.43172e-14	2.43172e-14	2.43172e-14	36.9339	2.43172e-14	6.58398e-16	-50.4319	0.00853229	1.63263	down	--	--	--	--	--	--	HMDB0245936	--	Organic compounds	Organoheterocyclic compounds	Isobenzofurans	--
neg_4943	L-alpha-Amino-5-oxo-2(5H)-isoxazolepropanoic acid	74.5676	103.189	114.929	120.97	248.717	79.3734	2.43172e-14	11.4767	2.43172e-14	1.03034	2.43172e-14	4.59351	123.624	2.8501	0.0230545	-5.43881	0.00565859	1.62509	down	--	--	--	--	--	--	HMDB0034322	59476-61-8	Organic compounds	Organic acids and derivatives	Carboxylic acids and derivatives	Amino acids, peptides, and analogues
neg_8868	PGK2	47.8696	48.0171	8.16369	57.6423	1844.85	230.746	3233.98	2327.88	2966.74	964.547	4284.41	5344.01	372.882	3186.93	8.54676	3.09538	0.00442567	1.61904	up	--	--	LMFA03010023	Fatty Acyls [FA]	Eicosanoids [FA03]	Prostaglandins [FA0301]	--	--	--	--	--	--
pos_1010	Asparaginylisoleucine	368.58	640.879	687.106	711.935	384.806	807.986	141.355	162.525	189.778	218.82	168.45	192.918	600.215	178.974	0.298184	-1.74573	0.0021454	1.7619	down	--	--	--	--	--	--	HMDB0028734	438533-59-6	Organic compounds	Organic acids and derivatives	Carboxylic acids and derivatives	Amino acids, peptides, and analogues
pos_1060	Ginsenoside Rh5	204666	272224	278447	279629	274916	296305	101839	132475	100999	150982	147241	110108	267698	123941	0.462987	-1.11096	8.68076e-06	1.89423	down	--	--	--	--	--	--	HMDB0038016	340270-88-4	Organic compounds	Lipids and lipid-like molecules	Prenol lipids	Terpene glycosides
pos_1062	PE(P-16:0/18:1(12Z)-2OH(9,10))	67211.9	77593.9	69030	88561.7	70774.5	79150.4	31113.4	36026.5	29021.2	40812.6	39692.3	29976.8	75387.1	34440.5	0.456848	-1.13021	3.5935e-06	1.92851	down	--	--	--	--	--	--	HMDB0285224	--	--	--	--	--
pos_1107	(1R,2R)-3-oxo-2-pentyl-cyclopentanehexanoic acid	4798.59	8859.69	8679.88	6497.56	7981.75	6435.87	1269.56	1971.51	1970.96	1856.76	1988.78	1283.35	7208.89	1723.49	0.239078	-2.06445	0.000256497	1.86779	down	--	--	LMFA02010014	Fatty Acyls [FA]	Octadecanoids [FA02]	12-oxophytodienoic acid metabolites [FA0201]	--	--	--	--	--	--
pos_1173	3,8-Divinyl-2,7,12,18-tetramethyl-21H,22H,23H,24H-porphyrin-13,17-dipropanoic acid	120.704	8.81226	121.275	155.317	97.1691	82.527	15.1334	1.45081	1.19841	22.7874	21.7306	27.1329	97.6342	14.9056	0.152668	-2.71153	0.00898176	1.55472	down	--	--	--	--	--	--	HMDB0260018	--	--	--	--	--
pos_1195	Salbostatin	54.8558	2.43172e-14	2.43172e-14	2.43172e-14	13.4037	2.43172e-14	226.02	154.771	132.77	176.377	156.403	187.53	11.3766	172.312	15.1462	3.92088	4.04727e-06	1.91826	up	C17698	Acarbose and validamycin biosynthesis(ko00525);;Biosynthesis of secondary metabolites(ko01110)	--	--	--	--	--	--	--	--	--	--
pos_1208	2-Hexenoylcarnitine	21.7685	36.6858	41.143	36.2022	41.6519	22.8504	0.831735	5.05544	5.40463	13.0109	8.82353	1.70536	33.3836	5.80526	0.173895	-2.52371	0.000194366	1.80332	down	--	--	LMFA07070031	Fatty Acyls [FA]	Fatty esters [FA07]	Fatty acyl carnitines [FA0707]	HMDB0013161	--	Organic compounds	Lipids and lipid-like molecules	Fatty Acyls	Fatty acid esters
pos_1211	13'-Hydroxy-alpha-tocopherol	108.466	103.634	95.1316	74.3289	87.093	148.589	42.8535	16.7091	94.9463	57.1986	39.1884	23.4376	102.874	45.7223	0.44445	-1.16991	0.00423103	1.58773	down	--	--	--	--	--	--	HMDB0012559	--	Organic compounds	Lipids and lipid-like molecules	Prenol lipids	Quinone and hydroquinone lipids
pos_1214	2-hexaprenyl-6-methoxy-3-methyl-1,4-benzoquinone	3583.07	2183.53	1823.74	1669.8	1874.92	2099.05	428.893	361.021	496.258	401.238	870.195	332.139	2205.69	481.624	0.218356	-2.19525	0.00129391	1.79204	down	--	--	--	--	--	--	--	--	--	--	--	--
pos_1215	3alpha-Hydroxynorethynodrel	4831.81	5224.49	6600.97	4562.04	6048.01	7128.03	935.744	900.903	994.991	991.707	908.004	871.136	5732.56	933.747	0.162885	-2.61807	8.56764e-05	1.94451	down	--	--	--	--	--	--	HMDB0246253	--	Organic compounds	Lipids and lipid-like molecules	Steroids and steroid derivatives	Hydroxysteroids
pos_1233	Putaminoxin	364.19	561.623	601.153	433.023	411.979	623.91	129.038	138.967	159.67	120.742	138.739	69.7707	499.313	126.154	0.252656	-1.98475	0.00024152	1.88189	down	C08509	--	--	--	--	--	--	--	--	--	--	--
pos_1268	Deferoxamine	305.249	886.996	697.104	807.321	418.504	830.731	210.218	202.295	118.954	133.687	98.9936	129.355	657.651	148.917	0.226438	-2.14281	0.00307542	1.7093	down	C06940	--	LMFA08020169	Fatty Acyls [FA]	Fatty amides [FA08]	N-acyl amines [FA0802]	HMDB0014884	70-51-9	Organic compounds	Organic acids and derivatives	Carboxylic acids and derivatives	Carboxylic acid derivatives
pos_1274	(2E)-2-dodecen-1-ol	250.339	338.92	410.467	209.596	221.52	450.865	43.3409	35.4783	53.8486	55.3648	45.7427	33.2697	313.618	44.5075	0.141916	-2.81689	0.00127541	1.82433	down	--	--	--	--	--	--	HMDB0303903	--	Organic compounds	Lipids and lipid-like molecules	Fatty Acyls	Fatty alcohols
pos_1276	Axerophthene	2838.39	5151.42	6309.96	4207.65	3498.9	4670.66	284.848	274.475	611.103	614.293	671.197	202.921	4446.16	443.14	0.0996679	-3.32673	0.000411518	1.86373	down	--	--	LMPR0104020002	Prenol Lipids [PR]	Isoprenoids [PR01]	C20 isoprenoids (diterpenes) [PR0104]	--	--	--	--	--	--
pos_1278	ent-16b-Kauran-16,19-diol	1953.74	10014.6	10740.8	6863.29	3187.4	9102.89	618.846	715.762	263.502	243.003	652.171	271.924	6977.12	460.868	0.0660542	-3.92021	0.00733626	1.62422	down	--	--	--	--	--	--	HMDB0302662	--	Organic compounds	Lipids and lipid-like molecules	Prenol lipids	Diterpenoids
pos_1294	TG(20:5(5Z,8Z,11Z,14Z,17Z)/18:1(9Z)/22:6(4Z,7Z,10Z,13Z,16Z,19Z))	4879.84	5188.69	5523.15	3904.86	5071.92	5468.74	1553.26	1429.03	1722.31	1843.91	1422.15	1105.37	5006.2	1512.67	0.30216	-1.72662	3.87841e-06	1.96821	down	--	--	--	--	--	--	HMDB0010535	--	Organic compounds	Lipids and lipid-like molecules	Glycerolipids	Triradylcglycerols
pos_1296	Humulenol I	421.836	613.326	622.313	486.256	443.162	602.019	114.049	35.7097	133.687	81.0161	129.752	15.8748	531.485	85.0147	0.159957	-2.64425	7.56224e-06	1.9368	down	--	--	--	--	--	--	HMDB0038211	19888-01-8	Organic compounds	Lipids and lipid-like molecules	Prenol lipids	Sesquiterpenoids
pos_1307	IPC 18:0;3/20:0;1	9538.17	10371.9	11065.3	8955.99	10060.3	8959.66	4185.15	6238.69	3813.55	5158.49	4296.26	5443.72	9825.22	4855.98	0.494236	-1.01673	2.00307e-06	1.8971	down	--	--	--	--	--	--	--	--	--	--	--	--
pos_1308	TG(20:4(5Z,8Z,11Z,14Z)/20:4(5Z,8Z,11Z,14Z)/22:6(4Z,7Z,10Z,13Z,16Z,19Z))	1576.62	2069.96	1771.7	1443.88	2047.31	1965.15	426.346	762.113	777.645	451.436	632.199	298.753	1812.44	558.082	0.307918	-1.69938	4.59225e-06	1.91205	down	--	--	--	--	--	--	HMDB0010532	--	Organic compounds	Lipids and lipid-like molecules	Glycerolipids	Triradylcglycerols
pos_1309	1-octen-3-one	241.218	330.528	354.177	247.412	232.79	337.802	84.8908	72.3241	99.4158	69.9521	89.6544	46.429	290.655	77.111	0.265301	-1.9143	0.000101451	1.90692	down	--	--	LMFA12000011	Fatty Acyls [FA]	Oxygenated hydrocarbons [FA12]	--	HMDB0031309	4312-99-6	Organic compounds	Organic oxygen compounds	Organooxygen compounds	Carbonyl compounds
pos_1331	Hexylbenzene	564.554	699.068	738.377	571	522.493	735.757	171.282	133.229	284.49	231.012	242.805	66.0607	638.542	188.146	0.29465	-1.76293	6.40942e-06	1.9135	down	--	--	--	--	--	--	HMDB0061815	--	Organic compounds	Benzenoids	Benzene and substituted derivatives	--
pos_1341	PE(16:0/14:0)	6455.23	8544.76	7881	7057.92	7920.5	8171.84	2512.27	2719.73	2730.31	3007.22	2725.31	2258.13	7671.87	2658.83	0.346568	-1.52879	4.86985e-06	1.97189	down	--	--	LMGP02010297	Glycerophospholipids [GP]	Glycerophosphoethanolamines [GP02]	Diacylglycerophosphoethanolamines [GP0201]	HMDB0008920	--	Organic compounds	Lipids and lipid-like molecules	Glycerophospholipids	Glycerophosphoethanolamines
pos_1356	Pirbuterol	336.218	432.946	428.961	329.916	351.838	393.819	65.112	61.6106	175.292	96.032	91.6515	76.7642	378.95	94.4104	0.249137	-2.00499	6.0696e-07	1.94604	down	C07807	--	--	--	--	--	HMDB0015407	38677-81-5	Organic compounds	Organoheterocyclic compounds	Pyridines and derivatives	Hydroxypyridines
pos_1357	Geranylgeraniol	1036.81	2748.22	3128.25	2881.58	1515.52	2030.17	15.6107	27.0011	32.7612	32.5782	77.1096	26.7906	2223.42	35.3086	0.0158803	-5.97662	0.00134662	1.79066	down	C09094	Diterpenoid biosynthesis(ko00904);;Biosynthesis of secondary metabolites(ko01110)	LMPR0104010009	Prenol Lipids [PR]	Isoprenoids [PR01]	C20 isoprenoids (diterpenes) [PR0104]	--	--	--	--	--	--
pos_1375	N-Myristoyl Glutamine	129.861	206.947	276.457	166.729	141.219	224.989	112.759	109.153	107.176	62.6948	94.7521	71.7792	191.034	93.0523	0.487099	-1.03771	0.00601589	1.57979	down	--	--	LMFA08020219	Fatty Acyls [FA]	Fatty amides [FA08]	N-acyl amines [FA0802]	HMDB0242050	--	Organic compounds	Organic acids and derivatives	Carboxylic acids and derivatives	Amino acids, peptides, and analogues
pos_1382	4,4'-Diapophytofluene	8174.4	13315.5	16465.9	8144.82	4704.5	12647.2	2485.38	2370.25	3075.98	2807.55	3013.53	2357.69	10575.4	2685.06	0.253897	-1.97768	0.0063609	1.65511	down	C19840	--	LMPR01070141	Prenol Lipids [PR]	Isoprenoids [PR01]	C40 isoprenoids (tetraterpenes) [PR0107]	--	--	--	--	--	--
pos_1386	13-Tetradecene-1,3-diyne-6,7-diol	102.444	215.656	189.715	129.793	115.211	184.383	0.697824	11.0519	16.4716	14.793	1.5773	11.0698	156.2	9.2769	0.0593911	-4.07361	0.000492606	1.86681	down	--	--	LMFA05000589	Fatty Acyls [FA]	Fatty alcohols [FA05]	--	HMDB0039539	122855-49-6	Organic compounds	Lipids and lipid-like molecules	Fatty Acyls	Fatty alcohols
pos_1387	9,10,13-Trihydroxystearic acid	12116.4	21310.2	12185.5	5762.36	15666.7	11766.4	1432.12	683.515	2634.02	396.453	980.629	284.277	13134.6	1068.5	0.0813503	-3.61971	0.0019542	1.76538	down	--	--	--	--	--	--	HMDB0030935	50439-74-2	Organic compounds	Lipids and lipid-like molecules	Fatty Acyls	Fatty acids and conjugates
pos_1391	3-Hydroxyheptadecanoylcarnitine	242.979	309.058	378.406	343.239	213.433	337.574	96.6898	69.6358	67.2327	106.818	60.7298	59.9445	304.115	76.8417	0.252673	-1.98465	0.000162219	1.88518	down	--	--	--	--	--	--	HMDB0241512	--	Organic compounds	Lipids and lipid-like molecules	Fatty Acyls	Fatty acid esters
pos_1394	PA(14:1(9Z)/16:0)	2114.97	1881.55	1850.37	1423.61	1556.2	1864.04	355.172	276.53	524.056	351.685	671.544	317.149	1781.79	416.023	0.233486	-2.09859	2.41098e-06	1.95708	down	--	--	LMGP10010112	Glycerophospholipids [GP]	Glycerophosphates [GP10]	Diacylglycerophosphates [GP1001]	--	--	--	--	--	--
pos_1395	Capsochrome	3017.74	4533.71	3481.61	2699.02	4552.69	4568.41	874.241	895.734	1040.83	1030.45	909.182	865.199	3808.86	935.94	0.245727	-2.02487	0.000396474	1.88634	down	--	--	LMPR01071011	Prenol Lipids [PR]	Isoprenoids [PR01]	C40 isoprenoids (tetraterpenes) [PR0107]	HMDB0036913	104012-89-7	Organic compounds	Lipids and lipid-like molecules	Prenol lipids	Triterpenoids
pos_1456	Hovenine A	464.259	373.015	918.063	325.599	326.343	458.624	99.8672	47.8635	105.562	81.2272	65.3653	62.9889	477.65	77.1457	0.161511	-2.6303	0.00701208	1.62481	down	--	--	--	--	--	--	HMDB0030200	52309-78-1	Organic compounds	Organic acids and derivatives	Carboxylic acids and derivatives	Amino acids, peptides, and analogues
pos_1458	Mauritine A	52.2593	2.43172e-14	42.8796	5.94845	64.6124	36.4817	98.919	85.3306	106.325	103.777	56.7091	103.219	33.6969	92.3801	2.7415	1.45497	0.0014062	1.64237	up	--	--	--	--	--	--	HMDB0029338	38478-72-7	Organic compounds	Organic acids and derivatives	Carboxylic acids and derivatives	Amino acids, peptides, and analogues
pos_1465	PGP(i-12:0/22:6(4Z,7Z,11E,13Z,15E,19Z)-2OH(10S,17))	2.43172e-14	2.43172e-14	2.43172e-14	2.43172e-14	2.43172e-14	2.43172e-14	1.30102	1.59159	0.156146	2.04334	2.03194	1.61246	2.43172e-14	1.45608	5.98788e+13	45.7671	0.00372967	1.7206	up	--	--	--	--	--	--	HMDB0274869	--	--	--	--	--
pos_1467	Trihexosylceramide (d18:1/24:0)	2917.99	2285.47	3089.2	2296.33	3185.05	2869.8	690.1	734.588	971.582	1432.77	1136.41	764.262	2773.97	954.953	0.344255	-1.53845	6.31969e-06	1.91048	down	--	--	--	--	--	--	HMDB0004886	--	Organic compounds	Lipids and lipid-like molecules	Sphingolipids	Glycosphingolipids
pos_1468	Oblongolide	37.2741	49.328	60.6672	37.6674	50.86	58.1648	4.99648	3.56356	4.54952	6.63757	7.4188	2.43172e-14	48.9936	4.52765	0.0924132	-3.43576	5.66079e-05	1.93217	down	C09519	--	--	--	--	--	--	--	--	--	--	--
pos_1471	3-Quinolinecarboxylic acid, 7-((3R)-3-(1-aminocyclopropyl)-1-pyrrolidinyl)-1-((1R,2S)-2-fluorocyclopropyl)-1,4-dihydro-8-methoxy-4-oxo-	166.476	40.1613	96.4619	96.3958	150.081	152.23	286.924	226.691	192.156	214.047	236.624	278.658	116.968	239.183	2.04487	1.03201	0.00071	1.69564	up	--	--	--	--	--	--	HMDB0251648	--	Organic compounds	Organoheterocyclic compounds	Quinolines and derivatives	Quinoline carboxylic acids
pos_1477	PC(16:0/18:3(9Z,12Z,15Z))	38186.8	22357.1	45962.5	27262.7	34198.8	27161.3	313859	180285	197352	201634	382733	220314	32521.5	249363	7.66762	2.93878	0.00114211	1.81038	up	--	--	LMGP01010601	Glycerophospholipids [GP]	Glycerophosphocholines [GP01]	Diacylglycerophosphocholines [GP0101]	HMDB0007975	--	Organic compounds	Lipids and lipid-like molecules	Glycerophospholipids	Glycerophosphocholines
pos_1489	DG(19:0/18:2(10E,12Z)+=O(9)/0:0)	13594.8	18229.3	24304.1	12123.9	22854.7	16855.4	2957.08	2821.83	3426.5	3282.36	3389.87	2663.51	17993.7	3090.19	0.171737	-2.54172	0.000649973	1.84106	down	--	--	--	--	--	--	HMDB0296123	--	--	--	--	--
pos_1493	SM(d18:1/18:2(9Z,11E)+=O(13))	117422	82283.6	179228	121571	85704.2	109651	2.29654e+06	1.24225e+06	1.32454e+06	1.04078e+06	1.36701e+06	1.04819e+06	115977	1.38655e+06	11.9554	3.5796	0.00110594	1.81641	up	--	--	--	--	--	--	HMDB0290530	--	--	--	--	--
pos_1496	PC(18:2(9Z,12Z)/P-18:0)	17416	18491.1	64219.4	39243.8	22769.6	17542.5	177263	225999	192802	175647	122822	227170	29947.1	186951	6.2427	2.64217	3.72453e-05	1.91577	up	--	--	--	--	--	--	HMDB0008160	--	Organic compounds	Lipids and lipid-like molecules	Glycerophospholipids	Glycerophosphocholines
pos_1497	PC(P-16:0/20:5(5Z,8Z,11Z,14Z,16E)-OH(18R))	41705.4	11687.9	25687.2	21667.9	47586.6	14282.4	250658	205918	235337	238708	230386	236125	27102.9	232855	8.59154	3.10292	3.29911e-10	1.99418	up	--	--	--	--	--	--	HMDB0289485	--	--	--	--	--
pos_1498	PC(P-18:0/18:3(10,12,15)-OH(9))	97119.4	88367.3	232944	268224	120471	82498	1.18646e+06	1.59968e+06	1.46876e+06	1.25257e+06	1.13938e+06	1.37884e+06	148271	1.33762e+06	9.02145	3.17336	1.42519e-06	1.97893	up	--	--	--	--	--	--	HMDB0289617	--	--	--	--	--
pos_1502	PE(22:1(13Z)/18:1(12Z)-2OH(9,10))	7450.57	5557.15	13640.7	9082.5	6355.91	7199.03	59116.3	92233.6	62129.5	69652.2	30737.5	84427.3	8214.32	66382.7	8.08134	3.0146	0.00110881	1.82822	up	--	--	--	--	--	--	HMDB0283872	--	--	--	--	--
pos_1509	3-Hexaprenyl-4-hydroxybenzoic acid	983.843	1163.37	1290.8	1003.84	861.189	1311.46	450.883	225.836	463.692	323.954	215.085	167.889	1102.42	307.89	0.279286	-1.84018	1.08779e-05	1.91117	down	C13425	--	LMPR02010045	Prenol Lipids [PR]	Quinones and hydroquinones [PR02]	Ubiquinones [PR0201]	HMDB0006816	65848-03-5	Organic compounds	Lipids and lipid-like molecules	Prenol lipids	Polyprenylphenols
pos_1513	[7]-Gingerol	58.3961	83.2693	148.144	90.2862	93.1411	163.482	25.4983	4.92625	5.7587	37.1884	41.7887	15.1907	106.12	21.7252	0.204723	-2.28826	0.00261848	1.68437	down	--	--	--	--	--	--	HMDB0302128	--	Organic compounds	Benzenoids	Phenols	Methoxyphenols
pos_1521	TG(18:3(6Z,9Z,12Z)/20:5(5Z,8Z,11Z,14Z,17Z)/22:6(4Z,7Z,10Z,13Z,16Z,19Z))	1569	2674.12	2588.88	1847.2	2070.99	1997.55	171.054	280.215	455.87	337.403	574.681	330.761	2124.63	358.331	0.168656	-2.56784	6.99922e-05	1.9054	down	--	--	--	--	--	--	HMDB0053221	--	Organic compounds	Lipids and lipid-like molecules	Glycerolipids	Triradylcglycerols
pos_1529	PC(24:1(15Z)/22:6(4Z,7Z,10Z,13E,15E,19Z)-OH(17))	4249.65	5844.33	5892.61	4774.96	5336.63	5189.19	479.249	448.509	526.853	704.054	555.254	472.165	5214.56	531.014	0.101833	-3.29572	6.81936e-06	1.97829	down	--	--	--	--	--	--	HMDB0288780	--	--	--	--	--
pos_153	Myo-inositol trispyrophosphate	90.665	53.1034	57.6894	71.9483	75.7691	78.7026	29.4203	31.8295	28.0147	34.9421	24.8735	31.8549	71.313	30.1558	0.422866	-1.24173	0.000543645	1.84832	down	--	--	--	--	--	--	HMDB0259418	--	Organic compounds	Organic oxygen compounds	Organooxygen compounds	Alcohols and polyols
pos_1534	DG(18:4(6Z,9Z,12Z,15Z)/18:2(9Z,12Z)/0:0)	3027.2	3716.28	2881.24	2683.51	2771.58	3088.69	810.542	619.093	945.626	988.39	983.511	732.733	3028.08	846.649	0.279599	-1.83857	4.82376e-06	1.9716	down	--	--	--	--	--	--	HMDB0007335	--	Organic compounds	Lipids and lipid-like molecules	Fatty Acyls	Lineolic acids and derivatives
pos_1536	PGP(i-24:0/20:4(6Z,8E,10E,14Z)-2OH(5S,12R))	3844.66	4079.63	4192.13	3212.02	4122.64	4532.56	989.785	841.77	995.593	1028.67	1706.91	656.133	3997.27	1036.48	0.259296	-1.94733	2.62473e-07	1.96344	down	--	--	--	--	--	--	HMDB0275962	--	--	--	--	--
pos_1538	N-Stearoyl Lysine	809.919	1184.86	772.213	727.94	710.748	714.733	165.413	194.411	189.548	256.255	204.476	181.676	820.068	198.63	0.242211	-2.04566	0.000332109	1.88411	down	--	--	--	--	--	--	HMDB0241946	--	Organic compounds	Organic acids and derivatives	Carboxylic acids and derivatives	Amino acids, peptides, and analogues
pos_1559	3-Oxo-7,8-dihydro-alpha-ionol	301.887	339.469	400.832	303.28	257.718	311.041	130.973	109.857	150.323	134.377	150.369	113.203	319.038	131.517	0.412231	-1.27848	7.88814e-05	1.90343	down	--	--	--	--	--	--	--	--	--	--	--	--
pos_1560	sclareol	1433.35	1410.67	2998.89	1600.85	1111.01	1025.49	6.03042	2.43172e-14	18.122	16.6933	10.0974	4.34115	1596.71	9.21405	0.00577064	-7.43705	0.00293338	1.71859	down	C09183	Diterpenoid biosynthesis(ko00904);;Biosynthesis of secondary metabolites(ko01110)	LMPR0104030010	Prenol Lipids [PR]	Isoprenoids [PR01]	C20 isoprenoids (diterpenes) [PR0104]	HMDB0036827	515-03-7	Organic compounds	Lipids and lipid-like molecules	Prenol lipids	Diterpenoids
pos_1570	Tetrahydro-2,5-dimethyl-2H-pyranmethanol	145.353	187.885	202.695	146.057	132.205	148.433	34.0209	25.6134	49.342	42.9567	43.1003	35.0416	160.438	38.3458	0.239007	-2.06488	5.62899e-05	1.92432	down	--	--	--	--	--	--	HMDB0061931	--	Organic compounds	Organoheterocyclic compounds	Oxanes	--
pos_1572	(3beta,21alphaH)-22(30)-Hopene-3,29-diol	385.473	487.682	568.096	487.887	326.148	561.894	183.484	107.981	132.535	162.645	179.009	149.006	469.53	152.444	0.324673	-1.62294	0.000273073	1.87105	down	--	--	--	--	--	--	HMDB0035111	62498-82-2	Organic compounds	Lipids and lipid-like molecules	Prenol lipids	Hopanoids
pos_1574	alpha-Valerenol	263.095	403.79	448.915	291.469	283.061	369.393	47.176	9.75488	66.7772	49.9924	48.7332	9.94782	343.287	38.7302	0.112822	-3.14788	8.14342e-05	1.9142	down	--	--	--	--	--	--	HMDB0034661	101628-22-2	Organic compounds	Lipids and lipid-like molecules	Prenol lipids	Sesquiterpenoids
pos_1591	N5-Acetyl-N2-gamma-L-glutamyl-L-ornithine	836.402	679.974	818.433	779.598	1038.87	749.062	1810.64	1780.96	2156.9	2647.44	2445.71	2205.1	817.056	2174.46	2.66133	1.41215	7.56589e-05	1.8939	up	--	--	--	--	--	--	HMDB0039423	102148-92-5	Organic compounds	Organic acids and derivatives	Carboxylic acids and derivatives	Amino acids, peptides, and analogues
pos_1630	CDP-DG(5-iso PGF2VI/a-25:0)	241.641	197.145	138.345	236.486	200.805	245.644	353.051	325.715	353.834	635.34	625.664	434.909	210.011	454.752	2.16537	1.11462	0.0068688	1.56542	up	--	--	--	--	--	--	HMDB0293200	--	--	--	--	--
pos_1647	4-Keto-2-undecylpyrroline	2471.62	15347.5	10296.3	9010.37	5050.79	4586.14	0.0418479	2.43172e-14	2.43172e-14	42.8138	68.5972	2.43172e-14	7793.79	18.5755	0.00238337	-8.71278	0.00989032	1.56838	down	C21573	Prodigiosin biosynthesis(ko00333);;Metabolic pathways(ko01100);;Biosynthesis of secondary metabolites(ko01110)	--	--	--	--	--	--	--	--	--	--
pos_1661	1-Methylpiperidin-4-yl butanoate	107.023	166.994	209.692	147.325	125.273	166.07	31.5252	8.97795	39.8144	25.0088	30.8744	5.6205	153.729	23.6369	0.153756	-2.70128	0.000121026	1.88187	down	--	--	--	--	--	--	HMDB0243943	--	Organic compounds	Lipids and lipid-like molecules	Fatty Acyls	Fatty acid esters
pos_1663	N-Nervonoyl Lysine	165.772	364.051	374.636	266.275	250.202	401.754	43.5451	6.46808	27.4712	31.3346	81.0224	3.11634	303.782	32.1596	0.105864	-3.23971	0.000446713	1.83958	down	--	--	--	--	--	--	HMDB0242095	--	--	--	--	--
pos_1673	3,4-Dihydro-2,2,5,7,8-pentamethyl-2H-1-benzopyran-6-ol	74.0981	229.25	202.752	102.041	78.9224	213.482	10.0197	7.4266	17.194	8.74247	8.14112	3.61831	150.091	9.19037	0.061232	-4.02957	0.00496835	1.68989	down	--	--	--	--	--	--	HMDB0040217	950-99-2	Organic compounds	Organoheterocyclic compounds	Benzopyrans	1-benzopyrans
pos_1676	Toxin T2 tetrol	20604	10765	29194.2	11928	26195.3	21018.5	110878	112554	131528	159564	141241	122107	19950.8	129645	6.49823	2.70005	5.30304e-06	1.94947	up	--	--	--	--	--	--	HMDB0036159	34114-99-3	Organic compounds	Lipids and lipid-like molecules	Prenol lipids	Sesquiterpenoids
pos_1679	Melilotigenin	109.109	204.464	278.263	145.682	109.939	179.551	5.21865	2.43172e-14	18.3616	15.957	15.5811	15.8008	171.168	11.8199	0.069054	-3.85613	0.00168987	1.77718	down	--	--	--	--	--	--	HMDB0038737	114702-59-9	Organic compounds	Lipids and lipid-like molecules	Prenol lipids	Triterpenoids
pos_1688	2(R)-HOT	269.973	304.701	322.531	287.135	288.283	335.556	125.047	131.808	178.408	158.153	178.184	114.063	301.363	147.611	0.48981	-1.02971	1.56548e-06	1.93605	down	C16342	alpha-Linolenic acid metabolism(ko00592)	--	--	--	--	--	--	--	--	--	--
pos_1699	Anserine	1.65051	0.0269334	3.00757	0.037835	0.0481243	2.43172e-14	142.405	133.857	183.547	237.852	166.725	153.498	0.795163	169.647	213.349	7.73707	0.000109406	1.91807	up	C01262	Histidine metabolism(ko00340);;beta-Alanine metabolism(ko00410);;Metabolic pathways(ko01100)	--	--	--	--	HMDB0000194	584-85-0	Organic compounds	Organic acids and derivatives	Peptidomimetics	Hybrid peptides
pos_1700	1-(2-Azabicyclo[2.2.2]octan-2-yl)-2-[2-(3,5-dimethylphenyl)-3-[(2S)-1-(2-pyridin-2-ylethylamino)propan-2-yl]-1H-indol-5-yl]-2-methylpropan-1-one	14518.5	11657.4	13436.4	12365.3	14053.4	18428.2	7826.01	5344.08	6057.92	7681.95	6102.67	6988.06	14076.5	6666.78	0.47361	-1.07823	0.000252684	1.85941	down	--	--	--	--	--	--	HMDB0252903	--	Organic compounds	Organoheterocyclic compounds	Indoles and derivatives	Indoles
pos_1708	11-(4-acetoxymethylphenyl)-1α,25-dihydroxy-9,11-didehydrovitamin D3 / 11-(4-acetoxymethylphenyl)-1α,25-dihydroxy-9,11-didehydrocholecalciferol	1902.94	3293.36	2933.44	1840.52	1880.14	2509.6	554.822	2180.63	1453.52	723.639	644.924	627.017	2393.34	1030.76	0.430679	-1.21532	0.00409555	1.52531	down	--	--	--	--	--	--	--	--	--	--	--	--
pos_1712	2-Aminovalienone	648.602	842.709	726.248	572.513	713.025	802.839	157.387	131.675	260.798	164.06	239.361	113.624	717.656	177.818	0.247775	-2.01289	2.50548e-06	1.95347	down	C21248	Acarbose and validamycin biosynthesis(ko00525);;Biosynthesis of secondary metabolites(ko01110)	--	--	--	--	--	--	--	--	--	--
pos_1716	Avermectin B1a aglycone	529.083	444.085	728.814	424.457	653.391	552.414	1619.16	1763.47	1939.89	1989.72	2106.29	1907.68	555.374	1887.7	3.39898	1.7651	9.67689e-08	1.97077	up	C11979	Biosynthesis of 12-, 14- and 16-membered macrolides(ko00522);;Metabolic pathways(ko01100);;Biosynthesis of secondary metabolites(ko01110)	--	--	--	--	--	--	--	--	--	--
pos_1722	PA(14:0/20:5(5Z,8Z,11Z,14Z,17Z))	761.53	1137.32	1078.34	984.67	852.761	1260.07	320.418	391.663	368.692	382.729	533.937	423.482	1012.45	403.487	0.398526	-1.32726	0.000195045	1.86218	down	--	--	LMGP10010924	Glycerophospholipids [GP]	Glycerophosphates [GP10]	Diacylglycerophosphates [GP1001]	HMDB0114787	--	Organic compounds	Lipids and lipid-like molecules	Glycerophospholipids	Glycerophosphates
pos_1727	Tetralin	117.208	172.14	166.801	133.833	120.446	157.339	65.0679	67.557	78.0804	65.8371	79.1849	64.6207	144.628	70.058	0.484402	-1.04572	0.000384248	1.85459	down	C14114	Naphthalene degradation(ko00626);;Microbial metabolism in diverse environments(ko01120)	--	--	--	--	HMDB0244120	--	Organic compounds	Benzenoids	Tetralins	--
pos_1732	(S)-gamma-Calacorene	45.4815	65.0316	65.5775	51.6522	37.0694	57.2293	1.70177	3.59085	1.05124	6.16681	3.98886	2.43172e-14	53.6736	2.74992	0.0512342	-4.28675	7.01234e-05	1.93706	down	--	--	--	--	--	--	HMDB0036451	--	Organic compounds	Lipids and lipid-like molecules	Prenol lipids	Sesquiterpenoids
pos_1744	PE(DiMe(11,3)/MonoMe(13,5))	7929.51	1569.57	1731.92	1894.84	5029.33	1312.04	32958.3	27946.2	27375.1	28724.9	15998.5	33543.4	3244.53	27757.7	8.55524	3.09681	6.44296e-05	1.89595	up	--	--	--	--	--	--	HMDB0061478	--	Organic compounds	Lipids and lipid-like molecules	Glycerophospholipids	Glycerophosphoethanolamines
pos_1760	Echinenone	3779.77	6590.25	7966.18	4833.64	3962.04	6693.29	950.151	814.689	1247.51	978.142	1751.88	956.032	5637.53	1116.4	0.19803	-2.33621	0.00102181	1.80825	down	C08592	Carotenoid biosynthesis(ko00906);;Biosynthesis of secondary metabolites(ko01110)	LMPR01070060	Prenol Lipids [PR]	Isoprenoids [PR01]	C40 isoprenoids (tetraterpenes) [PR0107]	--	--	--	--	--	--
pos_1773	13(S)-HpOTrE	74.1885	254.92	130.51	188.361	128.35	250.675	37.6011	8.67773	16.6133	25.2665	35.9022	5.40956	171.167	21.5784	0.126066	-2.98775	0.00357296	1.71069	down	C04785	alpha-Linolenic acid metabolism(ko00592);;Metabolic pathways(ko01100);;Biosynthesis of secondary metabolites(ko01110)	--	--	--	--	HMDB0301803	67597-26-6	Organic compounds	Lipids and lipid-like molecules	Fatty Acyls	Lineolic acids and derivatives
pos_1775	Ile-Ile-Ala-Glu-Lys	8828.28	13708	12234.5	10059.4	11592.5	12701	4818.05	4444.33	6432.23	6727.3	4739.22	5374.25	11520.6	5422.56	0.470684	-1.08717	0.000102512	1.85893	down	--	--	--	--	--	--	HMDB0253397	--	Organic compounds	Organic acids and derivatives	Carboxylic acids and derivatives	Amino acids, peptides, and analogues
pos_1790	Sterebin D	296.587	389.563	459.972	452.657	293.805	424.492	124.581	139.134	213.672	154.015	209.277	128.356	386.179	161.506	0.418215	-1.25768	0.000229605	1.81318	down	--	--	--	--	--	--	HMDB0036832	--	Organic compounds	Lipids and lipid-like molecules	Prenol lipids	Sesquiterpenoids
pos_1805	17a,20a-Dihydroxycholesterol	313.229	440.35	439.13	251.072	169.982	461.571	150.024	50.8069	146.823	87.709	139.046	88.7157	345.889	110.521	0.319527	-1.64599	0.00368291	1.68287	down	--	--	--	--	--	--	HMDB0006764	--	Organic compounds	Lipids and lipid-like molecules	Steroids and steroid derivatives	Hydroxysteroids
pos_1814	4-Alanylaminoantipyrine	7469.67	3505.32	10902.4	3655.9	6512.46	11456.3	13011.3	19378.7	17034.6	8215.25	25399.5	23430.4	7250.33	17744.9	2.44747	1.29129	0.00842554	1.51256	up	--	--	--	--	--	--	HMDB0246333	--	Organic compounds	Organic acids and derivatives	Carboxylic acids and derivatives	Amino acids, peptides, and analogues
pos_1818	1-(4Z,7Z,10Z,13Z,16Z,19Z-docosahexaenoyl)-glycero-3-phosphate	1.64745	2.43172e-14	2.43172e-14	2.43172e-14	0.0009304	2.43172e-14	12.5698	17.0708	11.0816	9.93577	20.4935	21.2463	0.27473	15.3996	56.0537	5.80874	0.000561936	1.87219	up	--	--	LMGP10050019	Glycerophospholipids [GP]	Glycerophosphates [GP10]	Monoacylglycerophosphates [GP1005]	HMDB0062307	--	Organic compounds	Lipids and lipid-like molecules	Glycerophospholipids	Glycerophosphates
pos_1832	DG(8:0/17:0/0:0)	298.793	380.948	350.696	345.85	290.607	436.604	90.9376	148.149	136.019	122.07	160.538	101.821	350.583	126.589	0.361082	-1.4696	3.02317e-05	1.9134	down	--	--	--	--	--	--	HMDB0092927	--	Organic compounds	Lipids and lipid-like molecules	Glycerolipids	Diradylglycerols
pos_1858	Cer(d18:1/22:6(4Z,8Z,10Z,13Z,16Z,19Z)-OH(7))	631.782	1431.58	1337.34	1148.12	950.38	1412.22	122.653	120.011	194.889	195.96	218.664	143.345	1151.91	165.921	0.14404	-2.79546	0.000522139	1.86157	down	--	--	--	--	--	--	HMDB0290032	--	--	--	--	--
pos_1860	Galabiosylceramide (d18:1/24:1(15Z))	2040.07	2204.1	2295.32	1865.38	1851.11	2635.36	355.839	317.544	545.734	1125.8	600.089	1179.55	2148.56	687.426	0.319948	-1.64409	2.8853e-05	1.86833	down	--	--	--	--	--	--	HMDB0004837	--	Organic compounds	Lipids and lipid-like molecules	Sphingolipids	Glycosphingolipids
pos_1907	Cyclooctat-9-en-7-ol	2395.47	6444.4	10032.3	6029.91	2656.77	8170.34	549.681	911.704	1637.02	751.806	1661.1	77.7172	5954.86	931.505	0.156428	-2.67643	0.00872107	1.58277	down	C20834	Biosynthesis of various other secondary metabolites(ko00997);;Metabolic pathways(ko01100);;Biosynthesis of secondary metabolites(ko01110)	--	--	--	--	--	--	--	--	--	--
pos_1911	LysoSM(d18:0)	205.764	236.702	260.054	214	197.174	355.25	115.589	88.9798	119.096	99.2473	86.5991	92.4719	244.824	100.331	0.409807	-1.28698	0.00142102	1.79757	down	--	--	--	--	--	--	HMDB0012082	--	Organic compounds	Lipids and lipid-like molecules	Sphingolipids	Phosphosphingolipids
pos_1926	Ethanolamine	96.3323	140.808	153.808	119.566	67.6364	101.404	19.2709	34.9877	26.4961	15.4332	54.5287	10.9824	113.259	26.9498	0.237949	-2.07128	0.000439365	1.77526	down	C00189	Glycerophospholipid metabolism(ko00564);;Metabolic pathways(ko01100);;Retrograde endocannabinoid signaling(ko04723)	--	--	--	--	HMDB0000149	141-43-5	Organic compounds	Organic nitrogen compounds	Organonitrogen compounds	Amines
pos_1929	Octadecadienylcarnitine	3.59964	20.3574	7.56601	17.7178	24.2997	20.9527	2.43172e-14	2.43172e-14	2.43172e-14	2.43172e-14	2.43172e-14	2.43172e-14	15.7489	2.43172e-14	1.54406e-15	-49.2022	0.00543859	1.66048	down	--	--	--	--	--	--	HMDB0255895	--	Organic compounds	Lipids and lipid-like molecules	Fatty Acyls	Eicosanoids
pos_1932	6-Hydroxy-8-hexacosanone	57.6023	140.505	103.869	131.254	99.1403	148.654	49.8265	33.2607	40.0342	36.5428	38.2082	17.4215	113.504	35.8823	0.316132	-1.6614	0.00172942	1.7424	down	--	--	--	--	--	--	HMDB0035628	--	Organic compounds	Lipids and lipid-like molecules	Fatty Acyls	Fatty alcohols
pos_1945	cis-p-Menth-2-en-1-ol	97.1496	144.657	192.082	110.179	62.586	123.14	3.89776	5.78361	4.12135	2.43172e-14	4.11293	0.691744	121.632	3.10123	0.0254968	-5.29354	0.0011938	1.81245	down	--	--	--	--	--	--	HMDB0302611	--	Organic compounds	Lipids and lipid-like molecules	Prenol lipids	Monoterpenoids
pos_1959	Retinol	69.9073	225.472	284.711	144.698	77.8305	255.376	2.43172e-14	5.92764	8.17899	10.9282	10.5814	3.27927	176.332	6.48258	0.0367634	-4.76559	0.00626897	1.65453	down	C00473	Retinol metabolism(ko00830);;Metabolic pathways(ko01100);;Biosynthesis of cofactors(ko01240);;Vitamin digestion and absorption(ko04977)	LMPR01090001	Prenol Lipids [PR]	Isoprenoids [PR01]	Retinoids [PR0109]	HMDB0000305	68-26-8	Organic compounds	Lipids and lipid-like molecules	Prenol lipids	Retinoids
pos_1978	N-Methyl-N'-nitro-N-nitrosoguanidine	11.638	29.8286	20.7178	17.7516	15.7815	18.5105	3.09463	1.19625	6.93218	2.43172e-14	2.43172e-14	4.44104	19.038	2.61068	0.13713	-2.86638	0.000553892	1.77864	down	C14592	Necroptosis(ko04217)	--	--	--	--	HMDB0255663	--	Organic compounds	Organic nitrogen compounds	Organonitrogen compounds	Guanidines
pos_1993	Muricin D	1119.93	2461.22	3093.71	1487.68	1124.33	1702.06	316.283	313.379	515.761	315.846	365.418	358.056	1831.49	364.124	0.198813	-2.33052	0.00599701	1.64185	down	--	--	--	--	--	--	HMDB0036975	--	Organic compounds	Lipids and lipid-like molecules	Fatty Acyls	Fatty alcohols
pos_2121	N-Acetyl-D-phenylalanine	2.50358	6.49963	2.87143	2.43172e-14	2.43172e-14	2.43172e-14	43.8504	52.0882	34.1618	39.224	9.82944	67.139	1.97911	41.0488	20.7411	4.37442	0.0038869	1.71623	up	C05620	D-Amino acid metabolism(ko00470);;Metabolic pathways(ko01100)	--	--	--	--	--	--	--	--	--	--
pos_2128	1-(2,3-Dihydro-5-methyl-1H-pyrrolizin-7-yl)ethanone	1.5265	1.20538	1.11937	0.0831188	1.30456	0.93929	2.43172e-14	2.43172e-14	2.43172e-14	2.43172e-14	2.43172e-14	2.43172e-14	1.0297	2.43172e-14	2.36157e-14	-45.2672	0.00405725	1.71473	down	--	--	--	--	--	--	HMDB0040025	97073-06-8	Organic compounds	Organoheterocyclic compounds	Pyrrolizines	--
pos_2158	Ala Tyr Asn	4863.01	5412.79	3213.97	6122.21	9972.61	3157.06	1006.74	392.864	959.153	1210.06	1146.7	402.937	5456.94	853.075	0.156328	-2.67735	0.00610258	1.61943	down	--	--	--	--	--	--	--	--	--	--	--	--
pos_2160	3-Phenylacetylamino-2,6-piperidinedione	1043.29	1596.81	863.594	1801.87	2513.86	830.037	235.897	76.8783	265.506	365.518	344.539	60.8668	1441.58	224.868	0.155987	-2.6805	0.00567405	1.61713	down	--	--	--	--	--	--	HMDB0245972	--	Organic compounds	Organic acids and derivatives	Carboxylic acids and derivatives	Amino acids, peptides, and analogues
pos_2163	8'-hydroxyabscisate	17.3596	16.6528	4.79839	9.72421	11.1647	15.4409	0.743164	8.33062	4.54441	0.428409	4.44003	2.86747	12.5235	3.55902	0.284188	-1.81508	0.00453322	1.58026	down	C15514	Carotenoid biosynthesis(ko00906);;Biosynthesis of secondary metabolites(ko01110)	--	--	--	--	HMDB0304246	--	Organic compounds	Lipids and lipid-like molecules	Prenol lipids	Sesquiterpenoids
pos_2178	Asparaginylglycine	628.794	692.712	464.972	837.902	867.017	556.68	306.634	274.806	301.552	465.505	353.413	257.246	674.679	326.526	0.483972	-1.047	0.00165878	1.68315	down	--	--	--	--	--	--	HMDB0028731	67576-72-1	Organic compounds	Organic acids and derivatives	Carboxylic acids and derivatives	Amino acids, peptides, and analogues
pos_2185	1-Benzazepine	20054.4	23592.9	17784.5	27716	26689.6	19565.1	8918.05	8589.25	8851.7	13450.1	10116.2	7467.56	22567.1	9565.48	0.423869	-1.23831	0.000162812	1.82608	down	--	--	--	--	--	--	HMDB0244865	--	Organic compounds	Organoheterocyclic compounds	Benzazepines	--
pos_2198	3,4-Dihydroxybenzoic acid	3975.21	4291.9	3378.01	4440.04	6545.37	2959.08	2022.74	1092.17	2160.02	1937.96	3198.08	1127.03	4264.93	1923	0.450886	-1.14916	0.00417767	1.55084	down	C00230	Benzoate degradation(ko00362);;Toluene degradation(ko00623);;Polycyclic aromatic hydrocarbon degradation(ko00624);;Aminobenzoate degradation(ko00627);;Biosynthesis of siderophore group nonribosomal peptides(ko01053);;Biosynthesis of phenylpropanoids(ko01061);;Metabolic pathways(ko01100);;Biosynthesis of secondary metabolites(ko01110);;Microbial metabolism in diverse environments(ko01120);;Degrada…	--	--	--	--	HMDB0001856	99-50-3	Organic compounds	Benzenoids	Benzene and substituted derivatives	Benzoic acids and derivatives
pos_2199	Aurantricholide B	1064.34	1132.15	920.009	1186.66	1718.83	768.828	550.521	287.978	613.217	541.063	867.957	291.019	1131.8	525.293	0.46412	-1.10743	0.00448387	1.53512	down	--	--	--	--	--	--	HMDB0035230	264923-56-0	Organic compounds	Phenylpropanoids and polyketides	Coumarins and derivatives	Furanocoumarins
pos_2212	Fluoromisonidazole	188.31	231.143	185.041	224.82	296.09	158.216	88.3193	48.9796	111.583	83.8672	163.442	31.7444	213.937	87.9893	0.411287	-1.28178	0.00101799	1.64959	down	--	--	--	--	--	--	HMDB0252385	--	Organic compounds	Organic 1,3-dipolar compounds	Allyl-type 1,3-dipolar organic compounds	Organic nitro compounds
pos_2221	Salacinol	143.614	209.429	82.2256	320.299	250.899	128.547	2.43172e-14	2.43172e-14	2.43172e-14	2.43172e-14	2.43172e-14	2.43172e-14	189.169	2.43172e-14	1.28547e-16	-52.7885	0.00326239	1.70711	down	--	--	--	--	--	--	HMDB0257455	--	Organic compounds	Organic acids and derivatives	Organic sulfuric acids and derivatives	Sulfuric acid esters
pos_2303	Puromycin aminonucleoside	9.28572	2.78806	7.4855	3.20698	6.05206	2.48186	1.52612	2.43172e-14	2.43172e-14	2.94388	2.43172e-14	2.43172e-14	5.2167	0.745001	0.142811	-2.80782	0.0096143	1.50735	down	--	--	--	--	--	--	HMDB0256927	--	Organic compounds	Nucleosides, nucleotides, and analogues	Purine nucleosides	Purine 3'-deoxyribonucleosides
pos_2316	6-Methylquinoline	43.7201	11.0931	13.1269	22.7381	27.1478	38.3621	44.1148	52.2501	50.6462	54.8125	67.1759	43.8565	26.0313	52.1427	2.00307	1.00222	0.00308117	1.55609	up	--	--	--	--	--	--	HMDB0033115	91-62-3	Organic compounds	Organoheterocyclic compounds	Quinolines and derivatives	--
pos_2331	10-Deoxysarpagine	272.936	481.533	185.713	420.152	290.259	289.096	87.1762	131.453	94.8316	21.2687	26.8613	134.064	323.281	82.6092	0.255533	-1.96842	0.00161713	1.68744	down	C11635	Indole alkaloid biosynthesis(ko00901);;Biosynthesis of secondary metabolites(ko01110)	--	--	--	--	--	--	--	--	--	--
pos_2334	(2R)-2-Acetamido-6-hydroxy-2-(sulfanylmethyl)hex-3-enoic acid	131.822	44.2109	23.004	60.1044	98.6119	107.477	2.43172e-14	2.43172e-14	2.43172e-14	2.43172e-14	2.43172e-14	2.43172e-14	77.5383	2.43172e-14	3.13615e-16	-51.5019	0.00605934	1.67991	down	--	--	--	--	--	--	HMDB0257715	--	Organic compounds	Organic acids and derivatives	Carboxylic acids and derivatives	Amino acids, peptides, and analogues
pos_2342	Atractyligenin 2-glucuronide	2267.42	1510.17	967.639	1303.42	1514.23	1628.31	610.423	410.297	380.423	377.488	304.317	825.495	1531.87	484.741	0.316438	-1.66	0.000972514	1.75619	down	--	--	--	--	--	--	HMDB0240481	--	Organic compounds	Lipids and lipid-like molecules	Prenol lipids	Terpene glycosides
pos_2348	27-O-Demethyl-25-O-desacetylrifamycin SV	300.628	301.857	165.16	204.144	202.557	264.072	30.8198	29.9831	32.0033	4.80529	10.8168	47.2446	239.736	25.9455	0.108225	-3.20789	0.000150312	1.91135	down	C14725	Biosynthesis of ansamycins(ko01051);;Biosynthesis of secondary metabolites(ko01110)	--	--	--	--	--	--	--	--	--	--
pos_2349	Scillipheosidin 3-[glucosyl-(1->2)-rhamnoside]	1162.83	1061.41	585.422	843.797	891.812	971.388	218.624	149.842	164.449	124.966	109.787	319.565	919.442	181.205	0.197082	-2.34313	0.00010138	1.89723	down	--	--	--	--	--	--	HMDB0036946	261158-68-3	Organic compounds	Lipids and lipid-like molecules	Steroids and steroid derivatives	Steroid lactones
pos_2353	6-Methoxy-2,3,4,9-tetrahydro-1H-pyrido[3,4-b]indole	43.3335	29.6643	42.0518	18.8705	44.9281	40.3325	2.43172e-14	2.43172e-14	2.43172e-14	2.43172e-14	2.43172e-14	2.43172e-14	36.5301	2.43172e-14	6.65675e-16	-50.416	0.000319993	1.89876	down	--	--	--	--	--	--	HMDB0245581	--	Organic compounds	Organoheterocyclic compounds	Indoles and derivatives	Pyridoindoles
pos_2355	I-Methyl-4-nitro-imidazole	1300.5	806.556	970.825	654.676	1099.68	1350.91	203.375	172.367	218.101	179.909	234.146	267.871	1030.52	212.628	0.20633	-2.27697	0.000676182	1.865	down	--	--	--	--	--	--	--	--	--	--	--	--
pos_2358	Glycyl-Serine	206.134	96.7516	130.813	72.5162	149.847	185.534	24.2421	23.1718	24.0364	10.4795	21.6969	28.1467	140.266	21.9622	0.156575	-2.67507	0.00223785	1.77726	down	--	--	--	--	--	--	HMDB0028850	--	Organic compounds	Organic acids and derivatives	Carboxylic acids and derivatives	Amino acids, peptides, and analogues
pos_2359	dADP	1168.32	743.464	910.399	631.89	1118.23	1212.4	174.916	171.355	241.389	157.906	238.293	273.482	964.117	209.557	0.217356	-2.20187	0.000464359	1.8708	down	C00206	Purine metabolism(ko00230);;Metabolic pathways(ko01100);;Nucleotide metabolism(ko01232)	--	--	--	--	HMDB0001508	2793-06-8	Organic compounds	Nucleosides, nucleotides, and analogues	Purine nucleotides	Purine deoxyribonucleotides
pos_2451	3-Hydroxybenzaldehyde	8589.6	5403.09	7088.38	5735.07	6192.68	7873.59	933.503	977.738	792.367	597.262	1402.77	641.067	6813.73	890.784	0.130734	-2.9353	5.02799e-05	1.9501	down	C03067	Toluene degradation(ko00623);;Microbial metabolism in diverse environments(ko01120);;Degradation of aromatic compounds(ko01220)	--	--	--	--	--	--	--	--	--	--
pos_2460	Hydroxytyrosol 3'-glucuronide	20.2387	13.554	17.649	23.9767	15.3534	21.539	2.43172e-14	2.43172e-14	2.43172e-14	2.43172e-14	2.43172e-14	2.43172e-14	18.7185	2.43172e-14	1.2991e-15	-49.4514	8.08413e-05	1.94692	down	--	--	--	--	--	--	HMDB0240529	--	Organic compounds	Organic oxygen compounds	Organooxygen compounds	Carbohydrates and carbohydrate conjugates
pos_2461	Aflatoxin ExB2	2382.17	1784.95	2291.44	2000.89	1772.3	2347.55	30.2679	99.6923	28.2986	23.0344	199.783	24.5851	2096.55	67.6102	0.0322483	-4.95463	4.39609e-06	1.98621	down	--	--	--	--	--	--	HMDB0038805	23402-20-2	Organic compounds	Phenylpropanoids and polyketides	Coumarins and derivatives	Furanocoumarins
pos_2462	dIDP	20541.4	14075.1	17812	14723.2	16056.7	18696	538.936	789.71	492.319	267.329	1473.61	271.517	16984.1	638.904	0.0376178	-4.73244	1.07043e-05	1.982	down	C01344	Purine metabolism(ko00230);;Nucleotide metabolism(ko01232)	--	--	--	--	HMDB0003536	26575-15-5	Organic compounds	Nucleosides, nucleotides, and analogues	Purine nucleotides	Purine deoxyribonucleotides
pos_2472	Benzene	671.723	340.102	503.302	379.183	449.592	599.914	50.8707	65.7234	49.6389	32.8868	88.3955	31.17	490.636	53.1142	0.108256	-3.20748	0.000322695	1.89677	down	C01407	Chlorocyclohexane and chlorobenzene degradation(ko00361);;Benzoate degradation(ko00362);;Metabolic pathways(ko01100);;Microbial metabolism in diverse environments(ko01120);;Degradation of aromatic compounds(ko01220);;Chemical carcinogenesis - reactive oxygen species(ko05208)	--	--	--	--	HMDB0001505	71-43-2	Organic compounds	Benzenoids	Benzene and substituted derivatives	--
pos_2477	5-Hydroxyconiferyl alcohol	356.967	164.332	220.3	206.097	253.064	274.416	68.2824	57.98	60.1505	42.857	67.1807	43.0863	245.863	56.5895	0.230167	-2.11925	0.000793267	1.84512	down	C12205	Phenylpropanoid biosynthesis(ko00940);;Biosynthesis of secondary metabolites(ko01110)	--	--	--	--	HMDB0060398	--	Organic compounds	Benzenoids	Phenols	Methoxyphenols
pos_2485	Coniferyl aldehyde	50.2287	27.9655	34.7726	27.3957	37.5366	46.4367	3.79378	2.37712	3.06084	0.186014	1.79245	0.989638	37.3893	2.03331	0.0543821	-4.20073	0.000216002	1.91869	down	C02666	Phenylpropanoid biosynthesis(ko00940);;Biosynthesis of phenylpropanoids(ko01061);;Metabolic pathways(ko01100);;Biosynthesis of secondary metabolites(ko01110)	--	--	--	--	HMDB0141782	20649-42-7	Organic compounds	Benzenoids	Phenols	Methoxyphenols
pos_2486	SAFROLE	340.189	224.608	431.1	382.446	178.41	316.744	10.7499	6.83029	7.45859	3.79192	11.0537	11.3335	312.25	8.53631	0.0273381	-5.19294	0.000550143	1.86412	down	C10490	--	--	--	--	--	HMDB0033591	94-59-7	Organic compounds	Organoheterocyclic compounds	Benzodioxoles	--
pos_2542	p-Tolualdehyde	50.5201	39.9312	13.346	75.2991	57.0358	48.6135	2.43172e-14	2.43172e-14	0.815944	1.91821	2.43172e-14	2.43172e-14	47.4576	0.455692	0.00960208	-6.70244	0.00245253	1.75405	down	C06758	Xylene degradation(ko00622);;Metabolic pathways(ko01100);;Microbial metabolism in diverse environments(ko01120);;Degradation of aromatic compounds(ko01220)	--	--	--	--	HMDB0029638	104-87-0	Organic compounds	Benzenoids	Benzene and substituted derivatives	Benzoyl derivatives
pos_2600	N-Carbobenzoxyglycylproline	3.14306	1.30946	1.77857	1.5563	0.689978	2.19882	0.761006	2.43172e-14	0.658664	2.43172e-14	2.43172e-14	0.674879	1.77937	0.349091	0.196189	-2.34969	0.00660077	1.58092	down	C01632	--	--	--	--	--	--	--	--	--	--	--
pos_2619	6-[4-(4-carboxy-2-hydroxybutyl)-2-hydroxyphenoxy]-3,4,5-trihydroxyoxane-2-carboxylic acid	2879.92	2184.91	2262.55	2337.03	2926.53	2783.36	759.548	602.518	741.393	1311.27	1354.84	1927.63	2562.38	1116.2	0.43561	-1.19889	0.000288783	1.77154	down	--	--	--	--	--	--	HMDB0127743	--	Organic compounds	Lipids and lipid-like molecules	Saccharolipids	--
pos_2624	((2R,3S)-3-Amino-2-hydroxy-2-(1H-imidazol-4-ylmethyl)-5-methyl)-5-methylhexanoic Acid	2.6335	2.43172e-14	1.91978	1.84638	1.09051	0.831551	4.04621	8.24447	2.4651	6.50995	7.71234	5.17266	1.38695	5.69179	4.1038	2.03696	0.00358337	1.64828	up	--	--	--	--	--	--	HMDB0242228	--	Organic compounds	Organic acids and derivatives	Carboxylic acids and derivatives	Amino acids, peptides, and analogues
pos_2627	MDMA methylene homolog	378.987	557.807	68.751	669.37	801.856	359.963	2.43172e-14	2.43172e-14	2.43172e-14	2.43172e-14	2.43172e-14	2.43172e-14	472.789	2.43172e-14	5.14335e-17	-54.1101	0.00671436	1.62655	down	--	--	--	--	--	--	--	--	--	--	--	--
pos_2655	S-Formylglutathione	44.0184	18.2633	40.2759	11.7314	18.143	43.8969	2.27614	2.43172e-14	2.11224	2.43172e-14	2.43172e-14	1.87721	29.3881	1.04426	0.0355335	-4.81468	0.00538684	1.69325	down	C01031	Methane metabolism(ko00680);;Metabolic pathways(ko01100);;Microbial metabolism in diverse environments(ko01120)	--	--	--	--	HMDB0001550	50409-81-9	Organic compounds	Organic acids and derivatives	Carboxylic acids and derivatives	Amino acids, peptides, and analogues
pos_2690	3-Methoxy-4-hydroxyphenylacetaldehyde	167.497	100.322	112.83	96.6082	266.429	156.772	18.0498	37.6095	19.9552	21.8362	44.6091	2.43172e-14	150.076	23.6766	0.157764	-2.66416	0.00404833	1.66447	down	C05581	Tyrosine metabolism(ko00350);;Metabolic pathways(ko01100)	--	--	--	--	HMDB0005175	5703-24-2	Organic compounds	Benzenoids	Phenols	Methoxyphenols
pos_2700	6-Ethyl-3-hydroxy-2-methyl-4-pyrone	12.3675	6.67237	8.93851	7.16338	9.6637	12.3803	0.0536586	3.55146	3.5854	0.144568	2.28923	8.25743	9.53095	2.98029	0.312696	-1.67717	0.00226903	1.59653	down	--	--	--	--	--	--	HMDB0247055	--	Organic compounds	Organoheterocyclic compounds	Pyrans	Pyranones and derivatives
pos_2784	Corchorusoside E	223.433	220.332	193.908	96.6696	189.327	208.137	889.895	750.772	745.445	1180.49	1062.16	1782.39	188.634	1068.53	5.66453	2.50196	0.00250065	1.75111	up	--	--	--	--	--	--	HMDB0032828	210637-19-7	Organic compounds	Lipids and lipid-like molecules	Steroids and steroid derivatives	Steroid lactones
pos_2797	Medicagenic acid 28-O-[b-D-xylosyl-(1->4)-a-L-rhamnosyl-(1->2)-a-L-arabinosyl] ester	123.338	117.626	56.8735	104.765	123.406	145.168	276.651	331.821	337.899	703.923	455.608	838.49	111.863	490.732	4.38692	2.13321	0.009454	1.58122	up	--	--	--	--	--	--	HMDB0039295	129570-95-2	Organic compounds	Lipids and lipid-like molecules	Prenol lipids	Triterpenoids
pos_2833	Indole-3-carboxaldehyde	557.791	428.898	334.536	728.617	702.395	523.144	3.18352	1.08484	1.10203	1.72232	0.904603	2.43172e-14	545.897	1.33289	0.00244164	-8.67793	0.000327603	1.8857	down	C08493	--	--	--	--	--	HMDB0029737	487-89-8	Organic compounds	Organoheterocyclic compounds	Indoles and derivatives	Indoles
pos_2893	Pravastatin	279.125	388.108	292.668	501.934	348.073	302.409	88.8039	133.612	67.996	166.594	143.237	278.152	352.053	146.399	0.415844	-1.26589	0.00117629	1.61819	down	C01844	Bile secretion(ko04976)	LMFA05000695	Fatty Acyls [FA]	Fatty alcohols [FA05]	--	HMDB0005022	81093-37-0	Organic compounds	Organic acids and derivatives	Hydroxy acids and derivatives	Medium-chain hydroxy acids and derivatives
pos_2929	Glyceryl 5-hydroxydecanoate	33.9526	16.9177	35.418	16.7321	40.6305	34.8978	116.328	141.845	103.933	124.342	77.5311	86.4165	29.7581	108.399	3.64268	1.865	0.000181238	1.85006	up	--	--	--	--	--	--	HMDB0032297	26446-31-1	Organic compounds	Lipids and lipid-like molecules	Fatty Acyls	Fatty alcohols
pos_3041	2,5-Dihydroxy-7-methoxy-8-methylflavanone	67.8935	47.1027	62.2045	36.2684	54.7473	61.4616	200.7	228.169	211.512	195.88	177.841	191.495	54.9463	200.933	3.6569	1.87062	5.01499e-08	1.97761	up	--	--	LMPK12140691	Polyketides [PK]	Flavonoids [PK12]	Flavanones [PK1214]	--	--	--	--	--	--
pos_3063	Eugenol O-[a-L-Arabinofuranosyl-(1->6)-b-D-glucopyranoside]	3.68145	10.0204	2.43172e-14	5.39322	2.43172e-14	3.3101	13.6569	21.9881	24.9	38.1433	35.5039	45.5248	3.73419	29.9528	8.02123	3.00382	0.00203007	1.71594	up	--	--	--	--	--	--	HMDB0037603	229333-98-6	Organic compounds	Organic oxygen compounds	Organooxygen compounds	Carbohydrates and carbohydrate conjugates
pos_3083	7-Hydroxy-2-methylisoflavone	0.0144747	0.918832	5.00092	2.43172e-14	2.43172e-14	1.60292	10.9891	10.4538	5.88945	7.33597	8.41947	6.74556	1.25619	8.30555	6.6117	2.72502	0.000116208	1.80037	up	--	--	LMPK12050001	Polyketides [PK]	Flavonoids [PK12]	Isoflavonoids [PK1205]	HMDB0033979	2859-88-3	Organic compounds	Phenylpropanoids and polyketides	Isoflavonoids	Isoflav-2-enes
pos_3090	Litebamine	343.18	566.675	345.397	357.95	494.553	407.545	1106.09	1663.98	1312.63	1412.44	1873.51	2400.86	419.217	1628.25	3.88404	1.95756	0.0011558	1.81484	up	--	--	--	--	--	--	HMDB0038629	137031-56-2	Organic compounds	Benzenoids	Phenanthrenes and derivatives	Phenanthrols
pos_3097	5-Amino-2-(3,4-dimethoxyphenyl)-2-isopropylvaleronitrile	8.75535	6.31828	8.17974	0.60268	7.2828	10.4016	0.951534	2.43172e-14	2.43172e-14	2.43172e-14	2.43172e-14	0.471767	6.92341	0.237217	0.034263	-4.86721	0.00455715	1.70473	down	--	--	--	--	--	--	HMDB0245728	--	Organic compounds	Benzenoids	Benzene and substituted derivatives	Phenylbutylamines
pos_3100	2-[(4-Oxo-3-phenyl-4H-chromen-7-YL)oxy]propanoic acid	57.6607	13.9268	33.1274	33.1393	28.9641	53.6395	3.14157	1.70961	2.43172e-14	2.43172e-14	2.43172e-14	2.43172e-14	36.743	0.80853	0.022005	-5.50602	0.00287535	1.75919	down	--	--	--	--	--	--	HMDB0247697	--	Organic compounds	Phenylpropanoids and polyketides	Isoflavonoids	Isoflav-2-enes
pos_3168	Myricanene B 5-[arabinosyl-(1->6)-glucoside]	339.182	197.108	254.618	96.9953	197.078	207.343	1122.22	1220.86	1250.34	1126.32	744.344	2136.95	215.387	1266.84	5.88169	2.55623	0.00230762	1.75644	up	--	--	--	--	--	--	HMDB0039348	--	Organic compounds	Phenylpropanoids and polyketides	Diarylheptanoids	Cyclic diarylheptanoids
pos_3187	Anthroylouabain	1933.01	1583.96	2157.55	1105.04	1582.25	1562.8	5538.19	4603.93	4541.07	4735.17	5066.06	8366.17	1654.1	5475.1	3.31002	1.72684	0.00104041	1.80801	up	--	--	--	--	--	--	HMDB0248471	--	Organic compounds	Lipids and lipid-like molecules	Steroids and steroid derivatives	Steroid lactones
pos_3212	His His Tyr Cys	1122.55	749.374	1320.36	517.233	614.496	656.461	2269.04	1797.21	2052.29	2163.01	1550.89	3107.56	830.079	2156.67	2.59815	1.37748	0.000744988	1.72966	up	--	--	--	--	--	--	--	--	--	--	--	--
pos_3270	Kanzonol V	760.182	658.649	701.115	334.36	1198.7	566.924	3437.8	2152.33	3414.59	2740.18	3627.41	2678.26	703.322	3008.43	4.27746	2.09675	3.73059e-05	1.88511	up	--	--	--	--	--	--	HMDB0029788	184584-65-4	Organic compounds	Phenylpropanoids and polyketides	2-arylbenzofuran flavonoids	--
pos_3318	{4-[2-Acetylamino-2-(1-biphenyl-4-ylmethyl-2-oxo-azepan-3-ylcarbamoyl)-ethyl]-2-phosphono-phenoxy}-acetic acid	16.4631	30.6266	14.237	7.19889	20.7971	25.5724	5.14344	2.43172e-14	2.43172e-14	2.43172e-14	2.43172e-14	2.43172e-14	19.1492	0.85724	0.0447665	-4.48144	0.00245517	1.73886	down	--	--	--	--	--	--	HMDB0257352	--	Organic compounds	Organic acids and derivatives	Carboxylic acids and derivatives	Amino acids, peptides, and analogues
pos_3327	[6]-Gingerdione	2.36086	2.43172e-14	2.43172e-14	2.43172e-14	2.43172e-14	0.74736	9.27726	20.1355	8.56655	17.8493	3.58635	10.2325	0.518036	11.6079	22.4075	4.48591	0.00677748	1.62809	up	C10459	--	--	--	--	--	HMDB0039275	61871-71-4	Organic compounds	Benzenoids	Phenols	Methoxyphenols
pos_3335	Sepiapterin	0.942066	2.43172e-14	2.04455	2.43172e-14	2.11346	2.88386	8.16251	9.03007	7.08269	13.0067	6.32767	9.68319	1.33066	8.88214	6.67501	2.73877	0.000165003	1.82663	up	C00835	Folate biosynthesis(ko00790);;Metabolic pathways(ko01100)	--	--	--	--	HMDB0000238	17094-01-8	Organic compounds	Organoheterocyclic compounds	Pteridines and derivatives	Pterins and derivatives
pos_3364	PC(2:0/PGF2alpha)	298.184	500.007	203.463	355.974	323.743	425.584	86.3152	23.106	42.1727	113.38	3.86689	2.43172e-14	351.159	44.8067	0.127597	-2.97034	0.000305918	1.83871	down	--	--	--	--	--	--	HMDB0288832	--	--	--	--	--
pos_3367	PA(18:3(6Z,9Z,12Z)/PGD2)	2920.8	5619.12	2098.3	3458.91	3707.01	4757.07	1005.65	346.475	348.827	675.755	2.43172e-14	396.356	3760.2	462.178	0.122913	-3.02429	0.000998855	1.80636	down	--	--	--	--	--	--	HMDB0264123	--	--	--	--	--
pos_3377	3-Acetyl-2,5-dimethylfuran	458.692	510.833	493.348	762.619	536.966	422.091	110.413	167.794	126.261	69.4677	187.413	93.9055	530.758	125.876	0.237162	-2.07605	0.000187883	1.84122	down	--	--	--	--	--	--	HMDB0029563	10599-70-9	Organic compounds	Organic oxygen compounds	Organooxygen compounds	Carbonyl compounds
pos_3378	1-Fluorocyclohexadiene-cis,cis-1,2-diol	1794.31	1789.22	1853.17	2590.69	1937.16	1582.55	423.084	586.783	400.259	204.016	603.587	280.077	1924.52	416.301	0.216315	-2.2088	2.57091e-05	1.8951	down	C16484	Fluorobenzoate degradation(ko00364);;Microbial metabolism in diverse environments(ko01120)	--	--	--	--	--	--	--	--	--	--
pos_3384	R1128B	4.31529	1.5846	2.49742	7.44653	0.473953	8.63904	12.3385	23.8107	11.4301	19.3486	16.5452	11.1727	4.15947	15.7743	3.79238	1.9231	0.00130182	1.66346	up	C18841	--	--	--	--	--	--	--	--	--	--	--
pos_3395	5'-amino-5'-deoxyuridine	23.8833	26.4771	23.0003	47.0573	23.6635	15.6125	2.43172e-14	5.56501	2.43172e-14	2.43172e-14	7.67605	2.43172e-14	26.6157	2.20684	0.0829152	-3.59222	0.00172518	1.70673	down	--	--	--	--	--	--	--	--	--	--	--	--
pos_3402	3-Hydroxy-2-(4-methylbenzoyl)-4H-1-benzopyran-4-one	3.72669	12.3299	2.83529	6.01398	4.27671	7.77336	0.359918	2.43172e-14	0.00706642	0.526655	2.43172e-14	2.43172e-14	6.15931	0.14894	0.0241812	-5.36997	0.00834024	1.62513	down	--	--	--	--	--	--	HMDB0031969	173866-78-9	Organic compounds	Organic oxygen compounds	Organooxygen compounds	Carbonyl compounds
pos_3410	Cyclopentadiene	4.84215	12.111	12.5323	6.22296	6.92947	10.28	2.43172e-14	2.43172e-14	2.04336	2.43172e-14	2.43172e-14	2.43172e-14	8.81963	0.34056	0.0386139	-4.69474	0.00102629	1.79553	down	--	--	--	--	--	--	HMDB0061878	542-92-7	Organic compounds	Hydrocarbons	Unsaturated hydrocarbons	Olefins
pos_3452	1-(2-Hydroxyethoxy)methyl-5-methyluracil	20.7455	11.2747	17.0653	10.9404	12.2	14.8561	5.82343	5.74793	6.22325	3.43942	6.35768	1.21574	14.5137	4.80124	0.330809	-1.59593	0.000711431	1.76079	down	--	--	--	--	--	--	HMDB0247200	--	Organic compounds	Organoheterocyclic compounds	Diazines	Pyrimidines and pyrimidine derivatives
pos_3464	7-Hydroxy-3-(3-hydroxy-4-methoxybenzyl)-5-methoxy-4-chromanone	325.049	209.059	207.186	337.537	292.805	337.605	129.591	79.1747	154.552	119.667	95.0609	39.4027	284.874	102.908	0.361241	-1.46897	0.000227138	1.80731	down	--	--	--	--	--	--	HMDB0033299	107585-73-9	Organic compounds	Phenylpropanoids and polyketides	Homoisoflavonoids	Homoisoflavans
pos_3475	Castillene B	24.9854	10.129	18.8937	33.6882	4.60522	26.187	0.812841	2.43172e-14	2.43172e-14	2.43172e-14	2.43172e-14	2.43172e-14	19.7481	0.135474	0.00686008	-7.18756	0.00675791	1.65278	down	--	--	LMPK12130062	Polyketides [PK]	Flavonoids [PK12]	Aurone flavonoids [PK1213]	--	--	--	--	--	--
pos_3489	Hexahydro-4-methylphthalic anhydride	1.95614	5.09898	3.74077	2.52936	3.06912	6.33147	2.43172e-14	2.43172e-14	2.43172e-14	2.43172e-14	2.43172e-14	2.43172e-14	3.78764	2.43172e-14	6.42014e-15	-47.1463	0.00247719	1.77187	down	--	--	--	--	--	--	HMDB0244846	--	Organic compounds	Organoheterocyclic compounds	Isobenzofurans	--
pos_3526	Prenalterol	7.52097	7.11189	4.81205	9.28141	7.96705	11.1682	2.54158	1.51633	4.85597	2.2098	0.685403	4.32405	7.97693	2.68885	0.337079	-1.56884	0.000843532	1.70466	down	C07533	--	--	--	--	--	HMDB0256762	--	Organic compounds	Benzenoids	Phenols	4-alkoxyphenols
pos_3543	3-Methyl-2-oxindole	401.884	231.914	453.048	397.066	273.578	383.331	45.8242	42.9651	37.7451	116.35	71.1711	66.9501	356.804	63.5009	0.177972	-2.49028	0.000178623	1.87587	down	--	--	--	--	--	--	HMDB0304943	--	Organic compounds	Organoheterocyclic compounds	Indoles and derivatives	Indolines
pos_3588	5-Methylthiopentanaldoxime	205.325	92.0231	96.5399	71.4919	99.1815	204.309	22.507	19.6639	29.8001	21.0499	20.8769	19.6224	128.145	22.2533	0.173657	-2.52569	0.00756723	1.66479	down	C17245	Glucosinolate biosynthesis(ko00966);;2-Oxocarboxylic acid metabolism(ko01210)	--	--	--	--	--	--	--	--	--	--
pos_3598	Santalone	15.2699	3.45533	6.47097	14.1356	15.7562	13.2608	2.43172e-14	2.43172e-14	2.43172e-14	2.43172e-14	2.43172e-14	2.43172e-14	11.3915	2.43172e-14	2.13468e-15	-48.7349	0.00288513	1.74151	down	--	--	--	--	--	--	HMDB0036814	59300-51-5	Organic compounds	Lipids and lipid-like molecules	Prenol lipids	Monoterpenoids
pos_3601	2-Methyl-1-[2,4,6-trihydroxy-3-(3-methyl-2-butenyl)phenyl]-1-propanone	118.894	92.2808	126.795	121.714	204.04	103.975	2.43172e-14	0.00243709	0.0198026	2.43172e-14	0.00959309	3.71197	127.95	0.623968	0.00487666	-7.67989	0.000512299	1.85014	down	--	--	--	--	--	--	HMDB0041284	35932-36-6	Organic compounds	Organic oxygen compounds	Organooxygen compounds	Carbonyl compounds
pos_3608	Glycinamide, glycyl-L-prolyl-	4.96649	1.85742	4.33766	0.864554	2.58113	3.32741	2.43172e-14	2.43172e-14	2.43172e-14	2.43172e-14	2.43172e-14	2.43172e-14	2.98911	2.43172e-14	8.13526e-15	-46.8047	0.00503583	1.69392	down	--	--	--	--	--	--	HMDB0253016	--	Organic compounds	Organic acids and derivatives	Carboxylic acids and derivatives	Amino acids, peptides, and analogues
pos_3617	Metoprolol acid	41.0162	8.66832	53.9911	2.43172e-14	2.15459	40.8426	165.898	184.394	185.768	173.136	114.32	158.258	24.4455	163.629	6.69363	2.74279	2.42431e-06	1.90427	up	--	--	--	--	--	--	HMDB0254682	--	Organic compounds	Benzenoids	Phenol ethers	--
pos_3666	p-Mentha-1,3,5,8-tetraene	56.5761	27.8883	50.5336	52.9933	17.1967	43.5805	2.43172e-14	2.43172e-14	2.43172e-14	1.00086	2.43172e-14	2.43172e-14	41.4614	0.166809	0.00402325	-7.95742	0.00130724	1.81795	down	--	--	--	--	--	--	HMDB0029641	1195-32-0	Organic compounds	Benzenoids	Benzene and substituted derivatives	Phenylpropenes
pos_3696	5-[2-(hydroxymethyl)-5-methylphenoxy]-2,2-dimethyl-Pentanoic acid (Gemfibrozil M4)	9.67657	1.9319	5.90272	7.40197	11.083	7.06009	2.82581	2.80738	0.433051	1.37959	2.43172e-14	2.1151	7.17605	1.59349	0.222057	-2.171	0.00611886	1.56641	down	--	--	--	--	--	--	--	--	--	--	--	--
pos_3715	8-Demethyl-8-(methylamino)riboflavin	273.059	57.9973	317.323	55.6762	304.252	299.946	2.43172e-14	2.43172e-14	2.43172e-14	2.43172e-14	2.43172e-14	2.43172e-14	218.042	2.43172e-14	1.11525e-16	-52.9935	0.00809968	1.62128	down	C21648	Biosynthesis of various antibiotics(ko00998);;Metabolic pathways(ko01100);;Biosynthesis of secondary metabolites(ko01110)	--	--	--	--	--	--	--	--	--	--
pos_3746	2-Hydroxydibenzofuran	13.9854	27.8239	15.7791	34.7805	26.7902	15.7413	0.897228	0.428794	0.295542	0.432879	0.483643	0.993656	22.4834	0.588624	0.0261804	-5.25537	0.00146084	1.77777	down	C14409	--	--	--	--	--	--	--	--	--	--	--
pos_3754	2-Hydroxy-4-(2-oxo-1,3-dihydro-2H-inden-1-ylidene)but-2-enoic acid	437.624	642.512	371.088	887.838	743.098	418.281	5.47144	1.59284	4.4973	25.1819	4.60793	178.217	583.407	36.5947	0.0627259	-3.9948	0.000808391	1.76363	down	C07725	Polycyclic aromatic hydrocarbon degradation(ko00624);;Microbial metabolism in diverse environments(ko01120)	--	--	--	--	--	--	--	--	--	--
pos_39	Dillapional	43.7064	21.4766	28.8278	63.0056	33.4539	43.735	12.5075	2.43172e-14	2.43172e-14	2.43172e-14	2.43172e-14	2.43172e-14	39.0342	2.08459	0.0534041	-4.22691	0.000965197	1.77222	down	--	--	--	--	--	--	HMDB0030582	38971-74-3	Organic compounds	Organoheterocyclic compounds	Benzodioxoles	--
pos_3969	Styrene	12.6626	8.72388	8.2135	6.70798	7.40206	11.6504	2.43172e-14	1.02663	0.940571	2.43172e-14	2.43172e-14	2.43172e-14	9.22674	0.327867	0.0355344	-4.81464	0.000188511	1.9197	down	C07083	Ethylbenzene degradation(ko00642);;Styrene degradation(ko00643);;Metabolic pathways(ko01100);;Microbial metabolism in diverse environments(ko01120);;Degradation of aromatic compounds(ko01220)	--	--	--	--	HMDB0034240	100-42-5	Organic compounds	Benzenoids	Benzene and substituted derivatives	Styrenes
pos_3970	Cinnamaldehyde	7.60075	4.46199	3.68108	10.3287	3.59978	6.73947	1.04896	0.108635	1.43994	1.74018	2.43172e-14	0.0489337	6.06863	0.731108	0.120473	-3.05321	0.00348325	1.69064	down	C00903	Phenylpropanoid biosynthesis(ko00940);;Biosynthesis of plant secondary metabolites(ko01060);;Metabolic pathways(ko01100);;Biosynthesis of secondary metabolites(ko01110);;Inflammatory mediator regulation of TRP channels(ko04750)	--	--	--	--	HMDB0003441	104-55-2	Organic compounds	Phenylpropanoids and polyketides	Cinnamaldehydes	--
pos_3971	S-(2-Hydroxyethyl)-N-acetyl-L-cysteine	5.12093	6.38098	6.32921	8.58514	5.99364	4.74792	2.43172e-14	2.43172e-14	2.43172e-14	2.43172e-14	0.812738	2.43172e-14	6.19297	0.135456	0.0218726	-5.51473	6.08588e-05	1.91469	down	C14876	Metabolism of xenobiotics by cytochrome P450(ko00980)	--	--	--	--	--	--	--	--	--	--
pos_4	trans-3,5-Dimethyl-1,2-dithiolan-4-one	533.307	216.144	200.718	190.644	452.374	234.512	727.484	746.354	721.994	810.03	764.469	645.85	304.616	736.03	2.41625	1.27277	0.00044364	1.80741	up	--	--	--	--	--	--	--	--	--	--	--	--
pos_4011	11-Dehydrocorticosterone	5.94607	1.11078	4.24558	2.43172e-14	1.7296	4.81384	9.11951	14.5565	10.9032	5.88222	13.2742	21.1593	2.97431	12.4825	4.19676	2.06928	0.00496181	1.60417	up	C05490	Steroid hormone biosynthesis(ko00140)	LMST02030192	Sterol Lipids [ST]	Steroids [ST02]	C21 steroids (gluco/mineralocorticoids, progestogins) and derivatives [ST0203]	HMDB0004029	72-23-1	Organic compounds	Lipids and lipid-like molecules	Steroids and steroid derivatives	Hydroxysteroids
pos_4021	Humulone	2514.17	1329.64	2019.59	1438.47	2218.15	2283.8	3492.41	3754.41	3636.85	3921.34	4867.72	4613.96	1967.3	4047.78	2.05753	1.04091	4.69148e-05	1.82651	up	C10695	--	--	--	--	--	HMDB0253231	--	Organic compounds	Organic oxygen compounds	Organooxygen compounds	Carbonyl compounds
pos_4025	Isohumulinone A	61.2167	45.6472	60.7133	82.924	51.4312	51.2152	87.2061	102.662	94.4735	148.651	150.596	127.805	58.8579	118.565	2.01444	1.01038	0.00191437	1.67796	up	--	--	--	--	--	--	HMDB0030045	83680-60-8	Organic compounds	Lipids and lipid-like molecules	Prenol lipids	Terpene glycosides
pos_4036	Alamarine	12.9811	6.46439	2.43172e-14	2.43172e-14	2.43172e-14	7.91925	23.6705	12.4368	21.3804	36.9857	10.0969	21.3235	4.56079	20.9823	4.60058	2.20182	0.00646214	1.47764	up	C09326	--	--	--	--	--	--	--	--	--	--	--
pos_4057	methyl-1,4-benzoquinone	479.136	629.917	284.181	477.216	213.035	432.884	5.36021	0.447224	0.136056	4.93116	15.8082	66.7972	419.395	15.58	0.0371488	-4.75054	0.00102977	1.82488	down	--	--	--	--	--	--	--	--	--	--	--	--
pos_4067	Ectoine	1331.12	1213.13	551.313	1004.94	547.499	1035.99	22.4477	8.95325	15.2629	20.4343	39.3306	187.452	947.332	48.9801	0.0517032	-4.2736	0.000922512	1.83232	down	C06231	Glycine, serine and threonine metabolism(ko00260);;Metabolic pathways(ko01100);;Microbial metabolism in diverse environments(ko01120)	--	--	--	--	HMDB0240650	96702-03-3	Organic compounds	Organic acids and derivatives	Carboxylic acids and derivatives	Amino acids, peptides, and analogues
pos_4077	(17alpha,23S)-Epoxy-28,29-dihydroxy-27-norlanost-8-ene-3,24-dione	2.65908	2.43172e-14	2.43172e-14	2.43172e-14	2.43172e-14	1.578	49.3167	107.218	27.587	47.4582	27.8343	54.4603	0.70618	52.3124	74.078	6.21097	0.0074738	1.65196	up	--	--	--	--	--	--	HMDB0035624	--	Organic compounds	Lipids and lipid-like molecules	Prenol lipids	Triterpenoids
pos_4281	Malvidin	1177.37	1591	729.273	1806.6	906.005	1378.2	459.937	301.568	404.485	1257.66	336.136	296.435	1264.74	509.37	0.402747	-1.31205	0.007491	1.49311	down	C08716	--	LMPK12010004	Polyketides [PK]	Flavonoids [PK12]	Anthocyanidins [PK1201]	--	--	--	--	--	--
pos_4341	7-Hydroxy-5-methoxy-6,8-dimethylflavanone	12.7431	5.93115	12.9211	6.76268	13.5383	7.48858	66.4762	45.7154	48.1689	39.0622	51.4458	67.5736	9.8975	53.0737	5.36233	2.42286	0.000132084	1.90529	up	--	--	--	--	--	--	HMDB0030695	83247-72-7	Organic compounds	Phenylpropanoids and polyketides	Flavonoids	O-methylated flavonoids
pos_4415	4'-Demethylepipodophyllotoxin	9.37815	23.9585	10.1647	14.6498	6.22966	13.8528	2.43172e-14	2.43172e-14	2.43172e-14	2.43172e-14	2.43172e-14	2.43172e-14	13.0389	2.43172e-14	1.86497e-15	-48.9298	0.00354293	1.72756	down	C21185	--	--	--	--	--	HMDB0246627	--	Organic compounds	Lignans, neolignans and related compounds	Lignan lactones	Podophyllotoxins
pos_4495	Gln Gln Phe Tyr	1567.82	262.712	2613.04	383.127	742.767	826.031	31302.8	28053.9	20303.8	30883.2	31292.3	34802.5	1065.92	29439.7	27.6192	4.7876	2.29737e-05	1.96841	up	--	--	--	--	--	--	--	--	--	--	--	--
pos_4509	(S)-N-Methylcoclaurine	9.489	1.61103	0.685611	5.05661	7.12338	2.43104	7.53964	10.507	15.4435	12.8035	8.56576	15.7197	4.39944	11.7632	2.67379	1.41889	0.00413957	1.52395	up	C05176	Isoquinoline alkaloid biosynthesis(ko00950);;Biosynthesis of alkaloids derived from shikimate pathway(ko01063);;Metabolic pathways(ko01100);;Biosynthesis of secondary metabolites(ko01110)	--	--	--	--	HMDB0060319	--	Organic compounds	Organoheterocyclic compounds	Isoquinolines and derivatives	Benzylisoquinolines
pos_4567	PS(14:0/PGE1)	1501.34	1588.99	1496.61	1920.18	2060.79	1424.03	680.617	604.229	433.464	706.379	160.317	285.593	1665.32	478.433	0.287292	-1.79941	8.35849e-06	1.87252	down	--	--	--	--	--	--	HMDB0280891	--	--	--	--	--
pos_4608	Norecasantalol	13.6873	9.58419	8.78799	6.69598	18.5311	11.5069	2.43172e-14	2.43172e-14	0.0665118	2.43172e-14	2.43172e-14	2.43172e-14	11.4656	0.0110853	0.000966833	-10.0144	0.00113897	1.81954	down	--	--	--	--	--	--	HMDB0036815	59460-65-0	Organic compounds	Lipids and lipid-like molecules	Prenol lipids	Monoterpenoids
pos_4758	4-O-Caffeoyl-3-O-feruloylquinic acid	2.01371	2.43172e-14	2.43172e-14	0.952331	0.19835	0.646886	3.39596	5.07406	3.5811	5.49286	4.22694	0.262835	0.635213	3.67229	5.7812	2.53137	0.00839467	1.50143	up	--	--	--	--	--	--	HMDB0033008	96990-65-7	Organic compounds	Phenylpropanoids and polyketides	Flavonoids	Flavonoid glycosides
pos_48	Dothistromin	78.8465	59.1003	42.8932	189.926	90.8293	79.9009	25.66	2.43172e-14	2.43172e-14	8.50046	2.43172e-14	2.43172e-14	90.2493	5.69342	0.0630854	-3.98655	0.0095574	1.55514	down	C10334	--	--	--	--	--	--	--	--	--	--	--
pos_4811	Canthiumine	165.793	162.571	99.7277	94.6828	155.668	147.96	39.8062	46.6315	25.5589	30.6193	96.2424	108.024	137.734	57.8138	0.419751	-1.2524	0.00215966	1.59602	down	C10000	--	--	--	--	--	--	--	--	--	--	--
pos_4844	3,4-Dihydrocadalene	26.9238	28.71	16.9671	28.7867	28.37	22.978	2.43172e-14	3.23175	2.87369	2.43172e-14	16.0253	19.7001	25.4559	6.9718	0.273877	-1.8684	0.00189757	1.64344	down	--	--	--	--	--	--	HMDB0036453	21391-99-1	Organic compounds	Lipids and lipid-like molecules	Prenol lipids	Sesquiterpenoids
pos_4847	Dihydrozeatin riboside	44.9146	90.554	43.3757	46.2371	82.2023	40.1243	0.000214137	2.43172e-14	2.43172e-14	2.43172e-14	25.1616	9.41729	57.9013	5.76318	0.0995346	-3.32866	0.00124095	1.70663	down	C16447	Zeatin biosynthesis(ko00908);;Biosynthesis of secondary metabolites(ko01110)	--	--	--	--	--	--	--	--	--	--
pos_4848	Hydroxyethyl retinamide	42.3867	59.6875	24.6182	36.919	49.1643	26.7158	1.88673	6.73029	2.43172e-14	2.43172e-14	27.8536	21.835	39.9152	9.71759	0.243456	-2.03827	0.00222236	1.5757	down	--	--	--	--	--	--	HMDB0253266	--	Organic compounds	Lipids and lipid-like molecules	Prenol lipids	Retinoids
pos_4851	Taurodeoxycholic acid	43382	58238	33197.3	40565.2	53265.1	40975.2	11329.6	16055.7	11135.2	15480.8	33694.2	38827.5	44937.2	21087.2	0.469259	-1.09154	0.00359102	1.54084	down	C05463	--	LMST05040013	Sterol Lipids [ST]	Steroid conjugates [ST05]	Taurine conjugates [ST0504]	HMDB0000896	516-50-7	Organic compounds	Lipids and lipid-like molecules	Steroids and steroid derivatives	Bile acids, alcohols and derivatives
pos_4856	Carvyl acetate	34.7463	30.1489	16.4826	15.9787	33.3283	31.1374	5.60504	2.69253	3.7103	2.43172e-14	8.78757	14.3183	26.9704	5.8523	0.21699	-2.2043	0.000732961	1.73296	down	--	--	--	--	--	--	HMDB0038046	97-42-7	Organic compounds	Lipids and lipid-like molecules	Prenol lipids	Monoterpenoids
pos_4857	Isoalantolactone	33.5302	11.2301	15.1945	11.9075	20.045	20.5933	14.6693	6.03647	2.03496	2.43172e-14	2.43172e-14	2.19268	18.7501	4.15556	0.221628	-2.17379	0.00606984	1.52563	down	C09484	--	--	--	--	--	HMDB0035934	470-17-7	Organic compounds	Lipids and lipid-like molecules	Prenol lipids	Terpene lactones
pos_4858	Panaquinquecol 7	38.15	12.7552	26.4966	14.9123	39.082	20.4829	550.26	290.581	567.946	102.714	437.163	234.527	25.3132	363.865	14.3745	3.84544	0.00651156	1.63505	up	--	--	LMFA05000688	Fatty Acyls [FA]	Fatty alcohols [FA05]	--	HMDB0041201	155519-47-4	Organic compounds	Lipids and lipid-like molecules	Fatty Acyls	Fatty alcohols
pos_4864	Chenodeoxycholyl-L-dopa	826.218	585.116	223.77	516.994	266.1	816.043	5.37281	14.3738	36.8109	4.12573	2.43172e-14	61.4409	539.04	20.354	0.0377597	-4.72701	0.00433955	1.72771	down	--	--	--	--	--	--	HMDB0242407	--	--	--	--	--
pos_4913	Glycyl-l-histidyl-l-lysine	2.43172e-14	2.43172e-14	2.43172e-14	2.43172e-14	2.43172e-14	2.43172e-14	23.4592	9.95758	23.6639	13.4555	19.6319	10.3975	2.43172e-14	16.7609	689262338991002	49.292	0.00127189	1.79204	up	--	--	--	--	--	--	HMDB0252882	--	Organic compounds	Organic acids and derivatives	Carboxylic acids and derivatives	Amino acids, peptides, and analogues
pos_4924	His Glu	0.474147	2.43172e-14	2.92589	2.43172e-14	2.43172e-14	0.195214	5.26491	13.0405	1.40379	11.1078	6.21395	9.53424	0.599209	7.76088	12.9519	3.69509	0.0081488	1.59871	up	--	--	--	--	--	--	--	--	--	--	--	--
pos_4943	D-erythro-D-galacto-octitol	0.565689	0.497337	0.19399	0.0328687	0.524658	0.300991	1.29502	0.822973	0.888933	1.7989	1.47671	0.621281	0.352589	1.15064	3.26339	1.70637	0.00536634	1.53647	up	--	--	--	--	--	--	HMDB0029953	27655-86-3	Organic compounds	Organic oxygen compounds	Organooxygen compounds	Carbohydrates and carbohydrate conjugates
pos_4956	Selanc	563.553	395.417	91.2925	398.634	422.286	387.74	916.318	433.148	881.447	1056.43	711.456	588.718	376.487	764.586	2.03084	1.02208	0.00788273	1.42984	up	--	--	--	--	--	--	HMDB0258212	--	Organic compounds	Organic acids and derivatives	Carboxylic acids and derivatives	Amino acids, peptides, and analogues
pos_5097	Lactone of PGF-MUM	27994.8	29854	29404.5	27383.4	40192.1	21956.2	55913.1	99837.7	84987.4	120395	119399	160929	29464.2	106910	3.62848	1.85936	0.00286805	1.73819	up	--	--	--	--	--	--	--	--	--	--	--	--
pos_5112	3'-C-Ethynylcytidine	0.899456	0.106743	0.45925	0.0706139	2.43172e-14	0.296962	1.53889	1.55961	1.25739	2.10452	2.51508	0.570151	0.305504	1.59094	5.20759	2.38062	0.00373568	1.57699	up	--	--	--	--	--	--	HMDB0252093	--	Organic compounds	Nucleosides, nucleotides, and analogues	Pyrimidine nucleosides	--
pos_5131	3-Oxotetradecanoic acid	2.43172e-14	2.43172e-14	5.21603	2.72712	3.46614	2.43172e-14	17.2932	35.8501	27.3902	26.108	29.681	24.0125	1.90155	26.7225	14.053	3.81281	6.61564e-05	1.91819	up	--	--	--	--	--	--	HMDB0010730	--	Organic compounds	Lipids and lipid-like molecules	Fatty Acyls	Fatty acids and conjugates
pos_5140	2-Hydroxyestrone-1-S-glutathione	12.8577	13.1116	6.2494	1.82975	1.34087	6.183	545.684	753.585	519.284	944.448	407.819	621.45	6.92872	632.045	91.221	6.51129	0.000488914	1.86937	up	--	--	--	--	--	--	HMDB0012623	--	Organic compounds	Organic acids and derivatives	Carboxylic acids and derivatives	Amino acids, peptides, and analogues
pos_5165	Cymathere lactone	94.3078	57.6555	32.7842	26.9989	20.4575	75.4482	615.436	630.945	692.649	252.454	514.747	418.385	51.2753	520.769	10.1563	3.34431	0.000738303	1.83053	up	--	--	--	--	--	--	--	--	--	--	--	--
pos_519	6H,8H-3,4-Dihydropyrimido(4,5-c)(1,2)oxazin-7-one	976.06	800.413	1132.19	881.074	972.948	888.364	2045.67	1762.79	1934.93	2466.03	2318.01	1320.48	941.842	1974.65	2.09658	1.06804	0.00115989	1.75738	up	--	--	--	--	--	--	HMDB0244492	--	Organic compounds	Organoheterocyclic compounds	Diazines	Pyrimidines and pyrimidine derivatives
pos_5200	Calamendiol	111.07	120.417	52.9863	180.057	59.1976	90.8008	7.46416	23.1402	6.01182	28.1773	16.4171	36.02	102.421	19.5384	0.190765	-2.39013	0.00638316	1.60914	down	--	--	--	--	--	--	HMDB0034673	30167-28-3	Organic compounds	Lipids and lipid-like molecules	Prenol lipids	Sesquiterpenoids
pos_5210	13-Hydroxy-2-(hydroxymethylene)-3-oxo-13,17-seco-5alpha-androstan-17-oic acid, delta-lactone	163.26	40.8697	5.41645	38.9009	9.15693	139.747	258.595	241.348	255.769	118.122	220.906	314.66	66.2252	234.9	3.54699	1.82659	0.00137378	1.61849	up	C15459	--	--	--	--	--	--	--	--	--	--	--
pos_5217	PC(O-6:0/6:0)[U]	216.873	270.223	142.782	166.56	143.317	208.437	85.9977	84.8955	91.0305	131.056	77.9954	77.4659	191.365	91.4068	0.477656	-1.06596	0.00307545	1.69077	down	--	--	--	--	--	--	--	--	--	--	--	--
pos_5222	(9Z,11E,13E,15Z)-4-Oxo-9,11,13,15-octadecatetraenoic acid	78.1546	9.16803	19.6073	3.26126	31.2037	41.382	15806.6	17158.1	16839.5	6112.55	12881.1	6429.03	30.4628	12537.8	411.577	8.68502	0.00181101	1.78397	up	--	--	--	--	--	--	HMDB0031098	17699-21-7	Organic compounds	Lipids and lipid-like molecules	Fatty Acyls	Lineolic acids and derivatives
pos_523	Cystathionine ketimine	176.213	106.175	106.838	163.568	149.736	164.607	422.334	432.032	441.516	338.954	307.353	291.606	144.523	372.299	2.57605	1.36516	0.000134869	1.84798	up	--	--	--	--	--	--	HMDB0002015	87254-95-3	Organic compounds	Organic acids and derivatives	Carboxylic acids and derivatives	Amino acids, peptides, and analogues
pos_5252	3-O-Caffeoylshikimic acid	0.0122552	0.697841	3.45721	0.0560059	0.657845	2.43172e-14	8.69183	8.74662	17.38	14.2693	10.436	15.2078	0.813525	12.4552	15.3102	3.93642	0.000265296	1.84097	up	--	--	--	--	--	--	HMDB0030654	6082-44-6	Organic compounds	Phenylpropanoids and polyketides	Cinnamic acids and derivatives	Hydroxycinnamic acids and derivatives
pos_5266	2-Decarboxyphyllocactin	1099.46	436.011	1077.2	1169	927.863	1019.94	2.43172e-14	154.306	2.43172e-14	116.08	196.765	550.394	954.912	169.591	0.177598	-2.49331	0.000244497	1.74704	down	--	--	--	--	--	--	HMDB0036379	--	Organic compounds	Organic oxygen compounds	Organooxygen compounds	Carbohydrates and carbohydrate conjugates
pos_5271	8-Epidiosbulbin E acetate	8.60254	6.56875	8.04427	6.07331	25.2298	14.2133	23.0293	35.8237	35.6836	51.0883	35.8573	45.1716	11.4553	37.7756	3.29764	1.72144	0.000415496	1.73135	up	--	--	--	--	--	--	HMDB0035110	--	Organic compounds	Organoheterocyclic compounds	Naphthopyrans	--
pos_5276	1-(3,4-Dihydroxyphenyl)-5-hydroxy-3-decanone	162.186	119.69	99.6005	145.55	124.355	121.007	271.586	254.309	289.606	348.673	299.535	296.083	128.732	293.299	2.27837	1.188	2.95511e-06	1.91046	up	C17748	Stilbenoid, diarylheptanoid and gingerol biosynthesis(ko00945);;Biosynthesis of secondary metabolites(ko01110)	--	--	--	--	--	--	--	--	--	--
pos_5280	Biliverdin IX	4549.3	1157.27	3607.74	990.92	2927.51	4461.62	32325.9	26799.7	30228.4	28727.1	28008.7	23131.3	2949.06	28203.5	9.56356	3.25755	2.71485e-07	1.97041	up	--	--	--	--	--	--	HMDB0001008	114-25-0	Organic compounds	Organoheterocyclic compounds	Tetrapyrroles and derivatives	Bilirubins
pos_5286	(3R,5Z)-5-Octene-1,3-diol	9.38006	11.6672	16.636	10.0072	12.4427	15.8943	1.89312	2.43172e-14	1.0044	2.43172e-14	1.01031	1.55292	12.6713	0.910125	0.0718259	-3.79935	0.000121746	1.90486	down	--	--	LMFA05000556	Fatty Acyls [FA]	Fatty alcohols [FA05]	--	HMDB0030368	130272-38-7	Organic compounds	Lipids and lipid-like molecules	Fatty Acyls	Fatty alcohols
pos_5288	Putreanine	98.5665	90.4562	78.1257	101.953	48.325	95.6978	14.4242	26.9381	21.1423	14.623	17.9533	45.4669	85.5207	23.4247	0.273906	-1.86825	0.000171029	1.81838	down	--	--	--	--	--	--	HMDB0006078	25887-39-2	Organic compounds	Organic acids and derivatives	Carboxylic acids and derivatives	Amino acids, peptides, and analogues
pos_5293	MG(0:0/14:0/0:0)	915.023	456.269	1239	325.567	546.31	1105.13	4255.31	7967.4	4790.49	4209.38	2613.47	4061.46	764.55	4649.58	6.08146	2.60442	0.00263883	1.73472	up	--	--	--	--	--	--	HMDB0011530	--	Organic compounds	Lipids and lipid-like molecules	Glycerolipids	Monoradylglycerols
pos_5302	Capillene	123.598	117.325	168.817	175.731	102.155	128.627	25.5475	34.3972	21.744	12.9053	22.2847	34.2891	136.042	25.1946	0.185197	-2.43286	0.000142381	1.88061	down	C16927	--	--	--	--	--	HMDB0034968	520-74-1	Organic compounds	Benzenoids	Benzene and substituted derivatives	--
pos_5310	Brivaracetam	258.818	319.873	445.669	448.288	201.29	264.257	11.7055	14.9402	17.6158	34.264	12.31	38.0858	323.033	21.4869	0.0665162	-3.91015	0.00076322	1.82535	down	--	--	--	--	--	--	HMDB0249388	--	Organic compounds	Organic acids and derivatives	Carboxylic acids and derivatives	Amino acids, peptides, and analogues
pos_5312	Amobarbital	440.274	498.992	685.123	704.259	316.009	407.094	176.116	192.522	163.684	205.875	146.717	243.633	508.625	188.091	0.369803	-1.43517	0.00342639	1.6721	down	C07536	--	--	--	--	--	HMDB0015440	57-43-2	Organic compounds	Organoheterocyclic compounds	Diazines	Pyrimidines and pyrimidine derivatives
pos_5313	Nandrolone	306.752	326.199	451.471	534.004	244.411	265.39	25.8131	8.17377	30.5362	33.3433	2.43172e-14	9.84268	354.705	17.9515	0.0506097	-4.30444	0.00071525	1.82863	down	C07254	--	LMST02010044	Sterol Lipids [ST]	Steroids [ST02]	C18 steroids (estrogens) and derivatives [ST0201]	HMDB0002725	434-22-0	Organic compounds	Lipids and lipid-like molecules	Steroids and steroid derivatives	Estrane steroids
pos_5315	5-Hydroxy-1-(4-hydroxyphenyl)-3-decanone	153.293	202.733	249.851	292.578	131.188	154.933	31.1315	11.1119	19.4583	38.5883	6.52032	32.5349	197.429	23.2242	0.117633	-3.08763	0.000870334	1.80106	down	C17747	Stilbenoid, diarylheptanoid and gingerol biosynthesis(ko00945);;Biosynthesis of secondary metabolites(ko01110)	--	--	--	--	--	--	--	--	--	--
pos_5317	Sterebin A	51.3682	4.35848	9.62264	14.9904	0.817746	43.8383	70.4909	91.7842	83.9068	21.7644	108.876	78.6887	20.8326	75.9185	3.64421	1.86561	0.00484689	1.52057	up	--	--	--	--	--	--	HMDB0035337	107647-14-3	Organic compounds	Lipids and lipid-like molecules	Prenol lipids	Sesquiterpenoids
pos_5321	N-Nervonoyl Threonine	41.4611	46.2349	22.545	47.1803	39.4714	51.8992	2.09497	22.3145	13.0582	25.6099	11.1514	20.6586	41.4653	15.8146	0.381393	-1.39065	0.000945839	1.68126	down	--	--	--	--	--	--	HMDB0242100	--	Organic compounds	Organic acids and derivatives	Carboxylic acids and derivatives	Amino acids, peptides, and analogues
pos_5326	SM(d19:1/PGF1alpha)	217080	208679	367939	379746	176327	209699	11158.2	6017.53	6885.6	54504.1	880.325	17501.6	259912	16157.9	0.0621668	-4.00771	0.00089092	1.79677	down	--	--	--	--	--	--	HMDB0290708	--	--	--	--	--
pos_5330	(±)15-HEPE	752.134	801.061	986.893	1212.32	505.058	725.349	110.532	111.668	119.766	113.259	101.587	186.77	830.47	123.93	0.149229	-2.7444	0.000761121	1.82674	down	--	--	--	--	--	--	--	--	--	--	--	--
pos_5334	N-Linoleoyl Lysine	370.522	347.684	578.304	615.749	234.517	348.165	39.9607	21.8002	35.4312	67.806	12.8988	39.4979	415.824	36.2325	0.0871342	-3.52062	0.0014168	1.78223	down	--	--	--	--	--	--	HMDB0241980	--	--	--	--	--
pos_5346	N-Nervonoyl Arginine	9.23966	6.86479	7.65058	11.4586	9.12486	4.62466	2.43172e-14	2.43172e-14	2.43172e-14	2.43172e-14	2.43172e-14	2.43172e-14	8.16053	2.43172e-14	2.97985e-15	-48.2537	0.000363072	1.8695	down	--	--	--	--	--	--	HMDB0242085	--	--	--	--	--
pos_5357	28-Glucosyloleanolic acid 3-[rhamnosyl-(1->2)-galactosyl-(1->3)-glucuronide]	192.642	228.952	220.911	200.136	296.073	120.339	827.026	659.047	894.208	721.918	689.288	1318.34	209.842	851.638	4.05847	2.02094	0.00105579	1.81126	up	--	--	--	--	--	--	HMDB0040859	--	Organic compounds	Lipids and lipid-like molecules	Prenol lipids	Terpene glycosides
pos_5365	(S)-Limonene	174.5	181.497	230.645	254.325	126.265	176.878	16.2376	26.5871	25.3659	28.8845	5.52888	64.1343	190.685	27.7897	0.145736	-2.77857	0.000100227	1.86212	down	C00521	Monoterpenoid biosynthesis(ko00902);;Limonene and pinene degradation(ko00903);;Biosynthesis of terpenoids and steroids(ko01062);;Metabolic pathways(ko01100);;Biosynthesis of secondary metabolites(ko01110)	--	--	--	--	HMDB0004321	5989-54-8	Organic compounds	Lipids and lipid-like molecules	Prenol lipids	Monoterpenoids
pos_5396	Farfugin A	64.6014	50.2883	35.939	71.6901	20.1897	55.451	13.8675	17.1923	17.2857	3.04481	11.0932	17.816	49.6932	13.3833	0.269317	-1.89262	0.00433274	1.65911	down	--	--	LMPR0103220001	Prenol Lipids [PR]	Isoprenoids [PR01]	C15 isoprenoids (sesquiterpenes) [PR0103]	--	--	--	--	--	--
pos_5398	3-Hydroxy-palmitic acid methyl ester	80.1886	38.0537	149.433	95.635	147.609	111.075	289.673	154.308	180.292	240.84	236.803	151.2	103.666	208.852	2.01467	1.01054	0.00472373	1.52304	up	C11849	Two-component system(ko02020)	--	--	--	--	--	--	--	--	--	--
pos_5407	(5E)-5-[(3Ar,4S,5S,6aR)-5-hydroxy-4-[(E,3R)-3-hydroxyoct-1-enyl]-3,3a,4,5,6,6a-hexahydro-1H-pentalen-2-ylidene]pentanoic acid	182.443	35.7039	221.012	28.9945	26.9374	186.687	316.868	774.997	372.139	772.238	386.414	462.315	113.63	514.162	4.52489	2.17788	0.00348014	1.62323	up	--	--	--	--	--	--	HMDB0247207	--	Organic compounds	Lipids and lipid-like molecules	Fatty Acyls	Eicosanoids
pos_5417	2-Pentyl-3-phenyl-2-propenal	122.667	128.68	124.414	166.042	81.7672	117.775	13.0613	21.8392	27.5334	21.0652	20.086	38.7252	123.557	23.7184	0.191962	-2.3811	0.000127127	1.88768	down	--	--	--	--	--	--	HMDB0031313	122-40-7	Organic compounds	Phenylpropanoids and polyketides	Cinnamaldehydes	--
pos_5429	PGG2	179.868	95.3974	123.546	175.401	117.973	132.558	507.531	598.305	502.447	144.428	558	305.853	137.457	436.094	3.17258	1.66566	0.00796767	1.60771	up	C05956	Arachidonic acid metabolism(ko00590);;Metabolic pathways(ko01100);;Platelet activation(ko04611);;Serotonergic synapse(ko04726);;Eicosanoids(ko07034)	LMFA03010009	Fatty Acyls [FA]	Eicosanoids [FA03]	Prostaglandins [FA0301]	HMDB0003235	51982-36-6	Organic compounds	Lipids and lipid-like molecules	Fatty Acyls	Eicosanoids
pos_5444	Flucytosine	506.461	271.3	684.79	742.534	610.063	465.942	2.43172e-14	173.936	12.3694	94.6237	120.087	554.184	546.848	159.2	0.291123	-1.7803	0.00537898	1.46145	down	--	--	--	--	--	--	HMDB0015231	2022-85-7	Organic compounds	Organoheterocyclic compounds	Diazines	Pyrimidines and pyrimidine derivatives
pos_5460	1-(6-Hydroxy-2-azabicyclo[2.2.1]heptane-3-carbonyl)pyrrolidine-2-carbonitrile	123.403	185.606	164.003	110.043	164.376	82.3002	256.557	276.873	292.752	358.562	172.267	349.705	138.289	284.453	2.05695	1.04051	0.0018796	1.66338	up	--	--	--	--	--	--	HMDB0260235	--	Organic compounds	Organic acids and derivatives	Carboxylic acids and derivatives	Amino acids, peptides, and analogues
pos_5469	D-Cathinone	7106.78	3043.24	8381.45	7894.34	8335.79	6337.37	424.186	2913.47	492.037	1113.92	2147.43	4694.78	6849.83	1964.3	0.286767	-1.80205	0.00111601	1.61975	down	C08301	Biosynthesis of various alkaloids(ko00996);;Biosynthesis of alkaloids derived from shikimate pathway(ko01063);;Metabolic pathways(ko01100);;Biosynthesis of secondary metabolites(ko01110)	--	--	--	--	--	--	--	--	--	--
pos_5498	Propapyriogenin A2	599.15	704.774	492.522	329.989	404.644	480.391	232.4	235.018	259.976	194.642	201.853	236.163	501.911	226.675	0.451624	-1.14681	0.00363313	1.71462	down	C08971	--	--	--	--	--	--	--	--	--	--	--
pos_5499	Pikromycin	1505.44	2861.06	1432.6	2719.24	2430.28	1333.93	489.879	364.101	582.813	519.623	339.038	529.378	2047.09	470.805	0.229987	-2.12037	0.00246227	1.72484	down	C11999	Biosynthesis of 12-, 14- and 16-membered macrolides(ko00522);;Type I polyketide structures(ko01052);;Metabolic pathways(ko01100);;Biosynthesis of secondary metabolites(ko01110)	LMPK04000038	Polyketides [PK]	Macrolides and lactone polyketides [PK04]	--	--	--	--	--	--	--
pos_5567	Tetrahydrodeoxycortisol	111.267	47.2475	107.013	87.7372	48.7934	101.126	199.776	360.796	215.109	235.576	184.922	429.941	83.8638	271.02	3.23166	1.69228	0.00491766	1.65903	up	--	--	LMST05030014	Sterol Lipids [ST]	Steroid conjugates [ST05]	Glycine conjugates [ST0503]	HMDB0005972	68-60-0	Organic compounds	Lipids and lipid-like molecules	Steroids and steroid derivatives	Hydroxysteroids
pos_5633	MG(0:0/18:3(9Z,12Z,15Z)/0:0)	1379.84	609.619	1928.37	563.379	638.283	1682.29	6377.79	14499.4	7111.53	10424.3	5983.09	8069.9	1133.63	8744.34	7.71356	2.9474	0.00190781	1.76793	up	--	--	--	--	--	--	HMDB0011540	--	Organic compounds	Lipids and lipid-like molecules	Fatty Acyls	Lineolic acids and derivatives
pos_5648	Ponasteroside A	589.077	355.705	330.86	520.197	281.754	501.981	29.0166	4.64018	38.1854	2.43172e-14	41.9487	156.976	429.929	45.1278	0.104966	-3.25201	0.00021413	1.84414	down	--	--	--	--	--	--	HMDB0034091	20117-33-3	Organic compounds	Lipids and lipid-like molecules	Steroids and steroid derivatives	Steroidal glycosides
pos_5670	Monacolin L acid	7.8021	2.41596	2.70943	2.43172e-14	14.7301	4.95332	1138.36	652.304	1175.15	198.776	1046.19	312.408	5.43515	753.865	138.702	7.11584	0.00797877	1.6075	up	C20853	Biosynthesis of various other secondary metabolites(ko00997);;Metabolic pathways(ko01100);;Biosynthesis of secondary metabolites(ko01110)	--	--	--	--	--	--	--	--	--	--
pos_5719	Ectocarpen	445.578	662.844	158.026	713.593	235.271	443.895	2.83821	1.33014	0.775563	64.7787	2.43172e-14	13.9755	443.201	13.9497	0.0314748	-4.98966	0.00494789	1.68347	down	C16993	--	--	--	--	--	--	--	--	--	--	--
pos_5720	(E)-4,8-Dimethyl-1,3,7-nonatriene	70.5214	92.0618	24.9714	103.452	44.1477	68.0068	2.43172e-14	2.43172e-14	2.43172e-14	5.0893	2.43172e-14	2.43172e-14	67.1935	0.848217	0.0126235	-6.30774	0.0025185	1.76022	down	--	--	--	--	--	--	HMDB0035792	19945-61-0	Organic compounds	Lipids and lipid-like molecules	Prenol lipids	Monoterpenoids
pos_5721	Terpinen-4-ol	219.915	328.138	94.1912	349.494	144.049	203.784	20.9784	27.1922	23.6011	40.6764	20.4832	33.6558	223.262	27.7645	0.124359	-3.00742	0.00489083	1.68307	down	C17073	--	--	--	--	--	HMDB0035833	562-74-3	Organic compounds	Lipids and lipid-like molecules	Prenol lipids	Monoterpenoids
pos_5725	3,6,8-dodecatrien-1-ol	792.224	1150.16	268.256	1240.36	403.41	792.13	13.2209	16.1651	4.79171	111.534	11.9211	34.2498	774.423	31.9804	0.0412958	-4.59786	0.00523316	1.67895	down	--	--	LMFA05000058	Fatty Acyls [FA]	Fatty alcohols [FA05]	--	--	--	--	--	--	--
pos_5726	Pregeijerene	142.476	184.442	53.2984	188.682	76.7448	135.84	16.4706	14.1309	21.4412	19.4698	12.1564	8.37708	130.247	15.341	0.117784	-3.08579	0.00371831	1.72466	down	--	--	--	--	--	--	HMDB0036759	--	Organic compounds	Hydrocarbons	Unsaturated hydrocarbons	Branched unsaturated hydrocarbons
pos_5727	Ethyl (E)-7,9-decadienoate	686.23	1011.07	235.355	1054.72	351.602	673.393	22.553	16.7897	20.4943	103.79	12.0285	29.7962	668.728	34.242	0.0512047	-4.28758	0.0053372	1.67704	down	--	--	LMFA07010563	Fatty Acyls [FA]	Fatty esters [FA07]	Short fatty esters [FA0710]	--	--	--	--	--	--
pos_5729	alpha-Irone	1089.96	1515.75	416.104	1613.66	589.118	1058.98	118.704	121.954	117.462	218.79	110.991	114.156	1047.26	133.676	0.127643	-2.96981	0.00538588	1.67794	down	C09690	--	--	--	--	--	HMDB0035631	79-69-6	Organic compounds	Lipids and lipid-like molecules	Prenol lipids	Sesquiterpenoids
pos_5730	(S,E)-Lyratol propanoate	130.415	202.646	52.6668	216.165	77.5142	121.696	13.1768	11.5835	12.0233	33.3377	7.49855	17.6042	133.517	15.8707	0.118866	-3.07259	0.00667914	1.63819	down	--	--	--	--	--	--	HMDB0031869	79507-85-0	Organic compounds	Organic acids and derivatives	Carboxylic acids and derivatives	Carboxylic acid derivatives
pos_5731	4,8,12-Trimethyl-1,3E,7E,11-tridecatetraene	127.671	209.492	18.8501	194.375	73.23	103.148	2.43172e-14	2.43172e-14	2.43172e-14	3.30694	2.43172e-14	2.43172e-14	121.128	0.551157	0.00455021	-7.77985	0.0096004	1.59939	down	--	--	LMFA11000047	Fatty Acyls [FA]	Hydrocarbons [FA11]	--	HMDB0034498	62235-06-7	Organic compounds	Lipids and lipid-like molecules	Prenol lipids	Sesquiterpenoids
pos_5733	Elemol acetate	95.9927	67.3773	16.6448	75.4987	22.4728	76.4121	15.9719	3.32883	10.1689	0.377218	0.493045	0.49671	59.0664	5.13943	0.0870111	-3.52266	0.00845914	1.62102	down	--	--	--	--	--	--	HMDB0303061	--	Organic compounds	Lipids and lipid-like molecules	Prenol lipids	Monoterpenoids
pos_5734	Avocadenofuran	188.694	252.457	61.8185	275.767	79.9204	173.927	6.67736	1.78726	4.10933	16.2209	0.242531	1.78454	172.097	5.13698	0.0298493	-5.06616	0.00534973	1.68165	down	--	--	--	--	--	--	HMDB0030932	25346-24-1	Organic compounds	Organoheterocyclic compounds	Heteroaromatic compounds	--
pos_5735	1-(2,6,6-Trimethyl-2-cyclohexen-1-yl)-1,6-heptadien-3-one	2162.35	3050	652.342	3318.49	1046.71	2055.62	250.441	263.895	183.078	448.94	231.265	406.757	2047.59	297.396	0.145242	-2.78347	0.0095519	1.5973	down	--	--	--	--	--	--	HMDB0029704	79-78-7	Organic compounds	Lipids and lipid-like molecules	Prenol lipids	Sesquiterpenoids
pos_5736	(Z)-alpha-Bergamotenoic acid	2192.85	3086.04	814.197	3262.74	1226.31	2034.36	302.639	277.094	282.282	520.593	236.042	284.541	2102.75	317.198	0.150849	-2.72882	0.00629996	1.65498	down	--	--	--	--	--	--	HMDB0036392	124439-27-6	Organic compounds	Lipids and lipid-like molecules	Prenol lipids	Monoterpenoids
pos_5739	5alpha-androst-16-en-3-one	8963.35	12253.4	3144.19	12930.3	4935.43	8611.26	77.6285	28.5798	37.1379	1410.93	16.4865	251.215	8472.98	303.662	0.0358389	-4.80233	0.0033568	1.72532	down	--	--	LMST02020079	Sterol Lipids [ST]	Steroids [ST02]	C19 steroids (androgens) and derivatives [ST0202]	HMDB0034406	18339-16-7	Organic compounds	Lipids and lipid-like molecules	Steroids and steroid derivatives	Androstane steroids
pos_5740	Malvalic acid	17351	21701.6	6025.92	22715.3	9108.74	16429.4	378.985	223.028	288.098	2742.58	176.984	603.992	15555.3	735.611	0.04729	-4.40232	0.00269362	1.74973	down	C08321	--	LMFA01140002	Fatty Acyls [FA]	Fatty Acids and Conjugates [FA01]	Carbocyclic fatty acids [FA0114]	HMDB0302286	--	Organic compounds	Lipids and lipid-like molecules	Fatty Acyls	Fatty acids and conjugates
pos_5744	8-methoxy-13-hydroxy-9,11-octadecadienoic acid	90953.9	115756	31886.3	123496	50725.5	84453.9	890.467	339.388	472.127	17325	193.358	3569.1	82878.5	3798.24	0.045829	-4.4476	0.00258208	1.74457	down	--	--	LMFA01080002	Fatty Acyls [FA]	Fatty Acids and Conjugates [FA01]	Methoxy fatty acids [FA0108]	--	--	--	--	--	--
pos_5746	TXB1	107611	123336	42050.6	125422	66145.2	96779.1	1987.65	582.671	936.823	27746.6	325.941	5777.02	93557.1	6226.11	0.0665487	-3.90944	0.000844514	1.80689	down	--	--	LMFA03030008	Fatty Acyls [FA]	Eicosanoids [FA03]	Thromboxanes [FA0303]	--	--	--	--	--	--
pos_5759	Hexa-2,4-dienol	77.3041	112.433	33.6894	126.332	38.8657	78.0607	8.49774	6.25971	6.7484	12.3384	7.83891	4.96057	77.7808	7.77396	0.0999471	-3.32269	0.00588331	1.66671	down	--	--	--	--	--	--	--	--	--	--	--	--
pos_576	METHACHOLINE	3040.4	1002.08	1285.12	2041.88	2933.5	2669.99	6671.41	6173.72	6452.2	7110.37	10840.4	5872.68	2162.16	7186.8	3.3239	1.73288	0.000482626	1.77133	up	C07471	--	--	--	--	--	HMDB0015654	55-92-5	Organic compounds	Organic nitrogen compounds	Organonitrogen compounds	Quaternary ammonium salts
pos_5760	Rifampicin	212.976	169.919	82.6954	176.451	196.447	153.507	2.43172e-14	2.43172e-14	2.43172e-14	24.379	2.43172e-14	2.43172e-14	165.333	4.06317	0.0245757	-5.34662	0.000236818	1.8948	down	C06688	Bile secretion(ko04976)	--	--	--	--	HMDB0257225	--	Organic compounds	Phenylpropanoids and polyketides	Macrolactams	--
pos_5765	2-Methyl-1,3-cyclohexadiene	333.996	500.212	119.875	546.062	162.856	326.031	12.5308	5.45544	15.081	51.7552	2.8463	13.6663	331.505	16.8892	0.0509469	-4.29486	0.00632024	1.65446	down	--	--	--	--	--	--	HMDB0032395	1489-57-2	Organic compounds	Hydrocarbons	Unsaturated hydrocarbons	Branched unsaturated hydrocarbons
pos_5768	Canrenoic acid	1212.65	1423.45	2137.74	1596.24	2105.39	2409.57	4497.77	5389.13	3508.21	3239.79	3829.27	2214.83	1814.17	3779.83	2.0835	1.05901	0.00509796	1.59725	up	--	--	LMST02030154	Sterol Lipids [ST]	Steroids [ST02]	C21 steroids (gluco/mineralocorticoids, progestogins) and derivatives [ST0203]	HMDB0249591	--	Organic compounds	Lipids and lipid-like molecules	Steroids and steroid derivatives	Androstane steroids
pos_5773	Leucomycin a5	1596.6	1420.62	872.166	1367.15	1374.31	1316.57	2.43172e-14	2.43172e-14	2.43172e-14	608.383	2.43172e-14	13.152	1324.57	103.589	0.0782059	-3.67658	5.9426e-06	1.90742	down	C14058	--	--	--	--	--	HMDB0254036	--	Organic compounds	Organic oxygen compounds	Organooxygen compounds	Carbohydrates and carbohydrate conjugates
pos_5907	PG(PGF2alpha/i-12:0)	2.43172e-14	2.43172e-14	2.43172e-14	0.0165478	2.43172e-14	2.43172e-14	66.5951	36.8368	55.4833	44.022	59.1104	33.2366	0.00275797	49.214	17844.3	14.1232	0.000266357	1.88902	up	--	--	--	--	--	--	HMDB0271080	--	--	--	--	--
pos_5957	Mannopine	149.407	154.946	61.2018	91.9949	215.53	107.632	43.9284	5.56549	78.4556	2.43172e-14	7.79259	30.1655	130.119	27.6513	0.212508	-2.23441	0.00409724	1.58599	down	C16692	ABC transporters(ko02010)	--	--	--	--	--	--	--	--	--	--
pos_5970	(Z)-1-Methyl-2-(tridec-8-en-1-yl)quinolin-4(1H)-one	230.439	227.928	221.104	162.728	196.968	208.594	504.01	553.937	537.795	378.969	373.202	643.985	207.96	498.65	2.39781	1.26172	0.00080968	1.82692	up	--	--	--	--	--	--	HMDB0252136	--	Organic compounds	Organoheterocyclic compounds	Quinolines and derivatives	Quinolones and derivatives
pos_5971	Solanidine	18.1107	15.5422	9.14089	13.0875	21.6175	14.6435	33.4859	29.6114	32.0474	22.3388	29.4891	41.496	15.3571	31.4114	2.0454	1.03239	0.000606242	1.73356	up	C06543	Biosynthesis of various alkaloids(ko00996);;Biosynthesis of alkaloids derived from terpenoid and polyketide(ko01066)	LMST01150007	Sterol Lipids [ST]	Sterols [ST01]	Solanidines and alkaloid derivatives [ST0115]	HMDB0003236	80-78-4	Organic compounds	Lipids and lipid-like molecules	Steroids and steroid derivatives	Steroidal alkaloids
pos_5977	PS(5-iso PGF2VI/18:2(9Z,12Z))	245.239	183.311	157.919	119.517	159.511	211.386	389.776	395.866	329.068	505.093	280.836	549.016	179.48	408.276	2.27476	1.18572	0.00163301	1.69769	up	--	--	--	--	--	--	HMDB0281675	--	--	--	--	--
pos_5989	9,10-Epoxyoctadecanoic acid	19.5089	2.43172e-14	7.72969	3.06161	7.25099	22.0907	267.494	190.988	281.511	49.1068	186.371	98.3026	9.94032	178.962	18.0037	4.17022	0.00611535	1.64013	up	C19418	Cutin, suberine and wax biosynthesis(ko00073)	LMFA02000326	Fatty Acyls [FA]	Octadecanoids [FA02]	Other Octadecanoids [FA0200]	HMDB0061650	154966-80-0	Organic compounds	Lipids and lipid-like molecules	Fatty Acyls	Fatty acids and conjugates
pos_600	Hydroxypropionylcarnitine	889.362	752.759	556.206	859.202	1229.92	601.776	436.9	276.294	453.501	348.62	650.007	207.178	814.871	395.417	0.485251	-1.0432	0.00673694	1.49834	down	--	--	LMFA07070074	Fatty Acyls [FA]	Fatty esters [FA07]	Fatty acyl carnitines [FA0707]	HMDB0013125	--	Organic compounds	Lipids and lipid-like molecules	Fatty Acyls	Fatty acid esters
pos_6005	(±)-Myristoylcarnitine	1843.4	1548.76	2242.76	1376.49	1542.48	2037.95	6642.61	8504.05	6818.81	7125.17	4923.64	9506.46	1765.3	7253.45	4.1089	2.03875	0.000278756	1.89257	up	--	--	--	--	--	--	--	--	--	--	--	--
pos_6036	Dehydroabietylamine	217.307	231.474	304.539	328.145	183.314	279.892	94.4427	117.806	156.566	95.9814	142.144	58.7895	257.445	110.955	0.430985	-1.21429	0.00050661	1.74374	down	--	--	--	--	--	--	HMDB0244629	--	Organic compounds	Lipids and lipid-like molecules	Prenol lipids	Diterpenoids
pos_6064	1D-1-Guanidino-1-deoxy-3-dehydro-scyllo-inositol	1571.98	2539.42	2449.5	1969.58	2911.74	1626.14	1223.19	1143.19	1230.92	949.318	618.969	563.688	2178.06	954.881	0.438409	-1.18965	0.00135764	1.66206	down	C04673	Streptomycin biosynthesis(ko00521);;Biosynthesis of secondary metabolites(ko01110)	--	--	--	--	--	--	--	--	--	--
pos_6143	Dihomo-gamma-linolenate	7.65919	6.70678	3.22974	4.14038	4.73952	6.58741	2.03468	2.30917	3.2334	0.0739448	2.85642	0.858816	5.5105	1.8944	0.343781	-1.54044	0.00231401	1.64213	down	C03242	Linoleic acid metabolism(ko00591);;Biosynthesis of unsaturated fatty acids(ko01040);;Metabolic pathways(ko01100)	--	--	--	--	HMDB0002925	1783-84-2	Organic compounds	Lipids and lipid-like molecules	Fatty Acyls	Fatty acids and conjugates
pos_6153	Yucalexin P17	124.023	46.7213	30.1296	51.7494	42.6151	62.0352	4500.41	4141.34	4576.64	1519.54	3525.26	1775.12	59.5455	3339.72	56.0868	5.80959	0.00200502	1.77209	up	--	--	--	--	--	--	HMDB0036752	119642-82-9	Organic compounds	Lipids and lipid-like molecules	Prenol lipids	Diterpenoids
pos_6182	6-Ketomyristic acid	349.579	151.684	152.645	155.272	177.084	256.448	559.513	385.174	454.177	317.283	414.315	453.369	207.119	430.638	2.07919	1.05602	0.000730505	1.66101	up	--	--	--	--	--	--	HMDB0030982	1619-89-2	Organic compounds	Lipids and lipid-like molecules	Fatty Acyls	Fatty acids and conjugates
pos_6187	LysoPE(18:3(6Z,9Z,12Z)/0:0)	3807.43	4495.39	3977.45	4381.89	7419.77	4025.59	2883.19	2041.93	3096.87	1843.4	1270.91	1702.08	4684.59	2139.73	0.45676	-1.13049	0.00417902	1.56929	down	--	--	--	--	--	--	HMDB0011508	--	Organic compounds	Lipids and lipid-like molecules	Glycerophospholipids	Glycerophosphoethanolamines
pos_6233	LysoPC(18:3(6Z,9Z,12Z))	672993	888153	829486	780424	1.09893e+06	663849	525112	457555	515927	405470	234285	261366	822307	399953	0.486379	-1.03985	0.000589579	1.68815	down	--	--	--	--	--	--	HMDB0010387	--	Organic compounds	Lipids and lipid-like molecules	Glycerophospholipids	Glycerophosphocholines
pos_627	Raphanusamic acid	66.0482	41.2481	49.6099	21.633	33.8869	46.2614	122.484	164.542	108.441	60.1168	185.285	152.13	43.1146	132.166	3.06547	1.61611	0.00353811	1.67543	up	--	--	--	--	--	--	HMDB0041280	98169-56-3	Organic compounds	Organic acids and derivatives	Carboxylic acids and derivatives	Amino acids, peptides, and analogues
pos_6273	IDFP	9.50137	1.1576	0.191548	2.65289	0.00789064	10.8854	21.166	29.9884	20.8389	1.78964	24.65	20.35	4.06612	19.7972	4.86881	2.28357	0.00790603	1.51665	up	--	--	--	--	--	--	--	--	--	--	--	--
pos_6290	7Z,10Z-Hexadecadienoic acid	3.97224	2.43172e-14	2.43172e-14	2.43172e-14	1.55935	1.73265	89.9128	107.707	108.544	18.2824	119.487	31.7389	1.21071	79.2786	65.4813	6.03301	0.00689256	1.63774	up	--	--	LMFA01030807	Fatty Acyls [FA]	Fatty Acids and Conjugates [FA01]	Unsaturated fatty acids [FA0103]	HMDB0000477	28290-73-5	Organic compounds	Lipids and lipid-like molecules	Fatty Acyls	Fatty acids and conjugates
pos_6338	Octanol	36.2335	63.381	44.4386	114.525	68.1801	22.2387	511.675	655.554	660.738	645.944	844.889	1152.2	58.1662	745.167	12.811	3.67931	0.000604785	1.86469	up	--	--	--	--	--	--	HMDB0001183	111-87-5	Organic compounds	Lipids and lipid-like molecules	Fatty Acyls	Fatty alcohols
pos_6349	Vitamin D4	8513.1	6663.46	7712.92	7441.43	7006.27	7939.43	13480.3	17580.3	13233.5	17011.8	13725.1	15927.8	7546.1	15159.8	2.00896	1.00645	8.01072e-05	1.90669	up	C18192	--	LMST03030001	Sterol Lipids [ST]	Secosteroids [ST03]	Vitamin D4 and derivatives [ST0303]	HMDB0259850	--	Organic compounds	Lipids and lipid-like molecules	Steroids and steroid derivatives	Vitamin D and derivatives
pos_6372	(9R,10S,12Z)-9,10-Dihydroxy-8-oxo-12-octadecenoic acid	938.463	419.207	371.374	641.768	411.217	806.482	2102.54	2302.5	1970.64	907.061	1761.13	1684.93	598.085	1788.13	2.98976	1.58003	0.000916753	1.7389	up	--	--	--	--	--	--	HMDB0040611	142036-13-3	Organic compounds	Lipids and lipid-like molecules	Fatty Acyls	Lineolic acids and derivatives
pos_6396	Sodium deoxycholate	8291.71	7175.99	14580.6	12118.2	5324.02	7941.7	505.224	401.444	415.4	635.645	368.166	562.248	9238.71	481.354	0.0521019	-4.26252	0.0015348	1.78309	down	C11171	--	--	--	--	--	HMDB0000626	83-44-3	Organic compounds	Lipids and lipid-like molecules	Steroids and steroid derivatives	Bile acids, alcohols and derivatives
pos_6399	Solutol HS 15	224.063	199.263	232.688	200.607	210.314	203.949	1039.67	1169.79	1008.11	959.621	716.759	1091.75	211.814	997.617	4.70988	2.23569	5.58652e-05	1.95796	up	C11317	--	--	--	--	--	HMDB0258368	--	Organic compounds	Lipids and lipid-like molecules	Fatty Acyls	Fatty alcohols
pos_6407	L-Urobilin	212.115	413.61	171.477	198.359	259.375	152.855	672.685	631.025	670.374	728.158	1135.9	1316.69	234.632	859.14	3.66165	1.87249	0.00243002	1.71267	up	C05793	Porphyrin metabolism(ko00860)	--	--	--	--	--	--	--	--	--	--
pos_643	6-Hydroxynicotinate	379.512	495.167	408.432	385.154	677.284	385.628	13824.9	11933.9	14893.9	15823.3	9477.36	15666.7	455.196	13603.3	29.8845	4.90133	4.69116e-05	1.95156	up	C01020	Nicotinate and nicotinamide metabolism(ko00760);;Metabolic pathways(ko01100);;Microbial metabolism in diverse environments(ko01120)	--	--	--	--	HMDB0002658	5006-66-6	Organic compounds	Organoheterocyclic compounds	Pyridines and derivatives	Pyridinecarboxylic acids and derivatives
pos_646	2-Hydroxy-1-naphthylaldehyde isonicotinoyl hydrazone	0.462986	1.27631	2.43172e-14	7.72471	4.93918	0.761674	135.207	101.417	120.079	151.842	106.259	166.538	2.52748	130.224	51.5233	5.68715	5.7431e-05	1.9468	up	--	--	--	--	--	--	HMDB0247401	--	Organic compounds	Benzenoids	Naphthalenes	Naphthols and derivatives
pos_6563	6-Aminohexanoate	22.1898	48.0487	35.6081	56.4087	18.3506	26.7952	8.85608	12.4328	4.54962	1.55472	0.376423	2.31911	34.5669	5.01479	0.145075	-2.78513	0.00381301	1.63859	down	C02378	Caprolactam degradation(ko00930);;Metabolic pathways(ko01100);;Microbial metabolism in diverse environments(ko01120)	--	--	--	--	HMDB0001901	60-32-2	Organic compounds	Lipids and lipid-like molecules	Fatty Acyls	Fatty acids and conjugates
pos_6583	PC(22:0/LTE4)	100827	159506	146893	115184	214821	85953.3	53084.5	30484.8	48385.1	30214.4	11428.8	11499.5	137197	30849.5	0.224855	-2.15293	0.001691	1.69562	down	--	--	--	--	--	--	HMDB0287797	--	--	--	--	--
pos_6599	LysoPC(18:2(9Z,12Z)/0:0)	148513	183136	177423	158920	204492	142701	95432.9	90058.5	94654.9	86208.9	54132.9	62672.1	169197	80526.7	0.475934	-1.07117	3.43249e-05	1.83647	down	--	--	--	--	--	--	HMDB0010386	22252-07-9	Organic compounds	Lipids and lipid-like molecules	Glycerophospholipids	Glycerophosphocholines
pos_6607	9,10-Dihydroxystearate	71.7503	53.8802	48.5926	52.8496	71.8593	49.9816	245.561	154.462	220.99	85.1897	254.968	215.002	58.1523	196.029	3.37096	1.75316	0.00309378	1.72119	up	C19622	Cutin, suberine and wax biosynthesis(ko00073)	--	--	--	--	HMDB0302281	--	Organic compounds	Lipids and lipid-like molecules	Fatty Acyls	Fatty acids and conjugates
pos_668	6-Deoxydihydrokalafungin	0.170112	0.763583	1.47847	0.435036	0.957051	2.84339	61.6972	41.8257	70.731	69.0545	43.4803	60.6846	1.10794	57.9122	52.2701	5.70791	9.512e-05	1.92283	up	C12435	Biosynthesis of type II polyketide products(ko01057);;Metabolic pathways(ko01100);;Biosynthesis of secondary metabolites(ko01110)	--	--	--	--	--	--	--	--	--	--
pos_6712	CPA(18:1(11Z)/0:0)	29.5918	14.1509	14.0206	21.4689	20.2221	28.0604	66.2234	55.9853	66.1848	42.1586	31.8496	36.8931	21.2524	49.8825	2.34714	1.23091	0.00380617	1.59931	up	--	--	--	--	--	--	HMDB0007005	--	Organic compounds	Lipids and lipid-like molecules	Glycerophospholipids	Glycerophosphates
pos_6725	3beta-Hydroxyergosta-7,24(24(1))-dien-4alpha-carboxylate	19.0714	24.1151	24.4895	37.7815	34.5341	49.0884	6.73464	13.1334	21.6354	14.1502	7.24836	3.26466	31.5133	11.0278	0.349941	-1.51482	0.00449023	1.58019	down	C22119	Steroid biosynthesis(ko00100);;Metabolic pathways(ko01100);;Biosynthesis of secondary metabolites(ko01110)	--	--	--	--	--	--	--	--	--	--
pos_6726	N-Linoleoyl Tryptophan	3931.82	2155.38	3416.15	2232.9	3327.36	3184.73	7327.3	7785	6107.7	5269.62	8404.27	4028.19	3041.39	6487.01	2.13291	1.09282	0.00247564	1.66534	up	--	--	--	--	--	--	HMDB0241986	--	--	--	--	--
pos_6737	Didemnin C	52.0957	26.8023	43.3023	37.1653	83.2644	48.5778	9.8206	15.1433	18.0127	2.43172e-14	2.43172e-14	2.43172e-14	48.5346	7.16278	0.147581	-2.76042	0.00203896	1.67524	down	--	--	--	--	--	--	HMDB0251221	--	Organic compounds	Organic acids and derivatives	Peptidomimetics	Depsipeptides
pos_6814	PE(PGF1alpha/24:1(15Z))	28.4398	6.71693	26.4779	15.9234	12.7929	26.1755	62.5498	86.3128	62.1388	74.2472	42.4057	37.6501	19.4211	60.8841	3.13495	1.64844	0.00153355	1.68543	up	--	--	--	--	--	--	HMDB0284643	--	--	--	--	--
pos_683	Zalcitabine	57.6414	40.5631	34.5697	44.0619	56.9996	47.3379	24.8537	25.7042	14.2156	21.8946	24.1065	16.4422	46.8623	21.2028	0.452449	-1.14417	0.000368984	1.79039	down	C07207	Bile secretion(ko04976)	--	--	--	--	HMDB0015078	7481-89-2	Organic compounds	Nucleosides, nucleotides, and analogues	Pyrimidine nucleosides	Pyrimidine 2',3'-dideoxyribonucleosides
pos_687	Panaquinquecol 2	381.527	279.949	269.535	339.079	411.799	318.041	1043.43	1231.08	1039.42	1390.02	1300.81	1218.42	333.322	1203.87	3.61173	1.85269	3.66935e-06	1.96423	up	--	--	LMFA05000687	Fatty Acyls [FA]	Fatty alcohols [FA05]	--	HMDB0038938	133921-58-1	Organic compounds	Lipids and lipid-like molecules	Fatty Acyls	Fatty alcohols
pos_6894	Ile Ile Ile Ile	99.5633	92.7499	80.373	107.963	72.1327	106.554	277.886	312.058	259.757	124.509	243.726	141.284	93.2226	226.537	2.43006	1.28099	0.00721472	1.61316	up	--	--	--	--	--	--	--	--	--	--	--	--
pos_6907	3-Isopropyl-3-butenoic acid	2.43172e-14	2.43172e-14	2.43172e-14	2.43172e-14	2.43172e-14	2.43172e-14	21.8988	21.8073	18.562	3.86914	19.0245	5.37222	2.43172e-14	15.089	620507970154982	49.1404	0.00648076	1.65052	up	C11950	Limonene and pinene degradation(ko00903)	LMFA01020123	Fatty Acyls [FA]	Fatty Acids and Conjugates [FA01]	Branched fatty acids [FA0102]	--	--	--	--	--	--
pos_6908	4,7-Megastigmadien-9-ol	1.22681	0.473664	0.0709363	0.767229	0.115953	8.39967	59.5132	65.1438	55.1657	18.0388	73.2265	43.3115	1.84238	52.3999	28.4415	4.82992	0.00127558	1.80227	up	--	--	--	--	--	--	HMDB0038731	25312-34-9	Organic compounds	Lipids and lipid-like molecules	Prenol lipids	Sesquiterpenoids
pos_6910	Hypogeic acid	701.775	309.633	543.86	327.831	544.134	745.571	7462.03	7983.79	7374.95	2067.42	7880.67	4685.06	528.801	6242.32	11.8047	3.56129	0.00197072	1.77933	up	--	--	LMFA01030808	Fatty Acyls [FA]	Fatty Acids and Conjugates [FA01]	Unsaturated fatty acids [FA0103]	HMDB0002186	2416-19-5	Organic compounds	Lipids and lipid-like molecules	Fatty Acyls	Fatty acids and conjugates
pos_693	Tetraethyl pyrophosphate	658.566	510.361	397.012	187.37	573.362	591.823	1469.95	466.77	1602.44	1499.41	1732.12	1415.85	486.416	1364.42	2.80505	1.48803	0.00377493	1.60347	up	C19017	--	--	--	--	--	HMDB0258824	--	Organic compounds	Organic oxygen compounds	Organic oxoanionic compounds	Organic pyrophosphates
pos_6960	Momordicin II	391.296	615.336	529.55	573.65	325.096	593.416	184.862	162.282	210.418	99.4013	181.874	160.577	504.724	166.569	0.33002	-1.59937	0.000564218	1.82442	down	--	--	--	--	--	--	HMDB0035966	91590-75-9	Organic compounds	Lipids and lipid-like molecules	Steroids and steroid derivatives	Steroidal glycosides
pos_6965	Roxithromycin	629.889	284.809	123.193	263.101	248.717	546.413	892.799	975.347	801.705	363.337	855.088	577.85	349.354	744.354	2.13066	1.0913	0.00963667	1.41573	up	C13173	--	--	--	--	--	HMDB0014916	80214-83-1	Organic compounds	Benzenoids	Benzene and substituted derivatives	--
pos_698	De-O-methylsimmondsin	2650.21	2508.64	1680.28	2822.77	3886.19	1814.1	779.754	461.863	810.951	752.983	1148.96	458.662	2560.37	735.529	0.287275	-1.7995	0.00172732	1.72102	down	--	--	--	--	--	--	HMDB0041208	135105-75-8	Organic compounds	Organic oxygen compounds	Organooxygen compounds	Carbohydrates and carbohydrate conjugates
pos_6985	2-Hydroxy-6-oxo-7-methylocta-2,4-dienoate	185.197	74.4809	51.2974	119.741	61.5937	161.634	625.72	896	635.144	111.604	700.388	407.368	108.991	562.704	5.16287	2.36817	0.00858708	1.5936	up	C06582	Xylene degradation(ko00622);;Metabolic pathways(ko01100);;Microbial metabolism in diverse environments(ko01120);;Degradation of aromatic compounds(ko01220)	--	--	--	--	--	--	--	--	--	--
pos_7010	m-Xylene	11.568	4.56416	8.25694	12.5245	4.69985	23.6973	66.951	74.1089	67.8188	5.2983	61.6982	40.8647	10.8851	52.79	4.84974	2.27791	0.00950632	1.55703	up	C07208	Xylene degradation(ko00622);;Metabolic pathways(ko01100);;Microbial metabolism in diverse environments(ko01120);;Degradation of aromatic compounds(ko01220)	--	--	--	--	HMDB0059810	--	Organic compounds	Benzenoids	Benzene and substituted derivatives	Xylenes
pos_7011	(Z)-1,3-Octadiene	44.6817	83.8659	82.7321	182.83	76.7805	173.063	209.864	240.519	271.209	223.792	312.469	349.751	107.326	267.934	2.49646	1.31988	0.000529987	1.7085	up	--	--	--	--	--	--	HMDB0061897	--	Organic compounds	Hydrocarbons	Unsaturated hydrocarbons	Olefins
[truncated: 199 more rows]

## Sheet: Title page
Frontiers in Microbiology
Multi-omics revealed rumen fermentation metabolism and host immune regulation in Tibetan sheep of different ages
Yuzhu Sha1, Xiu Liu1,*, Yanyu He2, Shengguo Zhao1, Jiang Hu1, Jiqing Wang1, Wenhao Li3, Pengyang Shao1, Fanxiong Wang1, Xiaowei Chen1, Wenxin Yang1, Zhuanhui Xie1
[truncated: 4 more rows]
