# Supplementary material for: Multi-omics revealed rumen microbiota metabolism and host immune regulation in Tibetan sheep of different ages
Source: Front Microbiol. 2024 Feb 13;15:1339889. doi: 10.3389/fmicb.2024.1339889 (PMC10896911; doi:10.3389/fmicb.2024.1339889)
Supplement: Supplementary file 3 [file Table_3.XLSX]

## Sheet: Title page
Frontiers in Microbiology
Multi-omics revealed rumen fermentation metabolism and host immune regulation in Tibetan sheep of different ages
Yuzhu Sha1, Xiu Liu1,*, Yanyu He2, Shengguo Zhao1, Jiang Hu1, Jiqing Wang1, Wenhao Li3, Pengyang Shao1, Fanxiong Wang1, Xiaowei Chen1, Wenxin Yang1, Zhuanhui Xie1
1 College of Animal Science and Technology/Gansu Key Laboratory of Herbivorous Animal Biotechnology, Gansu Agricultural University, Lanzhou 730070, China
2 School of Fundamental Sciences, Massey University, Palmerston North 4410, New Zealand
3 Academy of Animal Science and Veterinary medicine, Qinghai University, Xining 810000, China
* Correspondence: liuxiu@gsau.edu.cn, Tel.: +86‐931‐763‐1870

## Sheet: Common differential metabolites
4M_vs_1.5Y	#ID	Rumen	L4M_Mean	L15Y_Mean	Fold_change	log2FC	log2FC	Pvalue	VIP	regulated		#ID	Serum	X4M_Mean	X15Y_Mean	Fold_change	log2FC	log2FC	Pvalue	VIP	regulated		SuperClass	HMDB_taxonomy		KEGG_pathway_annotation
	pos_9482	Tyramine	122.636	5.17436	0.042193	-4.56685	4.56685	0.00282834	1.47244	down		pos_9482	Tyramine	5.26304	0.725839	0.137913	-2.85817	2.85817	0.000648861	1.84138	down		Benzenoids	Benzene and substituted derivatives		Biosynthesis of alkaloids derived from shikimate pathway(ko01063);;Methane metabolism(ko00680);;Isoquinoline alkaloid biosynthesis(ko00950);;Protein digestion and absorption(ko04974);;Biosynthesis of plant secondary metabolites(ko01060);;Tyrosine metabolism(ko00350);;Neuroactive ligand-receptor interaction(ko04080)
	pos_5721	Terpinen-4-ol	144.201	33.3648	0.231376	-2.11169	2.11169	0.00261121	1.33021	down		pos_5721	Terpinen-4-ol	223.262	20.7013	0.0927223	-3.43094	3.43094	0.00416572	1.85523	down		Lipids and lipid-like molecules	Prenol lipids		--
	pos_3598	Santalone	546.743	68.4643	0.125222	-2.99744	2.99744	6.08793e-05	1.6158	down		pos_3598	Santalone	11.3915	2.43172e-14	2.13468e-15	-48.7349	48.7349	0.00288513	1.87392	down		Lipids and lipid-like molecules	Prenol lipids
	pos_1195	Salbostatin	113.342	3.57141	0.03151	-4.98804	4.98804	0.00102695	1.53731	down		pos_1195	Salbostatin	11.3766	112.918	9.92549	3.31114	3.31114	0.00979119	1.63182	up					Acarbose and validamycin biosynthesis(ko00525)
	pos_2221	Salacinol	775.109	45.6125	0.0588466	-4.0869	4.0869	0.00174038	1.51297	down		pos_2221	Salacinol	189.169	2.43172e-14	1.28547e-16	-52.7885	52.7885	0.00326239	1.8624	down		Organic acids and derivatives	Organic sulfuric acids and derivatives
	pos_5760	Rifampicin	35.735	7.81376	0.218659	-2.19325	2.19325	0.000798839	1.4532	down		pos_5760	Rifampicin	165.333	2.43172e-14	1.4708e-16	-52.5942	52.5942	0.000297981	2.05621	down		Phenylpropanoids and polyketides	Macrolactams		Bile secretion(ko04976)
	pos_6814	PE(PGF1alpha/24:1(15Z))	37.8662	1.356	0.0358102	-4.80348	4.80348	0.00723383	1.38442	down		pos_6814	PE(PGF1alpha/24:1(15Z))	19.4211	118.685	6.11115	2.61144	2.61144	2.02532e-05	2.09704	up
	pos_880	N-(1-Deoxy-1-fructosyl)phenylalanine	8929.97	525.651	0.0588638	-4.08648	4.08648	0.000157005	1.62764	down		pos_880	N-(1-Deoxy-1-fructosyl)phenylalanine	2094.57	422.38	0.201655	-2.31004	2.31004	0.00583962	1.7481	down		Lipids and lipid-like molecules	Prenol lipids
	pos_5773	Leucomycin a5	179.297	35.801	0.199675	-2.32428	2.32428	0.00944823	1.21139	down		pos_5773	Leucomycin a5	1324.57	2.43172e-14	1.83585e-17	-55.5963	55.5963	4.11156e-05	2.12484	down		Organic oxygen compounds	Organooxygen compounds
	pos_6440	Kessane	276.848	38.4886	0.139024	-2.84659	2.84659	0.00956486	1.32709	down		pos_6440	Kessane	37.0705	256.041	6.90687	2.78803	2.78803	0.000141478	1.97409	up
	pos_4857	Isoalantolactone	225.593	44.625	0.197812	-2.3378	2.3378	0.000114971	1.59294	down		pos_4857	Isoalantolactone	18.7501	1.49069	0.0795028	-3.65285	3.65285	0.0029329	1.83152	down		Lipids and lipid-like molecules	Prenol lipids
	pos_2833	Indole-3-carboxaldehyde	2446.61	239.076	0.0977169	-3.35525	3.35525	1.26579e-05	1.6678	down		pos_2833	Indole-3-carboxaldehyde	545.897	3.17284	0.00581216	-7.42671	7.42671	0.000332656	2.0402	down		Organoheterocyclic compounds	Indoles and derivatives
	pos_5759	Hexa-2,4-dienol	46.8431	11.172	0.238498	-2.06795	2.06795	0.00966223	1.21039	down		pos_5759	Hexa-2,4-dienol	77.7808	5.84842	0.075191	-3.7333	3.7333	0.00531483	1.83439	down
	pos_2212	Fluoromisonidazole	1352.29	186.645	0.138022	-2.85703	2.85703	3.25437e-06	1.63473	down		pos_2212	Fluoromisonidazole	213.937	50.5056	0.236077	-2.08267	2.08267	8.47788e-05	1.96352	down		Organic 1,3-dipolar compounds	Allyl-type 1,3-dipolar organic compounds
	pos_5727	Ethyl (E)-7,9-decadienoate	416.827	92.727	0.222459	-2.16839	2.16839	0.00961325	1.21212	down		pos_5727	Ethyl (E)-7,9-decadienoate	668.728	17.2092	0.0257343	-5.28016	5.28016	0.00491657	1.84467	down
	pos_39	Dillapional	46.7862	2.12715	0.0454653	-4.45909	4.45909	0.00647961	1.38133	down		pos_39	Dillapional	39.0342	0.808412	0.0207103	-5.59351	5.59351	0.00123591	1.95455	down		Benzenoids	Benzene and substituted derivatives
	pos_2158	Ala Tyr Asn	1815.39	320.348	0.176462	-2.50257	2.50257	0.00219351	1.47194	down		pos_2158	Ala Tyr Asn	5456.94	479.555	0.0878797	-3.50833	3.50833	0.00435521	1.79942	down
	pos_744	5-Ribosylparomamine	982.706	200.33	0.203856	-2.29438	2.29438	0.00764871	1.37284	down		pos_744	5-Ribosylparomamine	48.4604	12.0941	0.249566	-2.00251	2.00251	0.00110262	1.89302	down		Lipids and lipid-like molecules	Fatty Acyls		Neomycin, kanamycin and gentamicin biosynthesis(ko00524)
	pos_6398	3beta-Hydroxy-17-(1H-imidazol-1-yl)androsta-5,16-diene	45.0581	8.02184	0.178033	-2.48978	2.48978	0.00330371	1.40557	down		pos_6398	3beta-Hydroxy-17-(1H-imidazol-1-yl)androsta-5,16-diene	15.5735	190.658	12.2425	3.61382	3.61382	0.00413682	1.77822	up		Lipids and lipid-like molecules	Steroids and steroid derivatives
	pos_3601	2-Methyl-1-[2,4,6-trihydroxy-3-(3-methyl-2-butenyl)phenyl]-1-propanone	1679.13	312.918	0.186357	-2.42386	2.42386	1.3071e-05	1.64119	down		pos_3601	2-Methyl-1-[2,4,6-trihydroxy-3-(3-methyl-2-butenyl)phenyl]-1-propanone	127.95	2.97555	0.0232556	-5.42628	5.42628	0.000542134	1.98923	down		Organic oxygen compounds	Organooxygen compounds
	pos_7483	1-Methylcyclohexanol	9.56481	2.00221	0.209331	-2.25614	2.25614	0.00273561	1.40925	down		pos_7483	1-Methylcyclohexanol	5.90443	70.9254	12.0122	3.58643	3.58643	7.75027e-05	2.04282	up		Organic oxygen compounds	Organooxygen compounds
3.5Y_vs_6Y	#ID	Rumen	L35Y_Mean	L6Y_Mean	Fold_change	log2FC	log2FC	Pvalue	VIP	regulated		#ID	Serum	X35Y_Mean	X6Y_Mean	Fold_change	log2FC	log2FC	Pvalue	VIP	regulated		SuperClass	HMDB_taxonomy
	pos_8916	PS(18:0/20:3(8Z,11Z,14Z))	49932.9	12406.4	0.248461	-2.00891	2.00891	0.00685763	1.58657	down		pos_8916	PS(18:0/20:3(8Z,11Z,14Z))	65453.2	362814	5.5431	2.47069	2.47069	0.008774	1.71442	up		Lipids and lipid-like molecules	Glycerophospholipids
	pos_9532	PI(16:0/16:0)	38735	4582.99	0.118317	-3.07927	3.07927	0.00718088	1.60663	down		pos_9532	PI(16:0/16:0)	37858.2	176000	4.64892	2.2169	2.2169	0.00690764	1.65634	up		Lipids and lipid-like molecules	Glycerophospholipids
	pos_9833	Met Trp Arg Glu	161177	23424.7	0.145335	-2.78254	2.78254	0.00131045	1.65641	down		pos_9833	Met Trp Arg Glu	708.213	83.2521	0.117552	-3.08862	3.08862	0.00326589	1.98489	down
	pos_9839	Anhwiedelphinine	359.184	4983.83	13.8754	3.79446	3.79446	0.00277277	1.72783	up		pos_9839	Anhwiedelphinine	4.57644	22.045	4.81705	2.26815	2.26815	0.00197704	1.93385	up
4M_vs_6Y	#ID	Rumen	L4M_Mean	L6Y_Mean	Fold_change	log2FC	log2FC	Pvalue	VIP	regulated		#ID	Serum	X4M_Mean	X6Y_Mean	Fold_change	log2FC	log2FC	Pvalue	VIP	regulated		SuperClass	HMDB_taxonomy
	pos_9482	Tyramine	122.636	5.48659	0.0447389	-4.48232	4.48232	0.00284316	1.39168	down		pos_9482	Tyramine	5.26304	0.316923	0.0602168	-4.05369	4.05369	0.000480533	1.80621	down		Benzenoids	Benzene and substituted derivatives
	pos_5746	TXB1	36043.3	2852.59	0.0791433	-3.65939	3.65939	0.00332318	1.34736	down		pos_5746	TXB1	93557.1	6226.11	0.0665487	-3.90944	3.90944	0.000844514	1.80689	down
	pos_5721	Terpinen-4-ol	144.201	13.2521	0.0918998	-3.44379	3.44379	0.000443473	1.45129	down		pos_5721	Terpinen-4-ol	223.262	27.7645	0.124359	-3.00742	3.00742	0.00489083	1.68307	down		Lipids and lipid-like molecules	Prenol lipids
	pos_3598	Santalone	546.743	64.5668	0.118094	-3.082	3.082	1.62852e-05	1.50695	down		pos_3598	Santalone	11.3915	2.43172e-14	2.13468e-15	-48.7349	48.7349	0.00288513	1.74151	down		Lipids and lipid-like molecules	Prenol lipids
	pos_1195	Salbostatin	113.342	0.656363	0.005791	-7.43197	7.43197	0.00100155	1.46723	down		pos_1195	Salbostatin	11.3766	172.312	15.1462	3.92088	3.92088	4.04727e-06	1.91826	up
	pos_2221	Salacinol	775.109	7.27908	0.00939104	-6.7345	6.7345	0.00147831	1.44903	down		pos_2221	Salacinol	189.169	2.43172e-14	1.28547e-16	-52.7885	52.7885	0.00326239	1.70711	down		Organic acids and derivatives	Organic sulfuric acids and derivatives
	pos_5760	Rifampicin	35.735	1.53639	0.0429939	-4.53972	4.53972	5.81301e-06	1.55098	down		pos_5760	Rifampicin	165.333	4.06317	0.0245757	-5.34662	5.34662	0.000236818	1.8948	down		Phenylpropanoids and polyketides	Macrolactams
	pos_5499	Pikromycin	522.352	86.4091	0.165423	-2.59577	2.59577	0.000239074	1.4472	down		pos_5499	Pikromycin	2047.09	470.805	0.229987	-2.12037	2.12037	0.00246227	1.72484	down
	neg_8868	PGK2	221.821	19953	89.951	6.49107	6.49107	0.005718	1.33342	up		neg_8868	PGK2	372.882	3186.93	8.54676	3.09538	3.09538	0.00442567	1.61904	up
	pos_8920	PE-NMe(18:0/20:5(5Z,8Z,11Z,14Z,17Z))	7959.83	1560.11	0.195998	-2.35109	2.35109	0.00828792	1.28095	down		pos_8920	PE-NMe(18:0/20:5(5Z,8Z,11Z,14Z,17Z))	3659.64	45576.3	12.4538	3.63851	3.63851	0.00788819	1.59946	up		Lipids and lipid-like molecules	Glycerophospholipids
	pos_961	PE(20:0/18:1(12Z)-2OH(9,10))	144690	27303.3	0.188703	-2.40581	2.40581	0.00110799	1.405	down		pos_961	PE(20:0/18:1(12Z)-2OH(9,10))	66682.5	1.22138e+06	18.3163	4.19506	4.19506	0.000232945	1.90048	up		Lipids and lipid-like molecules	Prenol lipids
	pos_9868	PC(P-18:1(11Z)/PGE1)	263780	58141	0.220415	-2.18171	2.18171	0.00505001	1.259	down		pos_9868	PC(P-18:1(11Z)/PGE1)	38645.8	1.21349e+06	31.4004	4.97271	4.97271	5.92581e-05	1.95366	up
	pos_8917	PC(18:2(9Z,12Z)/18:1(12Z)-2OH(9,10))	52658.4	10966.5	0.208257	-2.26356	2.26356	4.86956e-06	1.52071	down		pos_8917	PC(18:2(9Z,12Z)/18:1(12Z)-2OH(9,10))	8308.57	333701	40.1635	5.32781	5.32781	1.39426e-06	1.99491	up
	pos_1468	Oblongolide	79.5042	461.484	5.80452	2.53718	2.53718	5.01806e-05	1.56434	up		pos_1468	Oblongolide	48.9936	4.52765	0.0924132	-3.43576	3.43576	5.66079e-05	1.93217	down
	pos_5670	Monacolin L acid	244.451	3785.77	15.4868	3.95297	3.95297	0.00179805	1.42751	up		pos_5670	Monacolin L acid	5.43515	753.865	138.702	7.11584	7.11584	0.00797877	1.6075	up
	pos_5957	Mannopine	406.289	10.9389	0.0269239	-5.21497	5.21497	0.0047324	1.34741	down		pos_5957	Mannopine	130.119	27.6513	0.212508	-2.23441	2.23441	0.00409724	1.58599	down
	pos_5773	Leucomycin a5	179.297	4.1946	0.0233947	-5.41767	5.41767	0.00161849	1.42656	down		pos_5773	Leucomycin a5	1324.57	103.589	0.0782059	-3.67658	3.67658	5.9426e-06	1.90742	down		Organic oxygen compounds	Organooxygen compounds
	pos_4857	Isoalantolactone	225.593	40.9512	0.181527	-2.46174	2.46174	0.000204922	1.52575	down		pos_4857	Isoalantolactone	18.7501	4.15556	0.221628	-2.17379	2.17379	0.00606984	1.52563	down		Lipids and lipid-like molecules	Prenol lipids
	pos_2833	Indole-3-carboxaldehyde	2446.61	262.544	0.107309	-3.22016	3.22016	1.40984e-05	1.58013	down		pos_2833	Indole-3-carboxaldehyde	545.897	1.33289	0.00244164	-8.67793	8.67793	0.000327603	1.8857	down		Organoheterocyclic compounds	Indoles and derivatives
	pos_1456	Hovenine A	341.055	4322.81	12.6748	3.66389	3.66389	1.93996e-05	1.57887	up		pos_1456	Hovenine A	477.65	77.1457	0.161511	-2.6303	2.6303	0.00701208	1.62481	down		Organic acids and derivatives	Carboxylic acids and derivatives
	pos_5759	Hexa-2,4-dienol	46.8431	4.74428	0.10128	-3.30358	3.30358	0.00355088	1.35027	down		pos_5759	Hexa-2,4-dienol	77.7808	7.77396	0.0999471	-3.32269	3.32269	0.00588331	1.66671	down
	pos_5727	Ethyl (E)-7,9-decadienoate	416.827	27.5766	0.0661583	-3.91793	3.91793	0.00364388	1.35526	down		pos_5727	Ethyl (E)-7,9-decadienoate	668.728	34.242	0.0512047	-4.28758	4.28758	0.0053372	1.67704	down
	pos_5719	Ectocarpen	262.599	20.8147	0.0792642	-3.65719	3.65719	0.00320552	1.3584	down		pos_5719	Ectocarpen	443.201	13.9497	0.0314748	-4.98966	4.98966	0.00494789	1.68347	down
	pos_39	Dillapional	46.7862	2.43172e-14	5.19751e-16	-50.773	50.773	0.00565476	1.33474	down		pos_39	Dillapional	39.0342	2.08459	0.0534041	-4.22691	4.22691	0.000965197	1.77222	down		Benzenoids	Benzene and substituted derivatives
	pos_1489	DG(19:0/18:2(10E,12Z)+=O(9)/0:0)	1023.41	9413.12	9.19777	3.20128	3.20128	0.00351358	1.37527	up		pos_1489	DG(19:0/18:2(10E,12Z)+=O(9)/0:0)	17993.7	3090.19	0.171737	-2.54172	2.54172	0.000649973	1.84106	down
	pos_4856	Carvyl acetate	132.888	32.502	0.244582	-2.03161	2.03161	0.000158292	1.52321	down		pos_4856	Carvyl acetate	26.9704	5.8523	0.21699	-2.2043	2.2043	0.000732961	1.73296	down		Lipids and lipid-like molecules	Prenol lipids
	pos_5734	Avocadenofuran	113.19	3.77565	0.0333568	-4.90588	4.90588	0.00661798	1.31218	down		pos_5734	Avocadenofuran	172.097	5.13698	0.0298493	-5.06616	5.06616	0.00534973	1.68165	down		Organoheterocyclic compounds	Heteroaromatic compounds
	pos_9839	Anhwiedelphinine	170.142	4983.83	29.2922	4.87244	4.87244	0.00237192	1.41152	up		pos_9839	Anhwiedelphinine	3.50572	22.045	6.28828	2.65267	2.65267	0.00132006	1.75388	up
	pos_5729	alpha-Irone	614.753	79.7378	0.129707	-2.94667	2.94667	0.00393264	1.34148	down		pos_5729	alpha-Irone	1047.26	133.676	0.127643	-2.96981	2.96981	0.00538588	1.67794	down		Lipids and lipid-like molecules	Prenol lipids
	pos_2158	Ala Tyr Asn	1815.39	151.224	0.0833009	-3.58552	3.58552	0.00154134	1.43901	down		pos_2158	Ala Tyr Asn	5456.94	853.075	0.156328	-2.67735	2.67735	0.00610258	1.61943	down
	pos_5989	9,10-Epoxyoctadecanoic acid	1370.03	331.434	0.241917	-2.04742	2.04742	3.92978e-06	1.58906	down		pos_5989	9,10-Epoxyoctadecanoic acid	9.94032	178.962	18.0037	4.17022	4.17022	0.00611535	1.64013	up		Lipids and lipid-like molecules	Fatty Acyls
	pos_5744	8-methoxy-13-hydroxy-9,11-octadecadienoic acid	40537.6	2211.92	0.0545647	-4.19589	4.19589	0.00472225	1.32642	down		pos_5744	8-methoxy-13-hydroxy-9,11-octadecadienoic acid	82878.5	3798.24	0.045829	-4.4476	4.4476	0.00258208	1.74457	down
	pos_2353	6-Methoxy-2,3,4,9-tetrahydro-1H-pyrido[3,4-b]indole	537.753	35.991	0.0669285	-3.90124	3.90124	1.38387e-06	1.58845	down		pos_2353	6-Methoxy-2,3,4,9-tetrahydro-1H-pyrido[3,4-b]indole	36.5301	2.43172e-14	6.65675e-16	-50.416	50.416	0.000319993	1.89876	down		Organoheterocyclic compounds	Indoles and derivatives
	pos_6563	6-Aminohexanoate	153.269	23.6552	0.154337	-2.69584	2.69584	0.00786136	1.29694	down		pos_6563	6-Aminohexanoate	34.5669	5.01479	0.145075	-2.78513	2.78513	0.00381301	1.63859	down		Lipids and lipid-like molecules	Fatty Acyls
	pos_3588	5-Methylthiopentanaldoxime	842.184	150.593	0.178813	-2.48348	2.48348	1.49948e-05	1.54104	down		pos_3588	5-Methylthiopentanaldoxime	128.145	22.2533	0.173657	-2.52569	2.52569	0.00756723	1.66479	down
	pos_5739	5alpha-androst-16-en-3-one	4185.17	198.932	0.0475327	-4.39493	4.39493	0.00557267	1.31275	down		pos_5739	5alpha-androst-16-en-3-one	8472.98	303.662	0.0358389	-4.80233	4.80233	0.0033568	1.72532	down		Lipids and lipid-like molecules	Steroids and steroid derivatives
	pos_5731	4,8,12-Trimethyl-1,3E,7E,11-tridecatetraene	46.7656	1.18866	0.0254173	-5.29804	5.29804	0.00911454	1.27436	down		pos_5731	4,8,12-Trimethyl-1,3E,7E,11-tridecatetraene	121.128	0.551157	0.00455021	-7.77985	7.77985	0.0096004	1.59939	down		Lipids and lipid-like molecules	Prenol lipids
	neg_3547	3-Methyltetrahydrophthalic anhydride	290.275	58.1503	0.200329	-2.31956	2.31956	8.91275e-06	1.51305	down		neg_3547	3-Methyltetrahydrophthalic anhydride	36.9339	2.43172e-14	6.58398e-16	-50.4319	50.4319	0.00853229	1.63263	down		Organoheterocyclic compounds	Isobenzofurans
	pos_5725	3,6,8-dodecatrien-1-ol	446.538	36.3303	0.08136	-3.61954	3.61954	0.00315699	1.35939	down		pos_5725	3,6,8-dodecatrien-1-ol	774.423	31.9804	0.0412958	-4.59786	4.59786	0.00523316	1.67895	down
	pos_3601	2-Methyl-1-[2,4,6-trihydroxy-3-(3-methyl-2-butenyl)phenyl]-1-propanone	1679.13	350.211	0.208567	-2.26142	2.26142	2.75516e-05	1.48758	down		pos_3601	2-Methyl-1-[2,4,6-trihydroxy-3-(3-methyl-2-butenyl)phenyl]-1-propanone	127.95	0.623968	0.00487666	-7.67989	7.67989	0.000512299	1.85014	down		Organic oxygen compounds	Organooxygen compounds
	pos_5765	2-Methyl-1,3-cyclohexadiene	189.077	15.9757	0.0844929	-3.56503	3.56503	0.00627393	1.30538	down		pos_5765	2-Methyl-1,3-cyclohexadiene	331.505	16.8892	0.0509469	-4.29486	4.29486	0.00632024	1.65446	down		Hydrocarbons	Unsaturated hydrocarbons
	pos_7483	1-Methylcyclohexanol	9.56481	1.66209	0.173771	-2.52474	2.52474	0.00296322	1.38194	down		pos_7483	1-Methylcyclohexanol	5.90443	99.8265	16.907	4.07955	4.07955	0.00168719	1.7769	up		Organic oxygen compounds	Organooxygen compounds
	pos_5735	1-(2,6,6-Trimethyl-2-cyclohexen-1-yl)-1,6-heptadien-3-one	1284.52	124.293	0.096762	-3.36942	3.36942	0.00482862	1.33195	down		pos_5735	1-(2,6,6-Trimethyl-2-cyclohexen-1-yl)-1,6-heptadien-3-one	2047.59	297.396	0.145242	-2.78347	2.78347	0.0095519	1.5973	down		Lipids and lipid-like molecules	Prenol lipids
	pos_1513	[7]-Gingerol	168.534	1026.98	6.0936	2.60729	2.60729	0.00863785	1.28213	up		pos_1513	[7]-Gingerol	106.12	21.7252	0.204723	-2.28826	2.28826	0.00261848	1.68437	down		Benzenoids	Phenols
	pos_5736	(Z)-alpha-Bergamotenoic acid	1235.18	196.401	0.159007	-2.65284	2.65284	0.00324499	1.35998	down		pos_5736	(Z)-alpha-Bergamotenoic acid	2102.75	317.198	0.150849	-2.72882	2.72882	0.00629996	1.65498	down		Lipids and lipid-like molecules	Prenol lipids
	pos_7484	(Z)-5-Octen-1-ol	6.84147	1.27163	0.185871	-2.42763	2.42763	0.0057429	1.2809	down		pos_7484	(Z)-5-Octen-1-ol	3.03434	81.2306	26.7705	4.74257	4.74257	0.00258851	1.7491	up		Lipids and lipid-like molecules	Fatty Acyls
	pos_5730	(S,E)-Lyratol propanoate	94.0988	7.95914	0.0845828	-3.56349	3.56349	0.00616556	1.30017	down		pos_5730	(S,E)-Lyratol propanoate	133.517	15.8707	0.118866	-3.07259	3.07259	0.00667914	1.63819	down		Organic acids and derivatives	Carboxylic acids and derivatives
	pos_5720	(E)-4,8-Dimethyl-1,3,7-nonatriene	33.775	1.32513	0.0392341	-4.67175	4.67175	0.0043703	1.34013	down		pos_5720	(E)-4,8-Dimethyl-1,3,7-nonatriene	67.1935	0.848217	0.0126235	-6.30774	6.30774	0.0025185	1.76022	down		Lipids and lipid-like molecules	Prenol lipids
	pos_4077	(17alpha,23S)-Epoxy-28,29-dihydroxy-27-norlanost-8-ene-3,24-dione	195.553	2580.54	13.1961	3.72204	3.72204	0.00364784	1.3718	up		pos_4077	(17alpha,23S)-Epoxy-28,29-dihydroxy-27-norlanost-8-ene-3,24-dione	0.70618	52.3124	74.078	6.21097	6.21097	0.0074738	1.65196	up		Lipids and lipid-like molecules	Prenol lipids
